# Supplementary material for: Proteomic-based stratification of intermediate-risk prostate cancer patients
Source: Life Sci Alliance. 2023 Dec 4;7(2):e202302146. doi: 10.26508/lsa.202302146 (PMC10698198; doi:10.26508/lsa.202302146)
Supplement: Supplemental Data 1. — SCIEX technical note. [file LSA-2023-02146_Supplemental_Data_1.xlsx]

## Sheet: Tabelle1
399.5	406.5	5
405.5	412.5	5
411.5	418.5	5
417.5	424.5	5
423.5	430.5	5
429.5	436.5	5
435.5	442.5	5
441.5	448.5	5
447.5	454.5	5
453.5	459.5	5
458.5	464.5	5
463.5	469.5	5
468.5	474.5	5
473.5	479.5	5
478.5	484.5	5
483.5	489.5	5
488.5	494.5	5
493.5	499.5	5
498.5	504.5	5
503.5	509.5	5
508.5	514.5	5
513.5	519.5	5
518.5	524.5	5
523.5	529.5	5
528.5	534.5	5
533.5	539.5	5
538.5	544.5	5
543.5	549.5	5
548.5	554.5	5
553.5	559.5	5
558.5	564.5	5
563.5	569.5	5
568.5	574.5	5
573.5	579.5	5
578.5	584.5	5
583.5	589.5	5
588.5	594.5	5
593.5	599.5	5
598.5	604.5	5
603.5	609.5	5
608.5	614.5	5
613.5	619.5	5
618.5	624.5	5
623.5	629.5	5
628.5	634.5	5
633.5	639.5	5
638.5	644.5	5
643.5	649.5	5
648.5	654.5	5
653.5	660.5	5
659.5	666.5	5
665.5	672.5	5
671.5	678.5	5
677.5	684.5	5
683.5	690.5	5
689.5	696.5	5
695.5	702.5	5
701.5	708.5	5
707.5	714.5	5
713.5	720.5	5
719.5	726.5	5
725.5	732.5	5
731.5	738.5	5
737.5	744.5	5
743.5	750.5	5
749.5	756.5	5
755.5	763.5	5
762.5	770.5	5
769.5	777.5	5
776.5	784.5	5
783.5	791.5	5
790.5	798.5	5
797.5	805.5	5
804.5	812.5	8
811.5	819.5	8
818.5	826.5	8
825.5	834.5	8
833.5	842.5	8
841.5	850.5	8
849.5	858.5	8
857.5	867.5	8
866.5	876.5	8
875.5	885.5	8
884.5	894.5	8
893.5	903.5	8
902.5	914.5	8
913.5	925.5	8
924.5	936.5	8
935.5	950.5	8
949.5	964.5	8
963.5	978.5	8
977.5	992.5	8
991.5	1011.5	10
1010.5	1030.5	10
1029.5	1054.5	10
1053.5	1078.5	10
1077.5	1117.5	10
1116.5	1156.5	10
1155.5	1200.5	10
1199.5	1249.5	10
