# Supplementary material for: Proteomic-based stratification of intermediate-risk prostate cancer patients
Source: Life Sci Alliance. 2023 Dec 4;7(2):e202302146. doi: 10.26508/lsa.202302146 (PMC10698198; doi:10.26508/lsa.202302146)
Supplement: Supplemental Data 2. — Protein measurements of DIA-MS runs. [file LSA-2023-02146_Supplemental_Data_2.xlsx]

## Sheet: SupplementalFile2
Run	A0A024RBG1	A0A075B6H7	A0A075B6H9	A0A075B6I0	A0A075B6I1	A0A075B6K5	A0A075B6S2	A0A075B7B8	A0A075B7D0	A0A075B7D8	A0A087WSX0	A0A087WSY6	A0A087X179	A0A0A0MS15	A0A0A0MT89	A0A0B4J1U7	A0A0B4J1V0	A0A0B4J1V2	A0A0B4J1Y8	A0A0B4J1Y9	A0A0B4J2F0	A0A0C4DH25	A0A0C4DH31	A0A0C4DH33	A0A0C4DH34	A0A0C4DH36	A0A0C4DH38	A0A0C4DH43	A0A0G2JRQ6	A0A0J9YX35	A0A0J9YXX1	A0A0J9YY99	A0A1B0GV03	A0A1W2PPE3	A0AV96	A0AVI2	A0AVT1	A0FGR8	A0MZ66	A1A4S6	A1IGU5	A1L0T0	A1L4H1	A1X283	A1Z1Q3	A2RRP1	A2RU48	A2RUB1	A3KMH1
pc2_170215_cpp274_sw	NA	NA	2.34113	NA	NA	NA	NA	NA	2.31072	NA	NA	NA	NA	2.25921	NA	4.26585	0.77446	NA	NA	NA	NA	4.64368	NA	NA	NA	NA	NA	NA	NA	2.52377	2.27551	NA	NA	NA	3.04626	4.30918	3.83133	4.55392	2.59563	NA	2.21273	1.75131	NA	3.46434	NA	NA	NA	6.12679	1.36399
pc2_170215_cpp275_sw	0.583564	NA	3.02505	4.33182	NA	NA	NA	3.24736	3.55714	NA	NA	NA	NA	4.38495	NA	5.64233	2.77428	NA	2.22278	NA	NA	5.74555	NA	NA	4.64609	NA	3.36116	4.67965	NA	2.17629	4.78847	NA	NA	NA	NA	NA	4.12878	4.16322	3.20454	NA	NA	NA	NA	2.61258	NA	NA	NA	4.94791	NA
pc2_170215_cpp276_sw	NA	NA	1.90846	3.06752	NA	NA	NA	NA	0.620427	NA	NA	3.19557	NA	3.73942	NA	5.1894	1.89882	NA	NA	NA	NA	4.58967	NA	NA	4.02542	NA	NA	4.0726	NA	2.37977	NA	NA	4.19034	NA	4.24213	4.19731	4.17355	3.51759	3.73029	NA	2.51648	NA	NA	NA	NA	2.93372	NA	NA	2.54099
pc2_170215_cpp277_sw	NA	NA	1.85859	NA	NA	NA	NA	1.56319	NA	NA	NA	NA	NA	1.62645	NA	3.08342	NA	NA	NA	NA	NA	3.82559	NA	NA	3.52579	NA	1.38219	4.38935	NA	NA	NA	NA	4.68791	NA	4.63791	3.38788	3.6937	3.71233	3.7064	NA	1.70553	1.50726	NA	3.21975	NA	NA	NA	3.74674	0.910978
pc2_170215_cpp278_sw	NA	NA	3.38197	NA	NA	NA	-0.350967	NA	NA	NA	NA	4.62517	NA	3.76164	3.26074	6.00892	2.91811	NA	4.0355	NA	NA	5.94679	NA	NA	5.63272	4.00696	4.79755	6.14839	NA	4.0292	6.20287	NA	NA	NA	NA	NA	3.50528	3.93739	NA	1.84799	NA	NA	2.88815	2.73622	NA	NA	NA	NA	1.20771
pc2_170215_cpp279_sw	NA	NA	-0.662569	3.12519	NA	NA	NA	NA	3.01575	NA	NA	3.52452	NA	1.87768	NA	4.25797	NA	2.14192	NA	NA	NA	4.22671	NA	NA	4.06018	NA	NA	3.34644	NA	2.7574	NA	NA	NA	NA	4.13667	NA	3.99658	3.67215	3.49115	NA	NA	2.18579	NA	3.03959	NA	4.66439	NA	NA	2.11999
pc2_170215_cpp280_sw	-1.63124	NA	NA	NA	NA	NA	NA	NA	3.40666	NA	NA	NA	NA	NA	NA	3.37968	NA	NA	NA	NA	2.02015	NA	NA	NA	3.0983	NA	NA	3.64966	NA	NA	NA	NA	2.20566	NA	3.17025	NA	3.74758	3.56957	4.03312	NA	NA	NA	NA	NA	NA	NA	NA	NA	1.74443
pc2_170215_cpp281_sw	NA	NA	1.15425	NA	NA	NA	NA	2.16976	3.46199	NA	NA	3.61411	NA	3.17799	NA	4.21258	NA	NA	NA	NA	1.23355	4.41667	NA	NA	4.20919	NA	NA	NA	NA	2.46506	NA	0.663315	2.62521	NA	3.2889	NA	3.88783	4.20229	3.62147	3.09642	NA	2.35262	2.44021	3.57135	NA	2.76707	NA	NA	1.09566
pc2_170215_cpp282_sw	NA	NA	1.17064	NA	0.0844425	NA	NA	2.84534	4.63779	NA	NA	3.29974	NA	1.86044	NA	5.16032	NA	NA	NA	NA	0.241248	4.55803	NA	NA	4.27311	NA	NA	2.63148	5.04907	3.39214	NA	NA	2.68086	NA	NA	NA	3.72479	4.11168	2.10363	1.01071	NA	2.0235	2.26275	3.53121	NA	NA	NA	NA	0.366089
pc2_170215_cpp283_sw	NA	NA	2.68055	NA	NA	1.71716	NA	NA	4.56076	NA	NA	2.95761	NA	1.34956	2.50311	5.42986	NA	NA	NA	NA	NA	3.80923	NA	NA	4.80404	NA	NA	NA	NA	0.384926	NA	NA	3.78211	NA	-0.289973	NA	3.85746	3.27012	3.57863	1.3679	1.47831	0.680821	NA	NA	NA	1.37572	NA	NA	0.694178
pc2_170215_cpp284_sw	NA	NA	2.77218	4.44298	NA	NA	NA	2.41502	4.62566	NA	NA	NA	NA	3.99794	NA	5.89869	2.55433	NA	NA	1.322	NA	5.19747	NA	NA	4.42383	NA	2.38586	5.19275	NA	3.28166	3.85963	NA	4.2131	NA	3.93641	4.25688	3.99038	4.12298	3.75047	NA	NA	1.33222	NA	3.63912	NA	2.71366	NA	NA	NA
pc2_170215_cpp285_sw	0.538399	NA	1.4924	4.09256	NA	NA	NA	0.758093	3.13183	0.384445	NA	NA	4.49378	3.15901	NA	4.53165	NA	NA	NA	NA	NA	4.14525	NA	NA	1.84203	1.42914	0.996624	2.98493	NA	NA	NA	NA	3.59631	NA	4.08064	NA	4.1263	3.82259	3.75017	NA	NA	0.087922	NA	2.38458	NA	0.521546	NA	NA	NA
pc2_170215_cpp286_sw	NA	NA	NA	2.89582	NA	NA	NA	NA	2.81537	0.699123	NA	2.34196	NA	2.40156	NA	4.46083	NA	NA	NA	NA	NA	4.41103	NA	NA	3.03683	NA	NA	3.8536	NA	NA	1.91768	NA	4.54635	NA	4.02531	NA	4.02031	3.6684	3.6741	NA	NA	0.357513	NA	2.73502	NA	0.438668	NA	NA	2.6322
pc2_170215_cpp287_sw	NA	NA	3.68613	3.54519	NA	NA	NA	4.42987	6.21668	2.71039	NA	NA	NA	4.50214	NA	6.64878	NA	NA	NA	NA	NA	5.12095	NA	NA	5.12578	NA	3.58068	4.28979	4.81574	4.09387	5.68358	2.65692	NA	NA	2.69292	NA	3.80643	3.91931	2.52708	NA	NA	2.39989	NA	NA	NA	NA	NA	NA	NA
pc2_170215_cpp288_sw	NA	NA	3.35665	4.06699	0.11223	NA	NA	3.36632	6.47868	NA	NA	3.41425	NA	3.19573	2.02749	6.62317	NA	3.69035	3.0059	NA	NA	5.88957	NA	NA	5.16628	NA	3.54852	4.09891	4.86369	NA	5.38319	NA	2.70192	NA	NA	NA	3.55991	3.42012	1.35151	2.60311	3.05899	NA	NA	2.40497	NA	NA	NA	NA	NA
pc2_170215_cpp289_sw	NA	4.51663	4.82584	6.32893	NA	NA	NA	3.08776	6.76051	4.54787	NA	5.16332	1.92929	5.51967	3.93327	7.57756	NA	5.65354	3.25642	2.10052	NA	6.72236	NA	NA	5.61291	4.52324	3.39232	5.53081	6.1325	4.81072	NA	2.5498	NA	NA	3.30617	NA	4.03327	4.52077	3.21599	1.8486	-0.452083	1.93187	NA	3.01952	NA	NA	NA	NA	NA
pc2_170215_cpp290_sw	NA	NA	2.14627	4.80521	NA	NA	NA	4.22737	5.50202	NA	NA	NA	NA	3.80684	3.1264	6.1832	2.84469	4.79456	NA	NA	NA	5.37435	NA	NA	4.72997	NA	1.69184	3.7248	NA	3.28233	NA	2.17444	NA	3.17991	3.57546	2.57566	4.14438	4.2422	3.77304	NA	NA	1.08157	NA	3.46723	NA	2.48041	NA	NA	0.362776
pc2_170215_cpp291_sw	0.711493	NA	1.97529	NA	NA	NA	NA	2.45569	3.09552	NA	NA	NA	4.59473	2.84434	NA	4.06231	2.59521	NA	2.99467	NA	0.290197	3.98463	NA	NA	2.73752	NA	NA	4.23065	NA	1.39677	NA	NA	3.50628	NA	4.60133	NA	3.49224	3.56184	3.57101	NA	1.04099	2.64881	NA	NA	0.373315	3.28675	NA	NA	2.1122
pc2_170215_cpp292_sw	NA	NA	4.09858	NA	NA	NA	NA	NA	3.41064	NA	NA	2.39097	NA	3.43328	NA	5.04199	NA	NA	2.36618	NA	NA	4.69769	NA	NA	4.41388	NA	NA	4.03051	4.83537	2.1134	3.25075	NA	3.40371	NA	4.2298	3.67162	3.2687	3.61722	3.72383	NA	NA	2.23051	NA	2.74017	0.362334	NA	NA	NA	NA
pc2_170215_cpp293_sw	NA	NA	5.10602	2.99297	2.16577	NA	NA	NA	4.94683	2.5669	NA	4.00739	NA	4.39566	3.88769	5.81669	NA	4.89972	4.42551	NA	NA	5.21611	NA	NA	NA	NA	3.82527	4.47853	NA	3.30785	4.7918	NA	NA	NA	NA	NA	3.16534	4.00964	NA	2.78225	NA	NA	NA	2.29479	NA	NA	NA	NA	NA
pc2_170215_cpp294_sw	NA	NA	2.92224	2.75826	NA	NA	NA	NA	5.85074	NA	NA	3.31585	NA	3.51906	NA	5.19467	NA	NA	2.97175	NA	NA	4.88396	NA	NA	3.0572	NA	NA	4.42841	5.61924	1.73532	NA	NA	3.44933	NA	3.99358	NA	3.58801	2.79784	3.25073	NA	NA	NA	NA	3.33897	NA	NA	NA	NA	NA
pc2_170215_cpp295_sw	NA	NA	NA	NA	NA	NA	0.342548	NA	4.98114	NA	NA	NA	4.55999	NA	NA	3.61649	NA	NA	NA	NA	NA	3.9817	NA	NA	3.74976	0.862312	NA	NA	5.4584	NA	NA	NA	4.44441	NA	4.20408	2.37421	3.51614	2.75971	4.70722	NA	NA	NA	NA	NA	NA	NA	NA	NA	0.0184334
pc2_170215_cpp296_sw	NA	NA	2.29631	1.96541	NA	NA	NA	NA	5.25356	NA	NA	NA	3.37168	3.9763	NA	5.71887	1.34657	NA	2.38538	NA	NA	4.51929	NA	NA	5.05887	NA	NA	NA	4.80931	1.67469	4.55457	NA	2.55639	NA	4.19736	NA	3.68506	3.37771	3.42084	NA	3.6474	2.02079	NA	3.88821	NA	2.81567	NA	NA	NA
pc2_170215_cpp297_sw	NA	NA	2.30851	3.26677	0.102398	NA	NA	2.03602	4.91177	NA	NA	NA	NA	3.5596	NA	5.70445	1.6904	NA	1.77012	2.16369	NA	3.62472	NA	NA	4.7341	0.59283	NA	NA	NA	3.49454	4.29623	NA	4.24285	2.52714	3.72022	NA	4.04519	3.85319	2.52976	NA	3.45998	2.73037	NA	2.66815	NA	2.18919	NA	NA	NA
pc2_170215_cpp298_sw	-1.41687	3.92463	2.62954	3.33424	NA	NA	NA	NA	5.79686	NA	NA	4.20787	NA	1.38881	NA	5.69052	2.36375	NA	NA	NA	NA	4.69865	NA	NA	3.70764	NA	NA	3.36518	NA	NA	5.60529	NA	3.98498	NA	4.10256	NA	4.20099	3.75046	3.38366	NA	0.797536	3.44468	NA	2.21506	NA	NA	NA	2.87291	2.49784
pc2_170215_cpp299_sw	NA	NA	2.15662	3.27881	NA	NA	NA	-0.3695	5.35388	NA	NA	NA	NA	NA	NA	5.01571	NA	NA	NA	NA	NA	3.96715	NA	NA	3.29081	2.54693	NA	3.67513	NA	NA	NA	NA	3.81967	NA	4.53801	NA	3.15425	3.39486	3.74251	NA	1.59054	2.04375	NA	NA	NA	NA	NA	NA	NA
pc2_170215_cpp300_sw	NA	NA	1.79984	3.84605	NA	NA	NA	NA	5.19797	NA	NA	NA	NA	3.2397	1.69725	4.70598	2.56394	NA	NA	NA	NA	4.11793	NA	NA	NA	NA	NA	NA	NA	NA	NA	NA	3.25899	NA	2.98118	NA	3.38453	3.57486	3.23007	NA	2.10303	0.8572	NA	3.23927	NA	NA	NA	4.83542	NA
pc2_170215_cpp301_sw	NA	NA	NA	3.03124	NA	NA	NA	-0.458895	4.94442	NA	NA	NA	NA	NA	NA	4.13741	NA	NA	NA	2.24776	NA	4.43258	NA	NA	1.25402	NA	NA	2.39738	NA	NA	NA	NA	4.4309	1.75434	4.91389	2.39149	4.00758	3.53814	4.27714	NA	2.62316	2.36224	NA	1.43141	NA	2.75775	NA	3.57864	3.03722
pc2_170215_pcpool12_sw	NA	NA	2.03232	3.40119	NA	NA	NA	2.04741	4.32909	NA	NA	3.03443	NA	3.23809	NA	4.84603	1.8493	NA	NA	NA	NA	4.63083	NA	NA	3.44572	NA	NA	NA	3.12485	2.70508	NA	NA	4.71426	NA	3.74308	3.77391	3.86891	4.04075	3.23605	NA	NA	0.201888	NA	NA	NA	2.59929	NA	NA	2.21583
pc4_170711_cpp534_sw	NA	NA	NA	3.27059	NA	NA	NA	2.00727	4.97445	2.08337	NA	4.57121	2.9021	4.86932	3.1889	6.45145	NA	1.10255	NA	NA	NA	6.3629	NA	NA	4.7341	NA	5.69287	4.13241	4.03989	2.72584	4.52986	NA	3.75339	NA	NA	NA	2.66747	4.54983	NA	NA	NA	-0.0937589	3.5018	2.54942	NA	0.801313	NA	NA	NA
pc4_170711_cpp535_sw	NA	4.09798	3.77453	2.48257	NA	NA	NA	NA	NA	2.37727	NA	3.85978	NA	3.19758	NA	5.93489	NA	NA	4.10319	NA	NA	6.1888	NA	NA	3.77762	3.45432	2.8379	4.32703	4.55395	4.24956	4.69407	-0.376894	NA	NA	3.14426	NA	2.71203	2.73432	3.4146	NA	2.75404	NA	NA	1.83839	NA	1.10195	NA	NA	-0.332892
pc4_170711_cpp536_sw	3.23731	NA	NA	1.92752	NA	NA	NA	1.57937	NA	NA	NA	NA	NA	0.138005	NA	4.86013	NA	NA	NA	NA	NA	4.5632	NA	NA	NA	-0.331191	0.549334	3.10609	4.04159	NA	NA	NA	NA	NA	4.1239	NA	3.84144	3.34669	4.30282	NA	-0.329616	1.68626	NA	NA	NA	2.57105	NA	NA	0.731509
pc4_170711_cpp537_sw	NA	NA	2.63036	NA	NA	NA	NA	NA	4.21563	0.716557	NA	4.20325	NA	3.45209	NA	6.26451	NA	1.70695	NA	NA	NA	4.78016	NA	NA	2.58757	0.492253	1.23821	NA	3.80309	3.54504	NA	NA	5.19481	NA	4.04184	4.67332	3.76622	3.4821	3.74523	3.00432	1.98853	NA	NA	2.3057	NA	1.13781	NA	NA	NA
pc4_170711_cpp538_sw	NA	NA	NA	NA	NA	NA	NA	NA	2.03393	NA	NA	NA	4.21897	2.09426	NA	4.3537	NA	1.90317	NA	NA	0.556679	2.95642	NA	NA	1.71786	NA	NA	NA	2.13249	2.02649	2.85851	NA	NA	NA	4.09026	NA	4.03652	3.05218	4.23498	NA	2.45699	1.73311	NA	1.67789	NA	2.7308	NA	NA	1.44661
pc4_170711_cpp539_sw	NA	4.12875	2.84402	4.89591	1.41873	NA	NA	0.0296269	4.79471	NA	NA	4.68928	4.69107	3.19763	NA	6.27106	1.70717	NA	2.34985	NA	NA	3.78656	NA	NA	3.71339	0.82061	2.08989	NA	4.91617	2.64235	5.54802	NA	NA	NA	3.85928	4.10826	4.21989	4.35104	3.39381	NA	1.71448	2.27986	NA	NA	NA	2.41388	NA	NA	NA
pc4_170711_cpp540_sw	NA	NA	NA	3.75122	-1.17086	NA	NA	NA	3.7651	NA	NA	4.0866	4.0384	0.287321	NA	5.64897	NA	NA	NA	NA	NA	3.29289	NA	NA	0.443865	NA	NA	NA	4.26103	1.42009	4.34941	NA	4.74445	NA	3.90278	4.10953	3.73876	3.68791	4.2259	NA	3.45823	2.57872	1.10906	NA	NA	NA	NA	3.97585	NA
pc4_170711_cpp541_sw	NA	NA	NA	4.73086	NA	NA	NA	NA	4.9987	1.47601	NA	5.20111	4.81651	2.117	2.86884	6.57218	NA	NA	NA	1.06746	NA	5.26468	NA	NA	2.49015	NA	NA	NA	5.34348	1.75181	4.91359	NA	5.27497	2.40523	3.926	3.67474	3.99825	3.08345	3.51923	NA	1.92276	NA	NA	2.98098	NA	2.3161	NA	NA	NA
pc4_170711_cpp542_sw	NA	6.30016	1.30682	3.24755	NA	NA	NA	2.89363	3.06119	NA	NA	4.43273	4.49766	3.78016	NA	5.23092	NA	1.31652	NA	NA	NA	5.80849	NA	NA	3.73205	2.60891	2.4103	NA	3.48018	NA	NA	NA	4.47786	NA	1.91885	4.92007	4.08619	4.03252	1.47127	NA	2.84207	1.28543	NA	2.82007	NA	2.73513	NA	NA	1.44293
pc4_170711_cpp543_sw	NA	6.27774	2.16597	1.92212	NA	NA	NA	0.468529	2.58998	NA	NA	4.36054	NA	4.16601	0.633075	5.3729	NA	2.7258	NA	NA	NA	5.94061	NA	NA	3.21145	NA	NA	NA	3.70287	2.53367	NA	-0.40963	NA	NA	NA	4.72706	2.9076	3.50046	NA	NA	2.94722	2.51403	1.75575	NA	NA	0.421685	NA	NA	NA
pc4_170711_cpp544_sw	NA	5.29563	NA	1.77444	NA	NA	NA	NA	NA	2.25242	NA	NA	NA	1.83209	NA	4.77972	6.03606	NA	NA	NA	1.67175	4.95003	NA	NA	1.98968	0.683185	1.84977	NA	2.16588	NA	NA	NA	NA	NA	2.28048	2.79053	4.01854	3.16386	3.4416	NA	1.86595	2.20011	0.162931	2.42875	NA	1.32814	NA	NA	1.7198
pc4_170711_cpp545_sw	NA	NA	4.18538	4.92228	NA	NA	NA	3.47333	5.59873	NA	NA	4.35116	NA	4.05113	NA	6.299	2.56044	2.10932	NA	NA	NA	4.43084	NA	NA	4.96468	-0.0590463	3.40765	NA	4.76168	2.16683	NA	NA	3.83396	NA	NA	4.62706	3.50314	4.68087	NA	0.594183	NA	NA	NA	2.72477	NA	NA	0.563807	NA	NA
pc4_170711_cpp546_sw	NA	NA	NA	NA	NA	NA	NA	NA	NA	NA	NA	NA	NA	-0.441398	NA	3.54651	NA	NA	NA	NA	1.01939	2.06116	NA	NA	NA	-1.06694	NA	NA	3.40611	NA	NA	NA	5.02638	NA	4.07193	2.35529	4.07398	2.99498	3.65245	NA	2.75124	0.553864	NA	NA	NA	NA	NA	NA	1.63762
pc4_170711_cpp547_sw	NA	NA	NA	NA	NA	NA	NA	NA	NA	NA	NA	NA	NA	NA	NA	NA	NA	NA	NA	NA	NA	NA	NA	NA	NA	NA	NA	NA	NA	NA	NA	NA	NA	NA	NA	NA	NA	NA	NA	NA	NA	NA	NA	NA	NA	NA	NA	NA	NA
pc4_170711_cpp548_sw	NA	NA	NA	NA	NA	NA	NA	NA	NA	NA	NA	NA	NA	NA	NA	NA	NA	NA	NA	NA	NA	NA	NA	NA	NA	NA	NA	NA	NA	NA	NA	NA	NA	NA	NA	NA	NA	NA	NA	NA	NA	NA	NA	NA	NA	NA	NA	NA	NA
pc4_170711_cpp549_sw	NA	3.50821	NA	NA	NA	NA	NA	NA	0.725387	NA	NA	3.34525	4.43363	3.56672	0.207222	5.1392	NA	NA	2.7202	NA	NA	4.29073	NA	NA	1.29066	NA	4.13666	NA	4.02568	NA	NA	3.8384	5.64245	NA	2.25286	NA	3.61352	4.54151	3.30863	NA	NA	3.27436	0.753953	2.92135	NA	2.82885	NA	NA	-1.11942
pc4_170711_pcpool24_sw	0.684037	NA	2.87894	2.81152	NA	NA	NA	NA	3.73278	1.59142	NA	4.04246	NA	2.72346	NA	4.7448	NA	3.25249	NA	0.0765739	NA	4.76947	NA	NA	4.01383	2.23874	1.46948	2.59307	3.71926	-0.0875126	2.58645	0.566109	NA	3.34399	3.86491	NA	4.22097	3.5534	3.48385	NA	2.5529	2.29176	0.614799	0.534211	NA	2.39712	NA	NA	1.76766
pc4_170712_cpp596_sw	NA	NA	NA	NA	NA	NA	NA	2.73473	1.31485	NA	NA	NA	NA	0.169395	2.48046	4.39261	NA	NA	NA	NA	NA	4.70143	NA	NA	2.83526	-1.50042	NA	NA	2.8879	NA	NA	NA	4.28434	NA	3.5591	NA	3.93847	4.01911	3.49229	2.38131	NA	1.63467	NA	2.96752	NA	2.44155	2.93881	NA	1.07505
pc4_170712_cpp597_sw	NA	NA	0.765246	NA	NA	NA	NA	NA	NA	NA	NA	NA	NA	NA	NA	NA	NA	NA	NA	NA	NA	NA	NA	NA	NA	NA	NA	NA	3.04949	NA	NA	NA	5.21288	NA	4.36391	NA	3.81276	3.48226	4.18148	NA	NA	0.374421	NA	1.55269	NA	1.81614	NA	NA	NA
pc4_170712_cpp598_sw	1.52481	NA	0.0668082	NA	NA	NA	NA	NA	0.501283	NA	NA	NA	4.10385	1.04181	NA	2.55295	NA	NA	NA	NA	NA	NA	NA	NA	NA	NA	NA	NA	NA	NA	NA	NA	NA	NA	4.47363	NA	4.61174	3.18643	4.16376	NA	NA	-0.335205	NA	NA	NA	1.76811	NA	NA	2.37893
pc4_170712_cpp599_sw	NA	NA	2.44023	NA	NA	NA	0.766179	NA	2.27648	NA	NA	NA	3.64662	-3.05971	NA	NA	NA	NA	NA	NA	NA	0.545571	NA	NA	NA	NA	NA	NA	NA	NA	NA	NA	5.18292	NA	4.54574	NA	4.2105	3.39817	4.56252	0.356859	1.68532	1.97046	NA	NA	NA	2.46505	NA	NA	2.07923
pc4_170712_cpp600_sw	NA	NA	NA	3.80281	NA	0.914969	NA	1.97613	NA	NA	NA	NA	4.62315	0.756284	2.38912	4.65518	NA	NA	NA	NA	NA	3.81103	NA	NA	3.12171	1.96674	0.911007	1.86332	2.99087	NA	NA	NA	5.39385	NA	3.91326	NA	4.1746	3.42519	3.9486	1.31245	2.52647	0.704868	1.74847	2.61195	NA	2.13011	2.84167	NA	NA
pc4_170712_cpp601_sw	NA	NA	1.3877	2.68653	-0.809738	NA	NA	NA	NA	NA	NA	NA	4.65886	NA	NA	2.47558	NA	NA	NA	NA	1.90329	2.548	NA	NA	2.62572	NA	NA	NA	2.45152	1.40134	NA	NA	3.8157	NA	3.76258	2.47987	4.06962	3.58014	4.59141	2.3797	1.07732	1.92884	NA	2.53874	NA	2.48029	NA	NA	2.12392
pc4_170712_cpp602_sw	NA	3.7136	NA	2.13353	NA	NA	NA	3.34712	4.11074	NA	NA	3.21963	4.88568	3.98453	NA	4.75357	NA	NA	3.29222	NA	NA	4.56016	NA	NA	2.96732	1.91716	0.758192	3.24527	4.16619	NA	NA	4.09161	4.82229	NA	3.83487	4.1175	3.69695	3.82234	3.53066	0.439492	2.98693	1.77354	NA	NA	NA	2.5371	2.36323	NA	NA
pc4_170712_cpp603_sw	NA	NA	0.509394	NA	NA	NA	NA	-0.783534	4.08384	NA	NA	NA	NA	2.76469	NA	3.69941	NA	NA	2.35832	NA	NA	3.69225	NA	NA	2.84597	1.72225	1.5463	3.20534	3.55384	2.15776	NA	3.13941	3.99361	NA	4.2882	1.61964	3.83718	3.27442	3.57683	NA	1.17107	2.73434	NA	NA	NA	1.99956	2.04054	NA	-0.0047459
pc4_170712_cpp604_sw	NA	NA	NA	NA	NA	NA	NA	NA	NA	NA	NA	NA	4.26099	0.317165	NA	2.60473	NA	NA	NA	NA	NA	NA	NA	NA	NA	NA	NA	1.79685	NA	NA	NA	NA	4.84677	NA	3.10376	4.24224	3.97058	4.1446	3.48321	NA	2.13784	2.04201	NA	2.1342	NA	1.58964	3.31029	NA	0.293263
pc4_170712_cpp605_sw	1.49486	NA	0.719558	NA	NA	NA	NA	NA	1.90575	NA	NA	NA	NA	-0.0117115	NA	3.93644	NA	NA	NA	NA	NA	2.35576	NA	NA	3.39457	NA	NA	NA	NA	NA	NA	NA	5.1727	NA	3.92119	4.00298	4.3149	3.75639	3.89558	NA	2.70836	2.19257	NA	NA	NA	1.24061	NA	NA	2.93446
pc4_170712_cpp606_sw	NA	NA	1.74231	3.59475	NA	NA	2.52443	NA	NA	NA	NA	4.18412	NA	2.39947	NA	5.30909	1.56715	NA	2.35981	NA	NA	5.12773	NA	NA	2.61115	2.93691	0.900399	3.46584	NA	2.0336	NA	4.14422	4.69006	NA	3.78416	3.94557	4.16674	3.47223	3.11352	-0.458821	2.91195	0.520371	NA	NA	NA	NA	NA	NA	NA
pc4_170712_cpp607_sw	0.0980234	1.22532	NA	2.65822	NA	NA	2.76196	NA	NA	0.655785	NA	2.99729	4.04151	2.78165	NA	4.69231	NA	NA	NA	NA	NA	4.18842	NA	NA	NA	2.54747	1.76128	3.02259	3.19697	2.33756	3.3305	3.7507	5.22465	NA	4.22523	3.57783	3.76585	2.96132	3.86234	1.88213	1.53477	1.60512	2.38154	0.918865	NA	2.22751	NA	NA	1.50988
pc4_170712_cpp608_sw	NA	NA	1.42091	3.04245	NA	0.847521	2.89985	NA	NA	2.81661	NA	NA	NA	2.00012	NA	4.84516	NA	1.77371	0.776909	NA	1.89509	4.95486	NA	NA	2.99454	2.27821	NA	3.24701	3.99775	3.2433	3.96564	3.94765	3.7999	NA	4.14723	4.23242	3.99307	3.4361	3.97418	1.00936	1.17585	1.87271	0.305793	2.35136	NA	1.15076	1.78187	NA	1.0506
pc4_170712_cpp609_sw	NA	3.58912	3.4229	3.43645	NA	1.97232	NA	2.01725	NA	2.50376	NA	4.07082	4.38208	3.22922	NA	5.54551	NA	2.28457	3.21687	NA	NA	4.12925	NA	NA	4.53837	2.76369	2.93332	4.91151	3.78657	2.92442	3.75647	-0.273053	4.44568	NA	2.53337	3.53207	3.97982	4.3703	3.40189	1.47196	2.85265	1.28222	0.531603	3.20747	NA	1.9546	2.62429	NA	2.78112
pc4_170712_cpp610_sw	NA	3.56804	2.8359	3.55518	NA	NA	NA	3.27375	4.32372	NA	NA	NA	4.04058	4.04215	NA	5.86775	1.17164	NA	NA	2.44062	NA	3.99712	NA	NA	4.80771	3.09533	3.26441	5.42781	3.7057	3.45892	4.68687	NA	4.57906	NA	3.02489	4.12012	3.93289	4.269	2.76262	NA	2.11829	1.88542	1.33476	3.23399	NA	1.80675	2.53781	NA	NA
pc4_170712_cpp611_sw	NA	NA	NA	3.07197	NA	2.10604	NA	2.65035	4.39823	1.48265	NA	3.39436	3.34305	3.47045	2.06658	5.62378	NA	2.0746	NA	1.19285	NA	4.90211	NA	NA	5.08437	3.12074	2.48525	4.44662	4.88969	3.22944	3.48413	0.0305749	4.31659	NA	NA	NA	3.16906	5.02978	1.42896	3.69728	1.50657	0.722231	0.726734	3.18255	NA	1.63299	3.07321	4.58989	NA
pc4_170712_pcpool28_sw	NA	NA	2.12054	3.15752	NA	NA	NA	0.959641	4.14863	1.92697	NA	NA	NA	2.89078	NA	4.90614	NA	NA	NA	NA	NA	4.70009	NA	NA	3.67853	NA	2.51437	NA	2.14142	3.07616	3.60114	-0.657919	3.606	NA	3.72115	3.69681	4.18394	3.37603	3.59783	NA	2.60726	1.51597	NA	1.22461	NA	1.68007	2.37193	NA	1.85147
pc4_170714_cpp665_sw	NA	NA	2.32951	2.49795	NA	NA	NA	0.3195	3.7912	1.63814	NA	NA	NA	2.72264	NA	NA	NA	NA	NA	NA	NA	3.94904	NA	NA	3.20017	NA	2.53137	3.25271	3.80638	2.49156	4.9043	3.9924	NA	NA	4.28786	3.06351	4.02269	3.26076	4.28527	NA	2.43138	2.05934	NA	2.62034	NA	1.82246	NA	NA	1.74861
pc4_170714_cpp666_sw	1.21344	3.05673	2.38514	3.27206	NA	NA	NA	0.888229	5.31401	1.99659	NA	NA	NA	3.38097	2.37729	4.7636	NA	2.65674	NA	1.25537	NA	5.39876	NA	NA	4.23784	NA	3.54792	3.5185	5.04507	3.64998	5.17726	4.5063	4.12774	NA	4.43918	3.49778	3.96932	1.65589	4.38721	-0.881337	2.65366	2.834	NA	2.9117	NA	1.66269	NA	NA	1.12319
pc4_170714_cpp667_sw	NA	2.89099	3.41538	3.72637	0.099885	2.47061	NA	3.50609	5.41632	1.97884	NA	4.41819	NA	3.66584	3.76016	5.54143	NA	3.49381	NA	NA	NA	5.17635	NA	NA	4.77253	3.11912	3.12197	3.40006	4.70047	2.2206	NA	0.231915	NA	NA	NA	4.49397	3.32008	3.69422	1.53941	2.3407	2.47576	-0.036037	NA	3.17258	NA	NA	3.66992	NA	NA
pc4_170714_cpp668_sw	NA	2.77944	2.20325	NA	NA	NA	NA	0.204212	2.79426	NA	NA	NA	4.00811	1.2781	2.64403	4.32916	NA	NA	NA	NA	NA	3.35445	NA	NA	3.63748	NA	0.794607	NA	3.89584	NA	NA	NA	NA	NA	4.32378	-0.0295583	4.25819	2.71636	3.69221	NA	0.0629488	1.52921	NA	NA	NA	2.42347	NA	NA	2.46147
pc4_170714_cpp669_sw	NA	1.3673	4.02958	5.35343	1.64253	1.73583	1.64468	2.38635	5.81587	NA	NA	4.00081	4.34125	4.97086	3.49853	6.37905	2.69858	2.85748	3.14093	NA	1.52173	6.13689	NA	NA	5.67627	3.70745	3.66506	5.93839	4.19434	4.21051	5.78585	-0.789109	4.68317	NA	2.39121	4.27213	3.61521	3.97024	2.90569	2.13899	2.84847	2.09622	2.01091	3.36558	NA	NA	NA	NA	0.44936
pc4_170714_cpp670_sw	NA	4.87896	5.11145	5.7485	2.24388	0.00066181	3.79435	NA	7.00049	3.38881	NA	4.53303	NA	5.70086	3.80993	7.32385	NA	4.69042	3.73044	NA	NA	7.16959	NA	NA	6.18791	1.8073	4.32687	6.72169	5.2491	3.5121	6.63255	0.966489	NA	1.87672	NA	NA	4.27112	4.35632	NA	1.26283	NA	0.888077	4.01259	NA	NA	NA	NA	NA	NA
pc4_170714_cpp671_sw	NA	1.30157	3.97405	4.96336	2.36355	2.35688	0.716521	3.03051	5.45579	3.96717	NA	4.23995	3.82901	4.33673	NA	5.75869	NA	3.40055	2.30323	1.74679	0.8206	6.52265	NA	NA	5.10388	2.37355	3.38893	5.47731	3.33521	3.7711	5.38343	1.85192	NA	NA	2.82095	NA	3.77337	4.34284	1.45917	1.4389	-1.22824	2.26737	1.04097	NA	NA	NA	2.56358	NA	NA
pc4_170714_cpp672_sw	NA	NA	NA	3.42183	NA	NA	NA	NA	NA	NA	NA	NA	4.99924	1.37297	NA	4.44008	2.32942	2.27071	NA	NA	NA	2.28869	NA	NA	4.99163	NA	NA	NA	4.36615	NA	0.67143	2.38115	4.95857	NA	3.17907	NA	3.57802	3.43544	3.70046	0.569465	2.93872	2.58464	NA	1.84002	NA	3.38835	NA	NA	1.96408
pc4_170714_cpp673_sw	-1.61218	3.02253	2.38169	3.15487	NA	NA	NA	-1.52699	4.44519	2.71309	NA	NA	NA	2.69022	NA	4.13728	NA	NA	NA	NA	NA	4.47771	NA	NA	4.64422	1.54709	0.643139	NA	3.56574	3.22925	NA	3.79639	4.30101	NA	4.07686	1.69501	4.04694	3.49091	3.66999	-1.57274	-0.0792411	0.24561	NA	NA	NA	2.54375	NA	2.77109	2.61137
pc4_170714_cpp674_sw	NA	4.28809	4.43344	5.60526	NA	4.30435	NA	5.07608	3.28486	3.83245	NA	5.52264	4.45997	5.57853	2.9051	6.46052	NA	4.37229	4.97727	0.785882	NA	5.9443	NA	NA	5.78251	2.89423	4.24565	NA	5.43828	5.00649	6.44961	2.37768	3.16058	NA	3.21518	4.91045	3.28658	3.63875	2.30099	2.60431	2.036	1.55689	NA	1.61177	NA	NA	3.57958	NA	2.75121
pc4_170714_cpp675_sw	NA	NA	3.88793	4.07268	NA	2.83225	NA	2.84114	NA	NA	NA	5.29115	3.88815	4.50072	2.77009	6.195	NA	3.95277	5.52991	NA	NA	5.29926	NA	NA	5.00077	3.06805	NA	NA	5.2651	2.16054	5.28775	NA	4.68405	NA	2.75978	4.72879	3.64267	3.61733	3.1355	1.92195	2.91621	-0.15026	0.0898369	3.12865	NA	2.02848	NA	NA	0.467286
pc4_170714_pcpool32_sw	NA	NA	2.6606	2.9263	-2.31541	NA	NA	0.360372	3.70278	NA	NA	NA	4.43328	3.30376	NA	4.96414	0.512488	2.59948	NA	NA	1.07734	4.84754	NA	NA	4.03502	NA	-1.11385	3.36372	3.03366	2.57571	3.4259	NA	3.51119	1.4963	4.20722	4.12043	4.22651	3.69535	3.53393	1.99127	2.98693	2.72511	NA	NA	NA	2.51951	NA	NA	3.49619
pc4_170715_cpp518_sw	NA	NA	1.15924	0.844412	NA	NA	NA	NA	NA	NA	NA	NA	3.55928	2.45004	NA	5.01103	NA	NA	NA	NA	NA	4.58521	NA	NA	2.30766	NA	2.11012	NA	4.00393	NA	NA	NA	5.75741	NA	2.35473	3.66757	3.86619	3.94575	3.11496	NA	1.95138	1.731	0.528788	NA	NA	3.12649	NA	NA	1.59654
pc4_170715_cpp519_sw	NA	3.62766	NA	4.11524	NA	NA	NA	-3.27147	NA	NA	NA	4.20038	NA	4.37909	NA	4.76576	NA	NA	NA	NA	NA	4.62055	NA	NA	NA	NA	2.26054	4.08018	2.48883	NA	NA	-0.196446	5.65708	NA	3.84841	3.4896	4.29209	3.77837	3.28941	NA	1.79157	2.7652	NA	NA	NA	2.0449	NA	NA	NA
pc4_170715_cpp520_sw	NA	NA	3.32103	4.80031	-0.395004	NA	NA	2.20873	4.72488	NA	NA	5.3008	3.75756	4.42844	NA	4.66761	NA	NA	NA	NA	NA	4.78364	NA	NA	2.08794	1.10962	2.47298	4.81445	3.92907	2.97324	NA	1.19979	4.67767	NA	3.38177	4.55262	4.06736	3.98957	2.89742	NA	2.85556	2.20429	NA	2.81246	NA	2.86112	2.61274	3.81442	1.42061
pc4_170715_cpp521_sw	NA	4.35298	3.00559	5.27733	0.0375473	NA	NA	1.37102	4.90836	NA	NA	4.72083	NA	5.00168	NA	5.1382	NA	NA	NA	NA	NA	5.58207	NA	NA	3.26026	NA	1.82738	5.12437	4.4993	NA	NA	2.49884	4.34954	NA	4.29684	3.9846	3.55502	3.72745	3.46845	NA	2.71732	2.82093	NA	1.03696	1.66174	2.73732	NA	NA	1.43138
pc4_170715_cpp522_sw	NA	4.09809	2.50051	5.56379	NA	NA	NA	1.7934	5.36055	NA	NA	5.60828	NA	5.4684	NA	5.98456	NA	2.40101	3.17701	NA	NA	5.50137	NA	NA	3.59775	NA	4.05818	5.28072	4.48324	2.95612	NA	1.19458	NA	NA	3.88508	3.12363	4.00827	3.61703	4.13383	NA	3.37649	0.377657	NA	1.45039	NA	2.56959	NA	NA	0.898822
pc4_170715_cpp523_sw	NA	4.26102	NA	NA	NA	NA	NA	NA	NA	NA	NA	NA	NA	2.85653	NA	3.87788	NA	1.37624	NA	NA	NA	4.20034	NA	NA	3.41442	NA	NA	NA	4.59983	2.41591	NA	1.77226	NA	NA	2.92004	5.09866	4.46783	3.62169	3.17844	NA	NA	2.46331	NA	1.86398	NA	1.6326	NA	NA	3.16525
pc4_170715_cpp524_sw	NA	NA	NA	3.47435	NA	NA	NA	NA	NA	NA	NA	NA	NA	3.55813	NA	4.8248	NA	NA	NA	NA	NA	4.91295	NA	NA	1.86342	NA	NA	NA	NA	3.14384	NA	NA	3.25937	NA	3.53213	4.59421	3.42917	3.13182	3.64644	1.11004	2.65316	1.07328	NA	NA	NA	2.64798	NA	NA	NA
pc4_170715_cpp525_sw	NA	NA	2.6214	NA	0.045534	NA	NA	NA	4.74678	NA	NA	3.51988	NA	4.85102	NA	5.15738	NA	NA	3.29467	NA	NA	4.05162	NA	NA	2.93695	NA	-1.14649	5.1819	3.62132	NA	4.659	4.95938	4.64861	NA	3.66523	NA	3.872	4.16847	3.30492	NA	2.77566	2.57467	NA	2.02969	NA	3.41716	NA	NA	2.25209
pc4_170715_cpp526_sw	NA	NA	NA	NA	NA	NA	NA	NA	NA	NA	NA	NA	NA	2.23304	NA	4.89247	NA	NA	NA	NA	NA	4.09379	NA	NA	NA	NA	1.47942	4.11347	4.41375	NA	3.60166	3.42424	5.11476	NA	NA	4.70908	3.73337	3.40907	3.68962	NA	1.28823	NA	NA	NA	NA	NA	NA	NA	NA
pc4_170715_cpp527_sw	NA	NA	NA	NA	NA	NA	NA	NA	4.39422	NA	NA	4.16777	3.61558	3.12163	NA	5.34763	NA	NA	NA	NA	NA	4.08951	NA	NA	NA	NA	NA	4.77704	4.84055	NA	4.03294	3.41091	NA	NA	3.17356	4.35289	3.22528	2.90639	2.52458	NA	3.43075	1.53575	NA	NA	NA	NA	NA	NA	1.31604
pc4_170715_cpp528_sw	NA	NA	1.71358	4.50878	NA	NA	NA	1.78236	5.48609	NA	NA	5.22318	NA	4.28042	0.837677	5.82245	NA	2.47312	NA	NA	NA	5.58186	NA	NA	3.4649	NA	3.69156	4.42752	5.1864	NA	4.82532	NA	3.74687	NA	2.25971	NA	3.06873	3.63991	NA	NA	0.0668329	2.43245	NA	0.644185	NA	NA	NA	NA	NA
pc4_170715_cpp529_sw	NA	NA	NA	NA	NA	NA	NA	NA	NA	NA	NA	NA	4.7128	NA	NA	0.486047	NA	NA	NA	NA	NA	NA	NA	NA	NA	NA	NA	NA	NA	NA	NA	NA	5.32265	NA	3.9873	NA	4.04536	2.45758	3.34562	NA	1.77834	0.519252	NA	NA	NA	3.3427	NA	NA	2.97671
pc4_170715_cpp530_sw	NA	NA	NA	3.56696	NA	NA	NA	3.35822	3.15007	NA	NA	3.02291	NA	2.0698	NA	5.51185	NA	NA	NA	NA	NA	4.93674	NA	NA	NA	3.0225	NA	3.47369	3.65907	2.703	2.70911	-1.41358	4.09729	NA	3.94992	4.70581	3.81744	3.90154	2.02142	NA	2.31519	2.86945	NA	-0.488512	NA	2.52328	NA	NA	1.62857
pc4_170715_cpp531_sw	NA	NA	NA	0.94028	NA	NA	NA	NA	NA	NA	NA	NA	4.53164	NA	NA	3.88076	NA	NA	NA	NA	NA	2.31682	NA	NA	NA	-2.54282	NA	NA	2.97208	NA	NA	NA	5.3239	NA	4.37826	3.35662	3.83688	3.26488	3.27025	NA	2.43588	1.56209	NA	NA	NA	2.93686	NA	NA	3.54666
pc4_170715_cpp532_sw	NA	NA	NA	1.19061	NA	NA	NA	NA	NA	NA	NA	NA	NA	1.05627	NA	2.77512	NA	NA	NA	NA	NA	NA	NA	NA	NA	NA	NA	3.52825	NA	NA	NA	NA	5.42499	2.94953	3.99205	4.4463	3.88804	2.72503	3.66406	NA	2.46372	1.46642	NA	2.55412	NA	1.35976	NA	NA	1.5866
pc4_170715_cpp533_sw	NA	NA	1.64082	3.30168	NA	NA	NA	-1.2104	1.62168	NA	NA	NA	NA	0.907429	NA	3.90689	NA	NA	NA	NA	NA	2.92424	NA	NA	NA	NA	NA	4.1649	3.19801	NA	NA	NA	5.63561	3.17324	4.73171	2.84248	4.38042	2.74882	4.4922	0.370914	2.52795	NA	NA	NA	NA	3.18428	NA	NA	NA
pc4_170715_pcpool23_sw	NA	2.22369	2.48882	3.52687	NA	NA	3.21619	2.20322	3.56495	NA	NA	2.88768	NA	2.88658	0.852701	4.70684	1.22308	NA	NA	NA	1.59367	5.0053	NA	NA	4.08937	NA	1.70262	3.19162	3.26628	0.847684	NA	NA	3.66789	NA	3.65787	3.46288	4.25362	3.92533	3.83308	NA	2.96422	2.49234	NA	3.08552	NA	2.49308	1.85945	NA	1.58649
pc4_170716_cpp550_sw	NA	NA	NA	NA	NA	NA	NA	NA	NA	NA	NA	NA	NA	1.97081	NA	4.63137	NA	NA	NA	NA	NA	4.19111	NA	NA	1.81326	1.20838	NA	2.44947	2.59974	NA	NA	NA	5.15053	2.43319	3.98854	3.50719	4.16771	3.68526	3.93876	NA	0.97406	2.72077	NA	1.60333	NA	3.24351	NA	NA	0.31045
pc4_170716_cpp551_sw	NA	NA	NA	3.88701	NA	NA	NA	2.68459	4.45419	NA	NA	4.05395	4.14497	2.863	3.12597	5.54746	NA	NA	NA	NA	NA	4.72161	NA	NA	2.33977	1.22593	NA	3.867	4.36344	NA	NA	NA	4.52881	NA	3.82968	4.46799	3.42826	4.74083	2.68872	NA	NA	1.08923	-0.973724	2.6469	NA	NA	NA	NA	NA
pc4_170716_cpp552_sw	NA	NA	NA	2.72638	NA	NA	NA	1.69804	4.05081	NA	NA	NA	3.87299	2.02366	NA	4.74532	NA	NA	NA	NA	NA	3.22521	NA	NA	NA	NA	NA	2.95911	3.28369	NA	NA	NA	3.96897	NA	3.8543	3.94075	4.05223	3.93494	3.40041	NA	2.11413	1.98899	NA	2.67874	NA	1.95877	NA	NA	2.55441
pc4_170716_cpp553_sw	NA	NA	NA	2.45599	NA	NA	NA	-0.597065	NA	NA	NA	NA	4.67941	0.51319	NA	4.14507	NA	NA	NA	NA	NA	2.51736	NA	NA	NA	NA	NA	2.19849	2.58639	NA	NA	NA	NA	NA	3.71193	2.87007	3.89309	3.69765	3.90675	NA	NA	1.45154	NA	1.24395	NA	1.90031	NA	NA	1.70031
pc4_170716_cpp554_sw	NA	NA	NA	2.03911	NA	NA	NA	NA	3.45247	NA	NA	3.78152	NA	1.69862	NA	4.20356	NA	NA	NA	NA	NA	3.04482	NA	NA	NA	NA	NA	2.93202	3.40589	NA	NA	NA	NA	2.51521	4.48327	4.2033	3.95453	3.4227	3.66669	0.067062	3.27967	2.64073	NA	NA	NA	2.30399	NA	NA	2.51755
pc4_170716_cpp555_sw	NA	NA	1.30629	2.66904	NA	NA	NA	NA	NA	NA	NA	2.02513	NA	-0.468603	NA	4.16442	NA	NA	NA	NA	NA	3.06294	NA	NA	NA	NA	NA	NA	3.65792	NA	NA	NA	NA	NA	4.13512	2.51984	4.06555	3.42842	4.68111	NA	1.94058	1.92473	NA	NA	NA	0.120877	NA	NA	2.75741
pc4_170716_cpp556_sw	NA	3.53989	3.3793	3.59683	NA	NA	NA	1.49044	NA	1.72586	NA	4.71993	NA	3.61963	NA	6.4693	NA	NA	NA	0.392315	NA	4.90313	NA	NA	3.69866	0.299078	2.78583	NA	4.21762	3.04528	3.26748	NA	NA	NA	3.82869	4.25526	3.55507	4.24901	3.38556	1.63855	2.3139	2.04825	1.47332	2.28507	NA	1.26588	NA	NA	1.16674
pc4_170716_cpp557_sw	NA	NA	NA	NA	NA	NA	NA	NA	NA	NA	NA	NA	NA	2.91235	NA	4.1049	NA	NA	NA	NA	NA	3.94024	NA	NA	NA	NA	NA	NA	2.15964	NA	NA	NA	5.4947	NA	4.04569	4.0542	4.28153	4.11436	4.39624	NA	2.70999	2.18225	NA	NA	NA	1.04994	NA	NA	1.30935
pc4_170716_cpp558_sw	NA	NA	0.299645	3.3091	NA	NA	NA	NA	NA	NA	NA	2.7966	4.24021	3.03612	NA	3.74191	NA	NA	NA	NA	NA	3.69142	NA	NA	NA	NA	NA	3.22238	NA	NA	NA	NA	NA	3.16078	3.52862	NA	4.07826	3.89328	3.66451	NA	2.92629	2.53144	0.719866	2.30783	NA	2.75745	NA	NA	2.75104
pc4_170716_cpp559_sw	NA	3.51597	NA	2.80438	NA	NA	NA	NA	2.62538	NA	NA	4.58584	NA	3.08094	NA	4.73454	NA	NA	NA	NA	NA	4.49195	NA	NA	NA	NA	NA	4.02716	NA	NA	NA	NA	3.99613	NA	3.88213	3.94536	4.33841	4.14196	3.90758	NA	3.47671	1.78771	NA	NA	NA	2.85586	NA	NA	NA
pc4_170716_cpp560_sw	NA	NA	3.79528	3.22727	NA	NA	NA	NA	NA	NA	NA	4.758	NA	4.30001	NA	6.1586	NA	NA	NA	NA	NA	5.12096	NA	NA	3.19273	NA	NA	4.06712	3.87619	NA	NA	0.618972	4.31014	2.40139	2.05476	2.93838	4.02946	3.13076	4.0448	NA	NA	NA	-0.773531	1.51502	NA	1.50261	NA	3.86469	NA
pc4_170716_cpp561_sw	NA	NA	3.2304	NA	NA	NA	NA	NA	NA	NA	NA	4.01568	NA	2.97386	NA	6.58193	NA	NA	1.9572	NA	NA	4.98213	NA	NA	NA	NA	NA	4.45422	3.89844	NA	NA	NA	NA	NA	3.11904	4.43518	3.83117	3.37308	3.62108	-0.740887	NA	NA	NA	2.07736	NA	2.10609	NA	5.684	NA
pc4_170716_cpp562_sw	NA	4.14289	NA	NA	NA	NA	NA	1.54999	0.969529	NA	NA	NA	NA	0.741661	2.8017	4.98026	NA	NA	NA	3.57444	NA	5.03193	NA	NA	2.28922	NA	NA	NA	4.83004	NA	NA	NA	4.41547	NA	3.69949	4.95246	4.54898	3.79161	3.96773	NA	NA	NA	NA	3.35524	NA	2.5919	NA	NA	1.88055
pc4_170716_cpp563_sw	NA	3.57701	3.4649	2.42653	NA	NA	NA	2.27993	NA	NA	NA	NA	NA	2.6981	3.1974	5.37634	NA	NA	NA	4.2719	NA	4.7902	NA	NA	3.73736	1.11702	NA	3.59392	4.3946	NA	NA	NA	4.58571	NA	2.24239	5.4281	3.86964	4.20268	2.28646	NA	NA	NA	NA	NA	NA	NA	NA	NA	NA
pc4_170716_cpp564_sw	NA	NA	NA	2.51197	NA	NA	NA	NA	NA	NA	NA	NA	5.06354	0.899353	NA	4.9239	NA	NA	NA	3.51797	NA	4.23389	NA	NA	1.89149	NA	NA	2.99595	4.20074	NA	NA	NA	4.82669	NA	3.71907	3.26048	3.92446	3.23997	4.36745	NA	NA	0.0601511	NA	NA	NA	2.97854	2.09207	NA	1.07343
pc4_170716_cpp565_sw	NA	2.82435	NA	1.13621	NA	NA	1.37607	NA	NA	NA	NA	NA	NA	NA	NA	3.78888	NA	NA	NA	NA	NA	3.68316	NA	NA	NA	NA	NA	NA	NA	NA	NA	NA	4.55289	NA	3.3502	2.22013	4.17981	2.97456	3.97192	NA	NA	3.05074	NA	NA	NA	3.26809	NA	NA	2.54894
pc4_170716_pcpool25_sw	NA	NA	2.00939	2.53447	NA	NA	NA	1.56954	3.58707	NA	NA	2.91789	NA	3.12384	NA	4.93173	1.93334	3.03098	NA	NA	NA	4.42915	NA	NA	2.77696	2.19501	2.83536	3.6445	2.58585	2.22565	3.51868	NA	4.40591	NA	3.8374	3.90744	4.15923	4.14034	3.45534	NA	0.971208	2.44392	NA	2.86036	NA	2.47852	NA	NA	1.74087
pc4_170718_cpp582_sw	NA	NA	1.79983	NA	NA	NA	NA	-0.277322	2.60675	NA	NA	NA	NA	2.39445	NA	4.36879	NA	NA	NA	NA	NA	4.2547	NA	NA	2.80751	NA	NA	NA	2.82643	NA	2.15229	NA	4.95681	NA	3.68293	NA	4.11143	3.57204	3.94802	1.83192	1.56781	1.85181	NA	2.31298	NA	1.41727	NA	NA	NA
pc4_170718_cpp583_sw	NA	NA	NA	NA	NA	NA	NA	NA	NA	NA	NA	NA	NA	1.36487	NA	4.57449	NA	NA	NA	NA	NA	2.71491	NA	NA	3.51549	NA	2.15127	NA	3.26893	NA	NA	NA	5.47709	NA	3.81312	NA	3.50487	3.15311	3.26852	0.265701	3.09824	1.35197	NA	3.09314	NA	2.53641	NA	NA	1.73751
pc4_170718_cpp584_sw	NA	NA	NA	NA	NA	NA	NA	NA	1.64505	NA	NA	NA	4.27831	1.09314	NA	3.33958	NA	NA	NA	NA	1.4808	NA	NA	NA	2.07315	NA	NA	NA	2.99159	NA	NA	NA	NA	NA	3.6682	1.62478	4.11643	3.63611	3.32551	NA	0.479538	0.859873	NA	2.59017	NA	1.96597	NA	NA	2.79438
pc4_170718_cpp585_sw	NA	3.67527	4.55424	4.94449	1.59211	NA	NA	NA	6.51247	3.59039	NA	5.00867	4.25016	4.24296	NA	6.21892	4.21342	NA	NA	2.40448	NA	5.88729	NA	NA	4.7961	2.03115	4.01718	4.64233	6.04902	3.96234	5.37153	NA	4.19427	NA	NA	NA	3.2856	4.65966	1.76828	1.48246	NA	1.8005	3.88238	3.05703	NA	NA	NA	NA	NA
pc4_170718_cpp586_sw	NA	2.38107	NA	2.88982	NA	NA	NA	1.43788	4.75083	2.79291	NA	NA	NA	3.40529	NA	5.04579	NA	NA	NA	NA	NA	4.38596	NA	NA	3.25008	NA	NA	1.53167	4.05784	3.18006	3.30555	NA	4.1166	NA	3.74266	3.08981	4.1464	1.48626	4.07426	NA	-0.0357102	2.34097	NA	2.91774	NA	NA	NA	NA	1.71326
pc4_170718_cpp587_sw	NA	NA	NA	NA	NA	NA	NA	NA	1.94487	NA	NA	NA	5.09823	0.419298	NA	4.10987	NA	NA	2.87266	NA	NA	4.16952	NA	NA	NA	NA	NA	3.75526	3.16884	NA	NA	2.29254	NA	NA	3.89597	NA	3.87794	2.86966	3.72951	NA	1.83176	2.31736	NA	4.15709	NA	0.955902	NA	4.71248	1.41049
pc4_170718_cpp588_sw	NA	NA	NA	NA	NA	NA	NA	NA	NA	NA	NA	NA	NA	NA	NA	3.96146	NA	0.30056	0.802239	NA	NA	3.58722	NA	NA	2.63818	NA	NA	3.49877	3.68539	-0.355018	1.85336	3.53181	NA	NA	4.10634	3.31044	3.79445	3.31845	4.15074	NA	1.90035	1.89997	NA	NA	NA	-0.311891	0.482323	NA	1.82759
pc4_170718_cpp589_sw	NA	NA	NA	NA	NA	NA	NA	2.15344	NA	NA	NA	NA	4.50496	1.99383	NA	3.75848	NA	NA	NA	NA	NA	3.38807	NA	NA	3.52378	1.36017	NA	2.95862	3.70212	NA	NA	2.18907	4.5515	NA	3.41194	3.20654	3.63792	4.40022	3.67275	2.59072	NA	2.30782	NA	3.43023	NA	0.55398	NA	NA	1.80117
pc4_170718_cpp590_sw	NA	NA	NA	NA	NA	NA	NA	0.841921	NA	2.36634	NA	3.28197	5.0585	1.5107	NA	3.77346	NA	NA	NA	NA	NA	3.62032	NA	NA	2.17117	NA	NA	3.25441	4.58232	NA	2.83625	NA	3.36418	NA	4.03059	NA	3.9988	3.91667	3.89872	NA	3.05077	2.74146	1.914	2.5688	NA	2.32373	NA	NA	0.871068
pc4_170718_cpp591_sw	NA	NA	NA	-0.873423	NA	NA	NA	-0.968518	NA	1.56061	NA	NA	5.12975	0.869061	NA	4.31642	NA	NA	NA	NA	NA	2.57043	NA	NA	0.932587	NA	NA	2.76443	NA	NA	NA	NA	NA	NA	3.58214	3.6319	4.14447	3.73951	3.48043	NA	1.551	2.35426	-0.0585359	3.44616	NA	2.32454	1.51876	NA	1.02175
pc4_170718_cpp592_sw	NA	2.40504	NA	NA	NA	NA	NA	NA	3.37858	2.66041	NA	NA	NA	1.15409	NA	4.78497	NA	NA	NA	NA	NA	4.25484	NA	NA	3.45558	NA	NA	2.5175	4.41097	NA	3.53581	NA	NA	NA	3.89951	3.46114	4.15506	4.43932	3.43676	2.66278	NA	NA	NA	NA	NA	2.15098	NA	NA	1.67754
pc4_170718_cpp593_sw	NA	NA	NA	2.84176	NA	NA	NA	2.64287	4.7232	3.54832	NA	2.9936	3.84588	2.03004	3.08499	5.49074	NA	NA	NA	NA	NA	5.08737	NA	NA	3.25697	NA	NA	3.50713	3.57929	2.3686	3.29152	NA	4.52854	NA	NA	4.4637	3.45704	2.89882	3.49986	1.20788	2.49199	-0.00489797	1.84797	2.71216	NA	2.14566	NA	NA	NA
pc4_170718_cpp594_sw	NA	NA	NA	0.143873	NA	1.80788	NA	NA	3.70614	1.14509	NA	NA	4.7661	3.56209	NA	5.05093	NA	NA	NA	NA	NA	4.88016	NA	NA	4.64048	NA	NA	4.76048	2.55061	1.21941	3.21731	NA	5.92717	3.27187	4.07811	4.04187	3.98258	2.88301	4.06543	1.34475	3.30208	2.31492	NA	NA	NA	3.09551	NA	NA	1.64472
pc4_170718_cpp595_sw	NA	4.98723	3.88235	3.08314	-0.341757	NA	NA	NA	6.11621	2.11984	NA	NA	4.61621	3.70474	2.04689	5.63054	NA	NA	2.34822	NA	0.517727	4.63919	NA	NA	6.50715	1.96796	3.41375	5.53159	4.84871	2.19837	4.63232	0.787292	NA	NA	3.68766	NA	3.96691	4.15683	1.60606	-0.390513	1.82492	1.39849	2.6477	3.8894	NA	2.47929	NA	NA	NA
pc4_170718_pcpool27_sw	NA	NA	2.72706	2.07669	NA	NA	NA	NA	4.35942	NA	NA	NA	3.28583	2.73114	NA	5.22089	NA	1.72814	NA	NA	NA	5.00849	NA	NA	3.51132	NA	2.38677	3.06203	4.08505	2.3327	3.45167	NA	4.04835	3.27112	4.0146	3.01567	3.97701	3.96936	3.60598	NA	0.925878	2.31452	NA	NA	-0.237578	2.53493	NA	NA	0.947515
pc4_170203_cpp1_sw	NA	NA	NA	2.72946	NA	NA	NA	-0.0334721	NA	NA	NA	NA	NA	2.84294	NA	4.06472	NA	NA	NA	NA	1.53458	4.90904	NA	NA	3.33306	NA	NA	2.9398	4.2058	2.04704	2.7287	NA	4.107	NA	3.74038	3.89882	3.70893	3.74634	2.42228	NA	2.89641	0.915271	NA	2.15736	NA	2.18229	NA	4.76775	NA
pc4_170203_cpp10_sw	NA	NA	NA	NA	NA	NA	NA	NA	NA	NA	NA	NA	4.76671	3.74892	NA	3.40419	NA	NA	NA	NA	NA	4.12015	NA	NA	1.84595	NA	1.25154	3.49129	3.74405	1.72786	NA	NA	NA	NA	1.176	3.2512	4.04955	3.8718	3.2922	NA	1.79904	1.73806	0.754963	2.27878	NA	NA	NA	4.54256	NA
pc4_170203_cpp11_sw	NA	NA	1.67923	1.14112	NA	NA	NA	1.53492	1.46199	NA	NA	NA	NA	4.65889	2.45206	4.80412	3.21921	NA	NA	NA	NA	5.02456	NA	NA	3.00923	NA	0.788498	5.07251	4.21578	NA	2.18786	NA	NA	NA	2.98191	3.14186	3.77884	3.60564	2.43869	0.555577	2.46126	2.91709	NA	1.27813	1.40101	0.0387498	NA	NA	NA
pc4_170203_cpp12_sw	NA	NA	2.15829	4.56364	NA	NA	NA	2.05778	3.53138	NA	NA	3.83184	NA	4.04278	NA	4.07435	NA	2.74936	NA	NA	NA	5.29467	NA	NA	3.11915	NA	NA	4.15455	NA	NA	3.19555	NA	NA	NA	2.54907	3.50795	3.99558	4.14385	3.23125	NA	NA	2.52838	1.71842	3.6398	NA	NA	NA	4.57871	NA
pc4_170203_cpp13_sw	NA	NA	NA	2.28595	NA	NA	NA	2.13616	NA	1.51145	NA	NA	NA	3.84398	NA	3.7334	NA	NA	NA	NA	NA	4.27819	NA	NA	1.92997	-0.0595971	NA	2.86834	NA	1.66321	NA	NA	4.13268	NA	3.81143	2.36312	3.86503	3.42746	3.72149	NA	NA	2.57163	NA	NA	NA	3.29056	NA	NA	2.97228
pc4_170203_cpp14_sw	NA	1.83133	3.16656	2.86232	NA	NA	NA	2.31635	NA	1.0398	NA	4.43499	NA	2.65888	1.17667	5.1412	NA	1.99455	2.7422	NA	NA	5.44645	NA	NA	3.8017	3.46733	2.63931	4.50897	4.12399	1.71284	5.70932	3.36539	NA	2.05413	3.98887	NA	4.13895	3.89308	4.22191	1.1389	2.57174	3.03463	NA	1.51826	NA	2.56815	NA	NA	2.5835
pc4_170203_cpp15_sw	NA	NA	3.23892	3.72462	NA	NA	NA	3.41566	NA	NA	NA	4.81505	NA	4.00389	3.08702	5.93093	NA	NA	NA	NA	NA	4.43647	NA	NA	4.41133	NA	2.5269	5.28093	4.06152	3.32735	5.5293	4.35458	NA	NA	3.66315	3.76494	3.85024	2.97738	2.85731	NA	NA	2.36421	NA	NA	NA	NA	NA	4.95197	NA
pc4_170203_cpp16_sw	NA	NA	1.66478	NA	NA	NA	NA	2.63696	NA	3.12094	NA	NA	NA	3.18728	NA	3.944	NA	-0.524168	NA	NA	NA	4.35698	NA	NA	4.30292	NA	NA	4.27303	3.84964	-0.413625	NA	NA	4.09077	NA	3.46964	4.71379	3.97705	4.08847	2.80727	1.25176	NA	2.73887	0.233856	2.86152	NA	2.56126	NA	4.05352	NA
pc4_170203_cpp17_sw	NA	NA	1.56059	NA	NA	NA	NA	2.16663	NA	3.20309	NA	NA	NA	3.09171	NA	4.58375	NA	NA	NA	NA	NA	4.21848	NA	NA	4.22125	1.34759	1.69852	4.4058	3.13751	0.407281	NA	NA	4.07311	2.90748	4.42997	NA	3.78504	3.91387	3.63644	NA	NA	2.10341	2.27998	NA	NA	2.56001	NA	NA	1.93256
pc4_170203_cpp18_sw	NA	NA	NA	NA	NA	NA	NA	-0.630239	3.24755	NA	NA	NA	NA	0.401001	NA	3.16928	NA	NA	NA	NA	NA	NA	NA	NA	1.22304	NA	NA	3.77684	NA	NA	NA	NA	NA	NA	4.21741	4.03421	3.98266	3.77878	3.81819	1.24284	NA	2.62343	NA	2.27053	NA	NA	NA	NA	1.70089
pc4_170203_cpp19_sw	NA	NA	2.89434	3.3943	0.375455	NA	NA	2.77371	6.18751	2.0245	NA	3.72039	4.48058	2.36463	NA	5.52015	NA	NA	NA	NA	NA	4.31181	NA	NA	4.07424	2.25103	2.48052	5.66077	3.28698	2.88002	4.78335	NA	4.42193	NA	2.60975	3.89735	3.74155	4.22391	1.86705	NA	NA	3.09068	2.12883	2.9036	NA	NA	NA	NA	NA
pc4_170203_cpp2_sw	NA	NA	3.51196	NA	NA	NA	NA	NA	4.40192	NA	NA	3.10867	3.41331	3.61106	NA	5.21401	2.48262	NA	3.00332	NA	NA	3.07789	NA	NA	4.08474	0.819131	NA	3.4853	4.13014	1.45216	3.32297	NA	3.93129	NA	3.62979	NA	4.1762	3.91127	3.958	NA	1.03732	2.37615	NA	2.81661	NA	NA	NA	4.39143	NA
pc4_170203_cpp20_sw	NA	NA	4.95562	5.69341	1.42384	1.988	NA	2.73476	4.48017	NA	3.76425	5.14801	NA	5.63148	1.62959	5.89734	4.73777	3.98662	4.23219	NA	NA	5.70412	NA	NA	5.61025	4.31702	3.53179	6.49308	5.26081	5.05924	6.49645	NA	4.28677	NA	3.83963	4.04734	4.03705	3.95815	2.54927	1.89313	2.79277	NA	NA	2.89632	NA	NA	2.80014	NA	NA
pc4_170203_cpp21_sw	NA	NA	3.71786	4.57636	NA	NA	NA	3.36516	3.94213	4.15228	NA	5.04744	NA	6.07847	NA	6.05244	NA	4.39836	2.86007	NA	NA	5.5769	NA	NA	5.00094	3.4374	5.22499	6.52496	6.01204	3.81853	6.17043	NA	2.48967	3.3795	3.20799	4.78366	3.56768	4.18831	2.5383	NA	2.07419	NA	NA	3.25937	NA	NA	NA	3.74663	NA
pc4_170203_cpp22_sw	NA	NA	2.88543	4.02671	NA	NA	NA	1.61475	2.81011	3.16645	NA	4.17101	NA	4.56589	NA	5.32291	NA	NA	3.30986	NA	NA	4.39955	NA	NA	4.33576	3.40522	1.33812	5.02146	2.56502	1.3711	5.84342	0.0566139	3.84723	NA	4.82352	1.64586	4.07745	3.63768	1.35518	NA	NA	3.2123	NA	NA	NA	NA	NA	NA	NA
pc4_170203_cpp23_sw	NA	NA	4.70308	5.47551	1.46041	NA	NA	NA	4.33416	4.97293	-1.34007	4.7685	NA	5.23803	1.95623	6.5442	NA	4.81801	4.48323	1.29912	2.26514	5.6946	-0.554972	NA	5.95205	3.9045	3.3532	6.64041	4.34959	5.04221	6.79214	NA	NA	NA	3.61449	3.83937	3.95217	3.548	NA	NA	3.50692	2.55662	NA	2.88473	NA	NA	NA	4.74504	NA
pc4_170203_cpp24_sw	NA	NA	NA	2.67842	NA	NA	NA	3.47853	4.81084	2.41266	NA	NA	NA	5.56806	NA	5.3152	NA	NA	NA	NA	NA	5.13235	NA	NA	3.96636	NA	3.05764	NA	4.95129	2.27574	3.55417	NA	NA	NA	2.11349	NA	2.92585	3.38168	NA	NA	-0.522203	NA	NA	2.00757	NA	NA	NA	NA	NA
pc4_170203_cpp25_sw	NA	4.15078	3.36669	1.47545	-0.78797	NA	NA	1.08149	4.83945	2.47565	NA	NA	NA	5.05112	NA	4.91254	NA	NA	NA	NA	NA	4.14326	NA	NA	3.28745	NA	3.64908	NA	2.87206	1.58981	4.11589	NA	NA	NA	4.0631	2.63972	4.0176	3.89195	3.66122	NA	NA	1.87966	NA	NA	NA	1.80118	NA	4.28896	0.14888
pc4_170203_cpp26_sw	NA	NA	2.09145	NA	NA	NA	NA	0.278524	4.43163	2.11093	NA	NA	NA	4.81912	NA	4.90983	NA	NA	NA	NA	NA	3.60133	NA	NA	3.60886	NA	NA	NA	3.70695	NA	NA	NA	5.09414	NA	4.04624	2.8495	4.37519	3.7063	4.06042	1.43755	NA	1.9382	NA	2.60466	NA	NA	NA	NA	2.49751
pc4_170203_cpp27_sw	NA	NA	4.39239	5.15503	NA	NA	NA	2.40325	6.1368	NA	NA	4.91061	NA	6.22805	NA	6.7491	3.34448	NA	3.0604	NA	1.04172	5.99765	NA	NA	5.04205	NA	2.21339	4.47711	NA	4.7269	5.26695	5.71329	NA	NA	0.801275	NA	3.88127	4.16394	3.17173	NA	2.66991	NA	NA	1.74057	NA	NA	NA	NA	NA
pc4_170203_cpp28_sw	NA	NA	3.42181	4.19227	NA	NA	NA	1.55847	4.27797	NA	NA	NA	4.77705	5.30439	NA	6.08595	1.35276	NA	NA	NA	NA	5.24396	NA	NA	2.67318	NA	NA	NA	4.12412	2.4816	4.347	5.39446	3.06932	NA	3.77545	NA	3.95304	3.70493	2.74666	NA	NA	0.169753	NA	0.908541	NA	NA	NA	4.3801	NA
pc4_170203_cpp3_sw	NA	NA	2.73271	NA	NA	NA	NA	2.47007	5.73927	0.849332	NA	NA	NA	4.40422	NA	5.85836	NA	4.23939	2.89452	NA	NA	5.04314	NA	NA	3.03025	NA	1.00909	5.17999	3.79293	NA	3.84384	1.08612	4.43475	2.77255	4.20501	NA	3.59636	3.64386	3.94178	0.56682	1.25727	0.928941	1.92448	2.00185	NA	2.44985	NA	NA	2.31033
pc4_170203_cpp4_sw	NA	NA	1.92702	NA	NA	NA	NA	1.83411	5.74966	1.07454	NA	4.25189	NA	2.33965	NA	5.01152	NA	2.8221	3.48738	NA	NA	4.49944	NA	NA	3.648	NA	NA	NA	4.50869	2.49245	4.97453	NA	NA	1.13647	1.94904	NA	2.82536	3.78248	2.25679	0.705192	NA	2.56093	3.72493	2.97742	NA	NA	NA	NA	-0.0601747
pc4_170203_cpp5_sw	NA	NA	2.62875	NA	-0.247152	NA	NA	2.04939	6.27843	1.4419	NA	3.97171	4.80418	2.55553	NA	5.69224	NA	3.80978	2.86124	NA	NA	3.93358	NA	NA	3.66065	NA	2.95288	NA	2.62471	3.10116	4.716	NA	NA	NA	4.31883	NA	4.37746	3.82218	3.74802	2.43903	NA	1.46427	NA	3.18498	NA	1.99653	NA	NA	1.35746
pc4_170203_cpp6_sw	NA	NA	NA	NA	NA	NA	NA	1.99416	4.37699	NA	NA	NA	NA	NA	NA	5.45988	NA	NA	NA	NA	NA	5.29154	NA	NA	3.74478	NA	NA	4.59558	3.28985	0.270198	NA	NA	3.9216	1.85686	3.31379	3.52183	3.9681	2.48575	2.81343	2.32189	2.43632	1.54118	NA	2.8728	NA	NA	NA	4.84499	NA
pc4_170203_cpp7_sw	NA	NA	NA	NA	NA	NA	NA	0.970126	4.27743	NA	NA	NA	NA	NA	NA	5.10902	NA	NA	NA	NA	NA	4.25448	NA	NA	2.6354	NA	NA	3.77504	2.35228	NA	NA	NA	4.74048	NA	4.1098	NA	4.19343	3.47294	3.58411	NA	1.29799	2.85408	NA	1.86581	1.81823	2.09323	1.0112	NA	1.22141
pc4_170203_cpp8_sw	NA	NA	2.3626	3.0689	NA	NA	NA	-0.590272	3.2607	3.08678	NA	NA	2.47767	3.31517	NA	5.10136	NA	NA	NA	NA	NA	4.65027	NA	NA	3.61319	NA	1.64547	1.20529	4.47468	NA	3.88476	NA	4.45085	NA	4.82254	NA	3.74135	4.1063	3.04419	2.11293	2.0588	2.70792	2.66609	2.79093	NA	NA	NA	5.04656	1.27026
pc4_170203_cpp9_sw	NA	NA	NA	2.38109	NA	NA	NA	2.78492	NA	NA	NA	NA	NA	2.54966	0.924686	4.84923	NA	NA	NA	NA	NA	4.79963	NA	NA	3.57639	1.45171	NA	NA	3.40282	1.5793	NA	NA	NA	NA	3.4276	NA	3.74166	3.20415	2.75168	NA	NA	1.62371	0.121484	2.38839	NA	1.57444	1.11553	NA	1.575
pc4_170206_pcpool1b_sw	NA	NA	2.76429	2.7155	NA	NA	NA	0.587919	4.53363	0.748522	NA	NA	NA	4.18531	NA	4.46378	NA	NA	NA	NA	NA	5.12103	NA	NA	4.42077	NA	NA	3.55459	3.38356	2.35793	3.28571	NA	3.22959	NA	4.01218	NA	3.99705	3.11058	3.6309	NA	NA	2.94646	NA	2.26689	NA	NA	NA	2.84828	NA
170728_pc1_cpp582_sw	NA	NA	1.69536	NA	NA	NA	NA	NA	1.89813	NA	NA	NA	4.62422	2.35619	NA	3.97605	NA	NA	NA	NA	NA	4.08904	NA	NA	3.32638	1.0661	0.522922	2.12052	3.59036	NA	NA	NA	4.76893	NA	3.85965	NA	3.81909	3.66802	3.2883	2.54457	NA	2.42049	NA	2.3786	NA	2.09615	3.19256	NA	1.56755
170728_pc1_cpp583_sw	NA	NA	1.08446	NA	1.55247	NA	NA	NA	3.30846	NA	NA	NA	NA	2.85703	NA	4.9475	NA	NA	NA	NA	NA	3.44289	NA	NA	3.05137	NA	1.18764	NA	2.46909	NA	NA	NA	4.646	NA	3.80809	NA	3.8718	3.05496	3.25576	NA	2.98827	1.37885	NA	2.34894	NA	1.53208	1.28313	NA	3.08237
170728_pc1_cpp584_sw	NA	NA	NA	NA	NA	NA	NA	NA	1.93385	NA	NA	NA	2.82755	NA	NA	3.69873	NA	NA	NA	NA	1.82353	2.1138	NA	NA	1.96981	NA	NA	NA	NA	NA	NA	NA	4.15517	NA	3.78453	2.00123	4.03085	3.50931	3.61697	NA	NA	1.56969	1.50526	2.44706	NA	1.42606	NA	NA	3.03474
170728_pc1_cpp585_sw	NA	4.3419	4.39488	5.1651	-0.334999	2.11743	NA	2.35481	7.36026	3.63442	NA	4.91272	NA	5.46086	2.43621	6.22274	3.75571	2.47472	1.95243	2.50073	NA	5.85381	NA	NA	5.30147	2.64509	3.27676	5.47442	5.94207	3.96643	5.46451	NA	4.39093	NA	NA	NA	3.56304	4.12248	2.16555	1.69799	0.942534	1.04859	3.93944	3.88006	-0.118225	NA	NA	NA	NA
170728_pc1_cpp586_sw	NA	NA	2.59706	3.69802	-0.904679	1.1037	NA	1.39134	5.54851	NA	NA	3.28806	NA	3.51812	NA	5.02499	3.25394	NA	NA	NA	NA	4.73545	NA	NA	3.49258	2.33986	2.0367	3.71047	4.70345	2.73466	3.47001	NA	4.34243	NA	3.17326	NA	3.78327	3.00255	4.32884	NA	NA	2.63193	-0.23157	2.5587	NA	0.745663	NA	NA	2.60719
170728_pc1_cpp590_sw	NA	NA	NA	NA	NA	1.18975	NA	1.71884	2.56923	NA	NA	NA	NA	2.86976	1.36586	4.47756	0.999803	NA	NA	NA	NA	3.41299	NA	NA	2.30605	NA	NA	3.46886	3.89784	2.4267	NA	NA	5.14718	NA	3.66308	NA	3.73615	2.78439	4.44431	1.34558	2.35395	1.29057	2.0141	2.42539	NA	2.84899	NA	NA	0.481072
170728_pc1_cpp592_sw	NA	NA	NA	2.16472	NA	NA	NA	NA	4.80437	3.24639	NA	NA	NA	3.1141	NA	4.79854	NA	NA	NA	NA	NA	4.37426	NA	NA	3.3518	NA	NA	3.73769	4.88419	NA	4.10604	NA	3.61178	NA	3.03671	NA	4.05687	3.40067	3.75186	NA	3.10207	NA	NA	3.18679	-0.79961	NA	2.48577	NA	NA
170728_pc1_cpp593_sw	NA	NA	1.73746	1.9019	NA	NA	NA	2.74036	4.3821	NA	NA	3.87159	3.11751	3.63614	1.01316	5.2396	3.26939	NA	NA	NA	NA	5.08558	NA	NA	3.73015	NA	1.97302	4.55378	3.3524	NA	3.19467	NA	4.44168	NA	NA	NA	3.73191	3.82829	3.18252	1.79761	3.62749	2.44883	1.7144	3.07108	1.54651	2.68201	2.14842	NA	NA
170728_pc1_cpp594_sw	NA	4.27815	2.91875	3.17317	NA	NA	NA	NA	4.98544	3.67085	NA	NA	NA	4.42801	NA	4.40456	NA	NA	NA	NA	0.280737	4.31532	NA	NA	4.5831	NA	2.5913	5.29882	4.06766	2.146	3.98647	NA	5.16318	NA	3.91942	2.71607	4.09166	2.78888	4.06368	NA	1.36934	2.68998	NA	2.87905	NA	3.03873	NA	NA	1.57936
170728_pc1_cpp595_sw	NA	3.77499	3.56144	3.65924	NA	NA	NA	1.20245	6.51	NA	NA	4.41184	4.18012	3.01792	NA	5.84597	NA	3.56403	NA	2.82748	NA	5.47916	NA	NA	6.19965	NA	2.79878	6.0079	4.814	NA	5.2642	0.423963	NA	NA	2.37844	NA	4.27649	3.39982	2.90625	NA	NA	2.74239	NA	3.05008	NA	NA	NA	NA	NA
170728_pc1_pcpool27_sw	NA	NA	2.05624	3.35783	NA	NA	NA	NA	3.97439	2.17054	NA	4.13806	4.38504	4.09273	2.22273	4.69819	NA	2.33351	1.05012	NA	1.88149	5.18587	NA	NA	3.72841	1.74464	2.04903	4.04736	4.30382	NA	3.52281	NA	4.24709	2.60026	3.84421	NA	4.3558	3.2582	3.84461	NA	NA	2.16119	1.88105	2.00534	0.777089	NA	NA	NA	2.30504
170728_pc6_cpp628_sw	NA	NA	1.11443	1.39348	NA	NA	NA	1.38663	3.45886	2.17333	NA	2.88716	4.78813	3.45489	NA	4.51041	NA	NA	NA	NA	1.06491	4.13849	NA	NA	4.35072	1.12574	1.39171	2.32487	4.1383	1.9595	3.72766	NA	3.49962	NA	3.59346	3.15247	4.24624	3.81649	3.70497	1.90259	2.22053	2.32631	2.54594	2.74774	NA	1.75785	NA	NA	0.961937
170728_pc6_cpp629_sw	NA	2.8575	3.5029	NA	NA	1.58898	NA	2.17436	2.7336	2.38804	NA	4.01522	4.69863	4.84357	NA	5.04793	NA	2.14116	1.97628	NA	NA	4.71837	NA	NA	5.0852	1.94824	2.90898	NA	3.67797	2.61587	NA	NA	4.22096	NA	3.41204	3.92605	4.51607	4.56418	3.72626	2.13234	2.05752	1.90873	1.14882	3.08485	1.35443	1.57925	NA	NA	1.96446
170728_pc6_cpp630_sw	NA	2.48121	0.913195	NA	NA	NA	NA	0.628543	NA	NA	NA	NA	NA	3.02159	NA	4.06346	NA	NA	NA	NA	1.83255	2.63146	NA	NA	4.00238	0.284029	2.2807	NA	3.10702	NA	NA	NA	4.25622	NA	4.57337	1.01602	4.19987	3.17471	4.50567	0.0819114	3.06348	2.16758	NA	2.27549	NA	1.35989	NA	3.72683	0.593078
170728_pc6_cpp631_sw	NA	NA	2.86905	3.92845	NA	2.05101	NA	1.64121	5.55203	NA	NA	3.88982	4.67945	3.72923	1.907	5.5087	2.00688	2.7495	2.27757	NA	1.60866	4.18115	NA	NA	5.26923	NA	3.31737	NA	4.35984	2.31076	NA	NA	NA	NA	3.4077	2.76097	3.92767	3.52317	3.62908	3.17144	2.52071	2.47961	2.99847	3.47646	NA	5.2239	2.86482	NA	0.562995
170728_pc6_cpp632_sw	NA	NA	2.12198	3.24693	NA	1.63301	NA	1.81824	4.73994	NA	NA	NA	4.0158	2.84263	NA	4.74695	NA	2.63225	2.00622	NA	1.32835	3.00078	NA	NA	4.35453	1.23311	0.958143	NA	3.66711	1.2144	NA	NA	NA	-0.257309	2.64382	2.55563	4.01171	4.04079	2.66098	1.39832	1.96324	3.42466	1.67041	2.54418	1.54713	3.59613	NA	NA	1.9808
170728_pc6_cpp633_sw	NA	NA	1.69444	2.98703	NA	1.99783	NA	NA	4.66082	NA	NA	NA	NA	3.10811	NA	4.46586	NA	1.52106	1.08239	NA	NA	3.42929	NA	NA	4.57634	0.999623	2.27311	NA	3.42515	NA	NA	NA	5.18661	NA	3.52544	2.53433	3.61004	3.70247	3.68285	1.52705	2.28319	2.56936	2.15146	2.9269	NA	-1.04433	2.28094	NA	1.75694
170728_pc6_cpp634_sw	NA	2.9841	2.87587	3.72883	0.208709	3.70177	-1.33542	2.78564	5.41758	2.90164	NA	NA	3.81823	4.2273	1.50246	5.77237	NA	3.30089	2.2072	NA	-0.509128	3.70366	NA	NA	5.02019	3.1596	3.40163	5.28618	3.42792	3.43019	5.18454	0.969188	NA	NA	2.30207	3.48304	3.81061	4.41049	1.92109	2.47811	2.8566	2.76488	2.90296	2.67893	NA	2.1176	2.99047	NA	-0.0161616
170728_pc6_cpp635_sw	NA	3.58909	3.23858	3.13455	-0.764088	3.52251	NA	0.602105	4.7626	NA	NA	NA	4.50873	3.45053	NA	5.21818	2.78746	2.88543	NA	NA	0.599409	3.59036	NA	NA	4.28202	3.03203	3.39407	4.97472	4.17758	1.7176	4.95357	1.99001	4.48445	NA	3.83694	3.61411	4.16446	3.57152	3.80281	1.24408	2.58166	0.531511	NA	3.23331	NA	2.15702	NA	NA	-0.0805983
170728_pc6_cpp636_sw	NA	NA	3.26388	4.55623	NA	3.09467	-0.44925	-0.0218578	6.20035	NA	NA	NA	4.43664	4.37842	1.99571	5.59219	2.80517	2.48494	2.85572	NA	NA	4.07102	NA	NA	4.85873	NA	3.41318	4.23127	4.52421	1.81572	4.19193	2.74749	4.54963	2.69491	3.82822	2.85723	4.22483	3.54068	3.60119	2.38013	1.6022	2.48695	0.415605	2.98986	-0.0723473	1.13028	0.553669	NA	1.49402
170728_pc6_cpp637_sw	NA	NA	-2.53126	NA	NA	NA	NA	NA	NA	NA	NA	NA	NA	NA	NA	NA	NA	NA	NA	NA	NA	2.36152	NA	NA	1.16471	NA	NA	0.95623	0.189392	NA	NA	NA	2.41211	NA	4.63876	1.61195	4.47807	3.47931	4.53577	-0.243625	2.04957	2.6015	NA	2.45902	NA	1.36096	1.91787	NA	2.01071
170728_pc6_cpp638_sw	NA	3.19657	2.66733	2.61069	NA	2.17732	NA	NA	4.3666	0.508427	NA	3.60326	NA	3.20992	NA	5.22857	NA	2.0635	1.79438	NA	NA	4.48183	NA	NA	5.64115	2.37638	2.85987	4.63415	NA	2.19827	NA	NA	NA	NA	NA	3.4485	2.77612	3.89527	1.16091	2.22987	2.26736	1.34748	NA	3.04024	NA	NA	NA	NA	NA
170728_pc6_cpp639_sw	NA	NA	2.57153	3.57074	NA	2.67798	-0.0328226	1.96946	6.28613	NA	NA	NA	4.06435	3.20684	NA	4.35095	2.25802	NA	NA	NA	0.752042	2.96961	NA	NA	3.8338	NA	0.571868	1.74636	2.69506	NA	NA	NA	4.58078	NA	3.5229	2.53237	3.52615	3.25374	3.82301	1.7381	2.753	2.27003	NA	2.55078	NA	1.52243	2.77608	NA	1.54494
170728_pc6_cpp640_sw	-0.67015	NA	NA	2.95617	NA	NA	NA	0.497688	5.8274	1.48976	NA	3.24168	NA	2.36036	NA	3.77394	NA	NA	NA	NA	NA	2.87756	NA	NA	3.14555	NA	1.20813	1.58473	2.76705	0.688146	1.72766	NA	3.85125	NA	4.64277	1.80665	4.46143	3.06251	3.98981	1.64672	2.40286	1.33518	NA	1.63215	NA	2.81798	0.0697423	NA	2.03128
170728_pc6_cpp641_sw	NA	2.25898	1.17965	2.14843	NA	NA	NA	NA	5.39674	NA	NA	NA	NA	1.68684	NA	4.01755	0.570764	NA	NA	NA	1.85207	3.3868	NA	NA	2.23817	NA	1.03282	3.13152	3.68619	NA	NA	NA	3.10396	NA	3.85126	2.70199	4.16938	3.29524	3.86768	1.29218	1.84237	2.60772	NA	2.04793	NA	2.56827	NA	NA	2.38565
170728_pc6_cpp642_sw	NA	NA	1.59591	5.06441	NA	NA	NA	2.15739	5.55016	4.18857	NA	NA	NA	4.56266	NA	5.89372	NA	NA	4.16606	2.39852	NA	5.0987	NA	NA	5.38879	2.91146	3.25497	4.47533	4.92035	2.17044	NA	3.90683	NA	NA	4.35309	2.01582	4.19489	3.80502	4.14011	-0.420816	2.96161	2.62692	0.99241	1.88754	NA	1.48478	NA	NA	1.33188
170728_pc6_cpp643_sw	0.887424	1.62096	1.05075	2.53061	NA	NA	NA	0.0882124	2.916	NA	NA	NA	4.20463	1.54125	NA	2.82898	1.28889	NA	1.23145	NA	1.33704	2.76933	NA	NA	2.25242	-0.228474	NA	0.941362	1.57966	1.47012	NA	1.41154	NA	NA	4.0989	1.99068	4.42193	3.4912	3.59693	NA	1.44672	2.64145	1.10078	1.81458	NA	2.30777	NA	NA	1.72599
170728_pc6_pcpool30_sw	1.20403	NA	2.83293	2.55859	NA	NA	NA	2.94403	4.55781	1.32941	NA	2.63029	4.57659	3.99268	NA	4.58548	NA	NA	NA	NA	0.540352	4.83579	NA	NA	3.797	1.85569	2.18334	3.45243	4.22731	2.67381	2.91192	NA	4.51168	NA	4.26225	3.22389	4.30739	3.61042	3.58434	0.653202	2.36306	2.75022	NA	2.54699	1.61137	1.88382	2.76485	NA	1.23502
170730_pc1_cpp644_sw	NA	1.1945	2.75587	2.7585	0.939376	NA	NA	1.50722	3.55944	2.20554	NA	3.96011	4.04889	3.22834	-0.658878	5.04184	NA	NA	0.519424	NA	1.39448	4.83204	NA	NA	4.02797	2.52929	2.19135	NA	3.69231	2.69372	3.99477	NA	NA	NA	2.47055	NA	3.70479	3.70569	3.37377	-3.20952	NA	1.95699	3.1153	3.69431	NA	1.77159	2.74248	NA	2.31119
170730_pc1_cpp645_sw	NA	NA	1.79943	3.2479	NA	NA	NA	NA	NA	NA	NA	3.00837	3.13888	2.9988	NA	4.94786	NA	2.89531	NA	NA	NA	4.4909	NA	NA	3.61663	NA	-0.0966481	4.27213	4.32138	2.79012	4.2726	-1.13707	4.93043	NA	3.26398	NA	3.70515	3.50048	3.00157	1.32289	2.9935	3.21094	1.30086	3.0598	NA	2.19775	NA	NA	1.27684
170730_pc1_cpp646_sw	NA	NA	2.31889	3.32255	NA	NA	NA	3.10587	0.732279	NA	NA	NA	NA	3.58695	1.22772	5.51308	1.21948	2.79955	NA	2.04355	NA	4.71068	NA	NA	4.2786	2.06472	2.54681	4.65072	4.78804	3.70773	4.96401	1.94007	2.40048	NA	2.2071	NA	3.84226	4.76163	2.49941	2.96604	NA	0.96238	3.00391	3.39562	1.74604	2.12708	NA	NA	NA
170730_pc1_cpp647_sw	NA	NA	0.431389	2.83351	NA	NA	NA	2.28825	3.64181	NA	NA	NA	NA	1.75752	NA	4.30627	NA	NA	NA	NA	0.91901	4.34454	NA	NA	2.21896	0.260563	0.832238	3.26177	3.86694	1.71284	2.67708	NA	3.59714	NA	4.1407	NA	4.4869	3.63871	4.06296	0.887433	2.4706	2.34349	NA	3.16462	NA	2.03017	NA	NA	1.38992
170730_pc1_cpp648_sw	NA	NA	NA	2.77487	NA	NA	NA	-3.70801	3.40658	NA	NA	NA	NA	NA	NA	3.23437	NA	NA	NA	NA	NA	3.64749	NA	NA	2.16124	1.32954	NA	NA	3.01598	NA	NA	NA	3.11116	NA	4.06148	NA	4.46329	3.60495	4.22334	NA	1.90799	2.97303	NA	3.25278	NA	2.67799	NA	NA	2.06315
170730_pc1_cpp649_sw	NA	NA	NA	2.79914	NA	NA	NA	0.939425	2.81958	NA	NA	NA	4.94992	0.134189	NA	3.36155	NA	NA	NA	NA	0.375563	3.44983	NA	NA	NA	1.15112	NA	3.26658	3.29179	NA	NA	NA	4.29053	NA	4.29088	2.10917	4.33305	3.55404	4.04557	2.14667	2.41558	2.29497	NA	2.95898	NA	1.75814	NA	NA	1.54198
170730_pc1_cpp651_sw	NA	NA	0.522622	3.84628	NA	2.10542	NA	3.05426	5.81308	NA	NA	3.49627	NA	3.73774	NA	4.37401	NA	1.8842	NA	NA	0.453744	3.58512	NA	NA	3.49171	NA	0.728371	NA	3.89987	NA	NA	4.85344	3.7683	NA	4.29782	NA	4.4494	3.37111	4.03642	0.589425	2.52085	2.06006	0.880187	2.70475	-1.18012	1.91577	NA	NA	2.41217
170730_pc1_cpp652_sw	NA	NA	1.58911	2.65427	NA	0.436478	NA	1.95483	4.25239	NA	NA	NA	NA	3.22087	NA	5.04993	NA	NA	NA	NA	NA	4.61154	NA	NA	3.0432	1.83029	NA	4.12288	3.59684	NA	NA	NA	3.15238	NA	3.48891	NA	3.67924	3.35319	3.35415	1.35127	2.36454	2.58406	NA	3.14708	NA	2.47259	2.5514	NA	0.0590391
170730_pc1_cpp653_sw	NA	2.26197	NA	1.50773	NA	NA	NA	2.24329	4.10054	NA	NA	NA	4.35772	2.7371	NA	4.55477	NA	NA	NA	NA	1.75503	4.10109	NA	NA	2.27905	0.976681	1.3167	4.03575	2.94104	2.15552	2.81197	NA	2.78215	NA	4.15356	NA	4.27293	3.73496	4.06364	1.44441	2.47814	2.48026	NA	1.92696	NA	2.5966	2.1614	NA	0.44239
170730_pc1_cpp654_sw	0.698258	NA	2.57802	2.84746	NA	1.41892	NA	NA	NA	NA	NA	2.57622	NA	3.32151	NA	4.9334	1.29294	NA	NA	1.84308	-0.716805	4.08887	NA	NA	3.94074	NA	1.63065	3.35415	3.32996	3.19561	3.92103	NA	4.22607	NA	4.60191	NA	4.29167	3.51632	3.72568	NA	3.10775	3.45214	NA	3.01921	NA	2.12352	0.683591	NA	1.09327
170730_pc1_cpp655_sw	NA	NA	3.12993	3.14684	NA	1.84664	NA	2.25001	2.23437	NA	NA	NA	4.34771	3.59403	0.728325	4.8107	2.47706	NA	NA	2.59978	1.15181	4.72914	-0.731949	NA	4.84546	NA	2.14116	3.90304	4.61613	3.58809	3.93959	NA	1.52075	NA	3.35721	NA	4.27566	4.23864	3.43742	1.41688	2.82825	1.70349	1.82168	3.33	NA	1.50535	3.53146	NA	1.69753
170730_pc1_cpp656_sw	NA	NA	3.56547	2.36915	NA	1.16881	NA	-0.548812	NA	NA	NA	NA	NA	3.37929	1.62969	4.68215	NA	2.13447	NA	NA	NA	4.41735	NA	NA	4.36181	NA	2.29232	4.11685	3.75076	2.89389	3.83455	NA	2.53672	NA	4.18619	NA	4.54817	3.55964	3.86198	0.885446	1.07773	2.37232	NA	2.99383	NA	-0.45089	NA	NA	1.63112
170730_pc1_cpp657_sw	NA	3.40737	2.58814	4.02235	1.07	NA	NA	2.72355	4.75204	NA	NA	3.22738	NA	2.45207	2.85254	5.18379	2.21853	NA	NA	2.91796	NA	4.42584	NA	NA	3.96026	NA	1.81177	5.24294	4.78134	NA	5.23979	NA	1.68854	NA	1.32384	3.83562	3.7169	3.14256	3.19926	1.60778	2.76416	1.82174	NA	3.02885	NA	2.13874	3.50798	NA	NA
170730_pc1_cpp658_sw	NA	2.87132	2.65876	4.25529	1.72808	NA	NA	2.07129	4.05473	2.40027	NA	3.77141	3.45385	3.91266	2.02166	5.00673	NA	NA	NA	2.86434	NA	5.39697	NA	NA	4.33371	2.87763	1.25061	5.12712	4.55805	NA	5.22961	0.641631	0.955357	NA	2.8174	NA	3.66963	4.15008	2.99776	3.02853	NA	1.36456	NA	3.45433	NA	2.89243	2.97251	NA	NA
170730_pc1_cpp659_sw	NA	NA	NA	2.98166	NA	0.358216	NA	3.18734	2.77585	2.43387	NA	NA	NA	2.34876	NA	4.27638	NA	NA	NA	NA	NA	4.04754	NA	NA	3.1276	1.71617	0.76828	3.82755	3.72833	2.92825	3.5959	NA	3.89609	NA	4.34181	NA	4.33501	3.60518	3.30157	0.414696	1.46985	1.94581	NA	NA	0.904783	2.25034	NA	NA	1.88799
170730_pc1_pcpool31_sw	NA	NA	NA	3.33273	NA	NA	NA	NA	4.11854	1.88655	NA	NA	NA	3.8297	2.34734	4.93785	NA	NA	NA	NA	NA	4.51932	NA	NA	3.40681	1.01008	1.34069	3.10934	3.81827	2.8986	3.40198	NA	3.85441	NA	3.94744	NA	4.12612	3.94825	3.65152	NA	1.7565	3.24488	1.94013	2.84744	NA	NA	NA	NA	0.941518
170730_pc6_cpp692_sw	NA	NA	1.50438	NA	NA	NA	NA	NA	3.4444	NA	NA	3.24822	4.24296	3.58279	NA	4.21375	2.3389	NA	NA	NA	1.94272	4.88066	NA	NA	4.42724	1.58346	1.3694	2.80638	3.9705	NA	3.68439	NA	3.14829	NA	2.31427	3.97561	3.91194	4.33954	3.36765	1.08943	NA	1.80131	1.35306	3.23242	0.463211	1.95612	3.2582	NA	NA
170730_pc6_cpp693_sw	NA	4.07253	3.68734	5.45183	-0.331922	3.5516	NA	3.78775	6.64576	NA	NA	5.72332	3.53352	6.08925	3.79956	6.15003	4.24395	4.6684	2.04282	1.91274	0.138859	6.65616	-0.409303	NA	6.17163	3.1756	4.6454	6.49672	5.30394	4.37981	6.06221	1.62723	NA	NA	3.39923	NA	3.93346	3.78201	3.61463	2.26065	2.57079	3.01229	2.53126	3.40275	NA	1.2177	3.20312	NA	0.110822
170730_pc6_cpp694_sw	NA	2.96635	3.20109	4.64157	NA	1.43229	1.77547	3.32965	5.85809	NA	NA	4.60993	NA	5.09246	3.15056	5.42204	3.41853	3.87399	1.11632	NA	2.43381	5.71343	-1.44426	NA	5.34805	3.85174	3.40312	5.61094	4.34554	4.24677	5.55261	0.110812	NA	NA	3.18115	3.73535	3.56297	4.86351	2.49572	2.57745	NA	1.85637	1.66377	2.73582	-0.376382	2.46951	NA	NA	2.4429
170730_pc6_cpp695_sw	NA	NA	3.13934	NA	NA	NA	NA	NA	4.02225	1.60243	NA	3.1335	4.18544	2.87264	NA	4.67718	NA	NA	NA	NA	2.02712	4.46194	NA	NA	2.99353	NA	1.07857	NA	3.1026	2.34485	4.03619	0.215557	4.64325	NA	4.16774	2.89108	4.11432	3.53031	3.65928	1.33497	3.01924	3.18928	0.606791	2.76852	NA	1.32092	2.76942	NA	1.87666
170730_pc6_cpp696_sw	NA	NA	3.34528	NA	NA	1.04801	NA	NA	4.03703	NA	NA	NA	4.27315	2.56456	1.63943	4.91799	NA	NA	NA	0.585297	1.8932	4.35734	NA	NA	3.29345	NA	1.46563	NA	5.7246	2.62748	4.19733	NA	NA	NA	3.61142	3.71534	4.1502	3.90676	3.55006	1.1902	2.17703	2.92835	NA	3.37922	NA	1.832	NA	4.35625	1.46409
170730_pc6_cpp697_sw	NA	NA	2.96454	NA	NA	NA	NA	0.857881	3.8552	1.74888	NA	NA	NA	4.13242	NA	5.57997	NA	NA	NA	NA	1.61952	4.89374	NA	NA	4.31802	NA	2.12164	NA	5.80324	3.37799	4.77803	NA	4.00362	NA	3.73682	3.85208	4.08637	3.81683	3.06295	1.99551	NA	2.5153	NA	3.33839	NA	2.39208	2.22157	NA	1.59559
170730_pc6_cpp698_sw	NA	NA	2.12648	4.20658	-0.471616	2.04292	NA	2.36155	5.49868	4.39315	NA	2.56959	NA	5.08923	NA	5.3469	NA	1.84699	NA	1.44546	NA	5.05585	NA	NA	4.31539	-0.0931531	2.61691	4.16782	4.44998	3.41661	3.71505	0.846877	NA	NA	1.36808	4.22619	4.1229	3.78632	3.04762	2.16026	2.71518	1.78195	NA	3.05373	-2.33358	-0.414003	3.76524	NA	0.92521
170730_pc6_cpp699_sw	NA	3.02537	2.7308	3.6708	NA	NA	NA	2.3406	4.77243	3.65865	NA	3.32702	4.72088	4.55246	NA	5.3146	3.03156	NA	NA	2.17043	0.0711807	4.96116	1.29397	NA	4.21294	NA	2.9689	3.39796	2.12396	1.41053	2.87548	NA	3.8453	NA	3.60161	2.26081	3.94507	4.13605	3.9389	1.16819	2.36587	-0.0456146	NA	2.77855	NA	2.27634	3.50479	NA	2.08139
170730_pc6_cpp700_sw	NA	NA	NA	2.17938	NA	NA	NA	-0.945592	3.56924	1.88054	NA	NA	4.90288	3.22857	NA	4.11381	NA	1.8668	NA	NA	NA	3.15198	NA	NA	NA	NA	NA	2.50911	2.44326	2.25083	1.74582	-1.84656	NA	0.662749	3.90684	1.61788	4.40851	3.17998	4.45295	1.73692	2.77642	2.75115	NA	2.52973	NA	2.23973	NA	NA	1.54141
170730_pc6_cpp701_sw	NA	4.19885	3.55871	2.79272	2.21763	NA	NA	2.61474	3.71686	2.94559	NA	4.39077	4.59492	4.51768	3.57959	5.51156	NA	4.06253	2.15979	NA	-0.625123	5.21052	NA	NA	5.5795	NA	3.35118	NA	4.44744	3.086	NA	-1.50037	4.54519	NA	4.17755	2.96695	4.04675	3.8396	3.36111	1.62984	3.11205	1.73131	NA	1.8618	NA	1.92187	3.06553	NA	0.53813
170730_pc6_cpp702_sw	NA	3.3328	2.23316	2.34772	NA	NA	NA	-0.34713	3.27248	NA	NA	4.02688	5.10775	3.58642	NA	4.5225	0.958997	3.29498	NA	NA	1.02396	4.51795	NA	NA	4.66543	0.759904	2.09793	NA	4.71287	0.797368	NA	NA	3.69276	NA	4.83835	1.45543	4.51893	3.44123	4.31062	2.71	NA	1.77464	1.3025	0.520114	NA	2.44507	2.36514	NA	2.43814
170730_pc6_cpp703_sw	1.16398	NA	1.53937	3.7858	NA	NA	NA	NA	NA	1.83554	NA	NA	4.96919	2.52139	NA	5.3441	NA	1.91262	NA	NA	NA	3.61199	NA	NA	4.31614	NA	2.27266	2.36287	4.20353	NA	4.00078	NA	NA	NA	4.20532	1.42258	4.26076	3.19282	4.18682	1.9287	2.96288	2.63666	NA	3.03462	NA	2.03995	NA	NA	NA
170730_pc6_cpp704_sw	NA	2.41888	1.29081	3.83908	NA	NA	NA	1.76604	0.659449	3.02904	NA	NA	NA	2.9699	NA	5.61743	NA	NA	NA	NA	NA	3.97077	NA	NA	4.10915	NA	NA	1.70804	4.18897	1.46872	4.17874	NA	NA	NA	3.86719	2.46113	4.40832	4.17147	3.87578	1.41351	2.68474	1.89421	2.01133	2.90975	NA	2.05387	2.17423	NA	1.79769
170730_pc6_cpp705_sw	NA	NA	1.1744	2.64923	NA	2.13174	NA	NA	3.85084	NA	NA	NA	4.59272	2.6061	NA	4.36564	NA	2.91366	NA	NA	1.79016	4.01492	NA	NA	2.46216	NA	2.87518	3.56663	3.04804	NA	2.75363	NA	3.62841	NA	4.43676	3.17138	3.98163	3.78154	3.51242	2.14142	3.25486	2.89998	NA	2.79264	NA	0.652578	NA	NA	1.64016
170730_pc6_cpp706_sw	NA	NA	NA	3.69284	NA	1.57804	NA	2.04575	3.44288	NA	NA	NA	4.6835	3.58128	NA	5.07995	2.37401	3.37162	NA	1.57337	NA	4.82903	NA	NA	4.63616	NA	3.77963	4.74315	4.61329	NA	4.04923	NA	4.37751	NA	3.52184	2.91831	3.90238	3.15327	3.89908	2.28866	2.66201	1.92883	NA	3.34311	NA	NA	2.20784	4.53898	NA
170730_pc6_cpp707_sw	NA	NA	1.10422	3.25857	NA	2.06379	NA	2.05305	4.4002	2.22144	NA	2.3006	NA	3.30488	NA	4.78834	NA	2.77874	NA	0.689462	0.509039	4.75145	NA	NA	3.01571	NA	3.36036	4.1864	1.94822	2.54312	3.17725	NA	4.04711	NA	4.12271	0.90614	4.35481	3.87145	3.45636	-0.0376383	1.48349	-0.0264394	NA	1.86158	NA	2.01769	NA	NA	2.11309
170730_pc6_pcpool34_sw	NA	2.8052	1.4048	2.81394	NA	NA	NA	0.535379	4.41572	2.39713	NA	NA	4.63123	4.13269	NA	4.7049	NA	1.93786	1.57061	NA	NA	4.21947	NA	NA	3.68683	0.254283	2.44427	3.80502	3.66421	0.126633	3.96707	-0.951769	4.54133	NA	4.14632	2.93732	4.3557	3.49991	3.82469	1.27962	2.35977	1.06939	0.646257	1.64565	-2.89265	2.41684	NA	4.03358	1.671
170731_pc1_cpp587b_sw	NA	NA	NA	NA	NA	NA	NA	NA	NA	NA	NA	NA	4.54451	2.0453	NA	3.87797	NA	NA	3.42712	NA	NA	NA	NA	NA	3.59557	NA	NA	3.68082	3.6861	NA	NA	2.56255	4.74052	NA	3.11754	NA	3.82547	2.72694	3.99943	NA	2.68722	2.73891	NA	2.19758	NA	2.36611	NA	NA	-2.52732
170731_pc1_cpp588b_sw	NA	NA	2.01082	1.15171	NA	NA	NA	NA	-0.519921	NA	NA	NA	NA	2.65862	NA	3.78339	NA	NA	2.81907	NA	NA	3.67642	NA	NA	3.47411	NA	NA	3.51223	3.43579	NA	3.14492	3.79542	4.76895	NA	3.96114	NA	3.94869	3.30967	4.31198	NA	2.83046	2.70671	NA	2.71379	NA	2.18233	NA	NA	1.31676
170731_pc1_cpp589b_sw	NA	NA	-0.0983264	NA	NA	NA	NA	NA	1.52884	NA	NA	NA	NA	2.66502	NA	4.59753	NA	NA	2.12345	NA	1.83711	3.99189	NA	NA	2.60539	NA	NA	4.01089	4.21117	2.54121	2.84954	2.93844	3.60035	2.88609	3.27516	NA	4.07583	4.04355	3.47763	0.827764	NA	2.56332	0.591519	4.01158	1.62317	2.00532	2.70962	NA	0.36033
170731_pc1_cpp591b_sw	NA	NA	NA	NA	NA	NA	NA	2.2726	3.4839	NA	NA	NA	NA	2.78963	NA	3.95707	NA	NA	NA	NA	NA	3.48384	NA	NA	NA	NA	NA	2.27695	3.38668	NA	NA	NA	3.91634	NA	3.57541	NA	4.14373	3.4074	3.62035	NA	2.24736	2.94399	NA	3.17166	NA	1.70173	NA	NA	2.24356
170731_pc1_cpp612_sw	NA	NA	1.65344	2.38514	NA	NA	NA	1.31859	2.85762	NA	NA	NA	NA	4.27148	NA	5.31914	NA	NA	NA	NA	NA	4.67159	NA	NA	3.50085	NA	1.10367	3.50037	4.40511	NA	3.46901	NA	3.39336	NA	NA	2.73201	2.40078	4.12544	NA	1.44761	NA	1.74485	0.419313	3.99423	-0.87902	NA	NA	NA	NA
170731_pc1_cpp613_sw	NA	NA	1.66219	2.81282	NA	NA	NA	3.83188	3.69547	NA	NA	3.66207	NA	5.53624	NA	6.1434	2.83163	NA	NA	3.44627	NA	5.44519	NA	NA	3.20805	NA	0.684402	6.03852	4.08686	NA	3.89257	2.66996	NA	NA	2.36715	NA	3.70847	3.64458	3.30915	-2.82654	NA	1.74261	NA	3.17188	NA	NA	2.6995	4.34355	2.36565
170731_pc1_cpp614_sw	NA	NA	4.62952	3.98822	2.7533	3.57011	2.60755	3.76781	6.24194	NA	NA	5.39621	NA	6.86841	4.463	7.32704	4.34128	4.54867	NA	NA	NA	6.62925	NA	NA	5.63399	3.11632	4.43821	7.27582	5.22683	4.45182	6.67047	3.06674	1.67086	NA	NA	NA	2.61498	2.87671	NA	NA	NA	1.67091	NA	3.45515	NA	NA	NA	NA	NA
170731_pc1_cpp615_sw	NA	3.93064	2.6186	2.51844	0.221925	NA	NA	1.51964	5.14557	0.709176	NA	5.06775	NA	4.63833	4.5871	5.92073	NA	3.356	NA	NA	0.730553	5.57753	NA	NA	4.27807	NA	2.55174	NA	3.40368	0.313089	3.82527	4.89045	4.62723	2.31986	NA	3.51237	4.25656	4.13576	2.47282	NA	NA	2.17139	1.84734	2.37302	NA	0.0502565	NA	NA	NA
170731_pc1_cpp616_sw	NA	NA	3.64195	1.76952	1.60382	NA	NA	NA	4.23404	NA	NA	5.34412	NA	4.53866	4.72888	5.51877	NA	3.49066	NA	NA	NA	5.84405	NA	NA	4.52744	NA	NA	NA	3.27558	2.83397	4.68675	5.33318	4.34034	NA	NA	NA	3.88401	3.87439	3.72584	2.19583	NA	3.16428	3.10414	3.58596	NA	0.731615	NA	4.06766	NA
170731_pc1_cpp617_sw	NA	NA	NA	NA	NA	NA	NA	NA	1.62902	NA	NA	NA	NA	NA	NA	1.44729	NA	NA	NA	NA	0.402454	1.71883	NA	NA	NA	NA	NA	NA	2.16618	NA	NA	0.674979	5.8017	NA	4.54743	NA	4.10354	2.80179	4.59358	NA	NA	2.15518	NA	NA	NA	1.93287	NA	NA	1.7671
170731_pc1_cpp618_sw	NA	2.47454	2.48063	3.34191	NA	NA	NA	2.86814	3.19397	2.89121	NA	4.27436	3.40982	3.60495	NA	6.75663	NA	NA	NA	NA	NA	4.90073	NA	NA	4.89465	NA	2.21087	NA	3.75239	3.30904	4.63469	NA	2.67396	NA	3.32278	NA	3.46495	4.31604	2.703	-0.0535223	NA	2.10881	NA	2.88303	NA	NA	3.30451	NA	2.73336
170731_pc1_cpp619_sw	NA	NA	1.83838	2.66753	NA	1.31924	NA	NA	4.40365	NA	NA	NA	NA	1.72195	NA	6.06364	NA	NA	NA	NA	NA	3.79216	NA	NA	3.95458	NA	NA	NA	3.90943	NA	4.57167	NA	2.9343	NA	3.86191	NA	4.21683	3.7465	2.67937	0.896757	NA	2.66803	NA	NA	NA	1.57926	NA	NA	0.890646
170731_pc1_cpp620_sw	NA	NA	NA	NA	NA	NA	NA	NA	NA	NA	NA	NA	NA	2.83949	NA	1.68674	NA	NA	NA	NA	NA	NA	NA	NA	NA	NA	NA	2.67571	NA	NA	NA	NA	3.10806	NA	2.44178	NA	3.93451	2.23617	3.86288	NA	NA	-1.82587	NA	3.18882	NA	NA	NA	NA	NA
170731_pc1_cpp621_sw	NA	NA	2.2087	3.65838	NA	NA	NA	2.54041	4.59937	NA	NA	NA	4.09485	2.49294	NA	4.41552	NA	NA	NA	NA	NA	4.55407	NA	NA	2.41634	NA	0.987022	4.21267	2.89844	NA	NA	NA	5.42064	NA	2.59198	NA	3.93236	3.65948	3.29644	2.5097	NA	2.7811	NA	3.52083	NA	2.02887	NA	NA	NA
170731_pc1_cpp622_sw	NA	2.88896	2.58341	NA	NA	NA	NA	NA	4.97103	NA	NA	NA	2.84329	2.74442	NA	4.77223	NA	NA	2.43808	NA	NA	3.96073	NA	NA	3.96645	NA	0.459774	4.10857	3.3844	2.11384	NA	NA	3.44608	NA	2.87823	NA	3.46331	3.50768	0.364593	1.33526	2.8136	2.97798	NA	3.54175	NA	NA	NA	4.09739	NA
170731_pc1_cpp623_sw	NA	NA	2.55598	NA	1.27735	2.44935	2.72877	1.71931	5.60981	NA	NA	NA	NA	4.16914	1.79735	4.43574	NA	1.88016	NA	NA	NA	5.01888	NA	NA	3.39554	NA	2.58362	4.93743	4.4268	2.20735	2.39048	NA	3.67053	0.15259	3.05075	NA	4.48309	3.63705	4.31111	0.916978	NA	1.79336	NA	3.78951	-0.0559255	2.24467	NA	NA	2.47883
170731_pc1_cpp624_sw	NA	NA	3.6636	3.82452	2.59546	3.88729	2.81332	-0.00649413	7.26132	NA	NA	5.06711	NA	5.21493	2.10269	5.70172	NA	3.58828	NA	3.07703	NA	5.8889	NA	NA	4.41621	NA	3.22081	6.10985	5.4889	3.3102	4.58299	1.10488	4.07493	NA	NA	-2.39088	4.40437	4.16237	3.33817	NA	NA	1.43548	3.14076	3.56807	NA	2.18162	NA	6.83583	1.77012
170731_pc1_cpp625_sw	NA	NA	2.81134	NA	2.22539	NA	1.81508	1.21454	5.48684	NA	NA	NA	NA	3.75835	NA	4.61391	NA	NA	NA	NA	1.08667	4.45161	NA	NA	3.9664	NA	2.29695	4.59425	4.01603	NA	2.56765	NA	4.73724	NA	3.48656	NA	4.89676	3.99903	4.86605	NA	NA	2.06261	NA	2.39666	NA	0.0440865	NA	5.71781	2.16352
170731_pc1_cpp626_sw	NA	3.04471	3.02054	3.67395	0.47829	NA	NA	0.975273	1.55308	NA	NA	NA	NA	5.20162	NA	4.44504	2.12346	1.60021	1.81011	NA	NA	5.21969	NA	NA	3.34439	NA	2.25897	3.7547	3.10547	2.93295	4.42954	1.1121	4.61604	NA	3.33398	NA	3.9217	4.23794	3.50516	-1.0089	2.39009	1.71034	1.77516	3.04229	NA	2.0806	NA	NA	2.79334
170731_pc1_cpp627_sw	NA	2.83374	NA	4.39838	NA	NA	NA	1.05837	1.62912	NA	NA	3.85877	NA	5.21522	2.71407	6.20579	NA	3.89918	3.03884	NA	NA	4.42761	NA	NA	4.54275	NA	4.26621	4.18011	4.37765	NA	5.96665	NA	3.22149	NA	NA	NA	3.44789	3.6809	NA	1.28031	NA	0.425977	NA	3.20807	NA	NA	2.66149	NA	0.613469
170731_pc1_cpp650b_sw	NA	NA	3.9172	5.64417	2.13439	3.85604	NA	NA	7.56616	NA	NA	4.19819	3.72525	6.04939	2.72838	6.00361	NA	2.28367	4.3036	NA	NA	5.21603	NA	NA	5.0562	1.45274	2.96766	NA	4.95692	NA	NA	6.70709	NA	NA	1.6672	NA	2.95403	2.33875	4.14357	NA	2.18534	NA	2.3312	3.28423	NA	NA	NA	NA	NA
170731_pc1_pcpool29_sw	NA	NA	2.67322	3.00024	NA	NA	NA	-0.364801	4.52992	1.95362	NA	3.94575	NA	4.28615	1.63779	4.79643	NA	1.44037	NA	NA	1.95942	4.99704	NA	NA	4.08817	NA	0.581665	3.99463	3.48805	2.45329	NA	NA	NA	NA	3.80651	NA	4.15328	4.02067	3.66834	2.44137	3.36989	2.12487	0.693682	2.65594	NA	2.37327	NA	NA	2.20067
170731_pc6_cpp644_sw	NA	NA	3.2439	2.25688	NA	NA	NA	2.17502	4.63098	NA	NA	3.66191	4.12701	3.47001	NA	4.73009	2.48452	NA	NA	1.14244	1.87585	5.08363	NA	NA	4.58608	3.22694	2.7178	3.26342	3.35392	3.10564	4.30126	-0.0185528	NA	NA	3.01516	3.02853	4.1426	3.9364	3.48631	2.03749	0.65704	2.14514	2.5964	3.53384	0.943496	1.59739	2.91233	NA	0.272563
170731_pc6_cpp645_sw	NA	NA	1.20302	1.84923	NA	NA	NA	1.89059	NA	2.13358	NA	3.93187	4.1774	3.07676	NA	4.71708	NA	2.80803	NA	NA	0.392307	3.6991	NA	NA	3.44623	2.25379	1.33719	3.78886	2.38447	2.85864	4.1846	1.00806	4.98494	NA	2.88001	2.78291	3.97758	3.91191	2.93455	1.67932	2.85588	2.76433	-0.834968	2.87935	-1.46326	0.40866	3.18607	NA	1.44169
170731_pc6_cpp646_sw	NA	2.41477	3.42383	2.66372	NA	NA	NA	2.69002	2.07634	NA	NA	3.87115	4.15322	4.05458	NA	5.55461	0.896341	2.40425	NA	2.3161	NA	4.96241	0.749484	NA	4.0318	1.64494	2.52865	4.46447	3.75594	4.09103	5.05075	2.02871	NA	NA	2.2533	NA	3.9479	4.64216	3.22392	2.8283	0.962749	1.79493	1.88204	3.91098	NA	2.74563	3.81803	NA	0.801976
170731_pc6_cpp647_sw	NA	1.92893	NA	3.11383	NA	-0.908333	NA	2.08232	4.09498	1.4842	NA	NA	4.84692	1.65882	NA	2.6222	NA	NA	NA	0.75778	1.908	3.64656	NA	NA	2.71066	NA	0.166843	3.41913	3.04609	1.06203	2.80964	NA	3.28917	NA	4.43211	2.96617	4.40979	3.815	4.28188	1.39717	3.25014	2.41702	0.208164	3.32992	-0.367899	1.08553	NA	NA	1.79372
170731_pc6_cpp648_sw	NA	1.31939	NA	2.38793	NA	0.454228	-0.0983227	1.28867	3.64663	2.10407	NA	NA	NA	1.18029	NA	2.78214	NA	NA	NA	1.05371	-0.55881	3.39923	NA	NA	2.05808	NA	1.291	2.42267	2.65237	1.26768	2.30555	NA	4.21236	NA	4.51949	2.30518	4.491	3.59802	4.33565	2.03283	2.53501	2.5929	NA	3.00431	NA	1.84715	2.76238	NA	1.66523
170731_pc6_cpp649_sw	0.706106	NA	-0.0987459	2.53388	NA	NA	NA	0.975839	3.04307	0.51366	NA	NA	NA	1.20621	NA	2.32863	NA	NA	NA	NA	NA	3.2943	NA	NA	1.2711	NA	1.69046	2.60217	NA	1.48963	1.97154	NA	4.33367	NA	4.75409	1.86439	4.40002	3.94377	4.12556	1.56393	3.06185	2.72394	NA	3.02975	NA	1.71842	2.34535	NA	1.28722
170731_pc6_cpp650_sw	NA	4.12206	3.94423	5.5715	NA	3.70107	-1.70993	2.09565	7.1372	2.10597	NA	4.96653	4.28596	6.01761	NA	6.19169	NA	3.29394	3.50844	NA	NA	5.49899	NA	NA	5.18874	NA	2.41568	NA	5.1603	4.06473	1.69431	6.14092	4.95223	NA	2.29578	1.98526	3.5899	2.44401	3.13057	2.12211	1.18031	0.583491	2.98059	2.44501	NA	NA	3.2132	NA	NA
170731_pc6_cpp651_sw	0.686055	NA	2.42497	3.39519	NA	2.04712	NA	2.79113	5.54232	1.21353	NA	2.12762	4.69927	4.37832	NA	4.13467	NA	NA	NA	NA	0.492644	3.76537	NA	NA	4.8525	1.04825	2.15188	NA	4.2592	2.69537	0.757737	4.83776	3.67421	NA	4.42162	2.37787	4.54264	3.5898	3.87259	1.11752	2.1107	2.50838	0.852216	1.70174	NA	1.00507	2.87529	3.22493	1.97944
170731_pc6_cpp652_sw	2.03298	1.11223	NA	2.40265	NA	NA	NA	2.17949	4.72798	1.00376	NA	NA	4.69757	3.71624	NA	4.95416	NA	2.15444	NA	NA	0.234915	3.46437	NA	NA	3.66267	1.48226	1.36774	4.3005	3.1925	1.70294	3.82297	-0.406496	3.9632	NA	3.88921	3.51414	3.90115	3.6256	3.39513	1.43394	2.57931	1.80481	1.46219	3.01442	NA	2.03814	3.10406	4.69353	1.12115
170731_pc6_cpp653_sw	1.98421	NA	1.34101	2.30449	NA	NA	NA	2.56278	4.72707	NA	NA	2.63326	4.85273	3.89834	NA	4.54402	0.889803	1.6595	NA	NA	1.20443	4.08643	NA	NA	3.26255	NA	1.91854	4.21335	3.90853	0.736719	4.04632	NA	3.69281	NA	4.40324	3.47572	4.39996	4.067	4.10183	1.97439	2.48105	2.33549	NA	2.18153	NA	1.53415	2.22262	NA	0.394559
170731_pc6_cpp654_sw	2.03773	2.15077	1.89879	1.83055	NA	2.07305	NA	0.597052	2.34915	NA	NA	2.33128	NA	2.21467	NA	4.67495	1.50356	1.34062	NA	1.5948	1.82165	3.94349	NA	NA	4.4239	NA	2.11129	3.81066	1.42215	3.34134	3.80967	NA	NA	NA	4.82229	2.91999	4.37385	3.31952	4.13223	0.400148	2.91497	2.83829	NA	2.61136	NA	1.30032	NA	NA	1.1767
170731_pc6_cpp655_sw	NA	1.95597	3.40895	1.68871	NA	1.54601	NA	2.76606	3.03351	2.61181	NA	NA	4.36171	3.5679	2.57317	4.66125	NA	NA	NA	2.68697	NA	4.11918	-0.537288	NA	5.31662	NA	3.25091	4.48217	4.91471	3.9475	4.16422	NA	2.86564	NA	3.41663	2.80401	4.48763	4.19006	3.18621	1.72719	2.62485	2.51209	1.59307	2.87873	-2.3775	0.914904	3.2222	3.78053	1.4876
170731_pc6_cpp656_sw	NA	NA	3.19909	2.1686	NA	1.71591	NA	0.501015	2.99661	NA	NA	NA	3.67534	2.81403	NA	4.14942	2.35613	1.7546	2.20057	2.51227	NA	4.36047	NA	NA	4.82647	-0.331277	2.61725	3.59444	3.77989	3.63536	3.61348	NA	2.35805	NA	4.40009	2.84162	4.74083	3.7095	3.91639	2.41942	1.60872	1.51448	NA	0.752469	NA	2.1881	NA	NA	1.56818
170731_pc6_cpp657_sw	NA	2.64512	2.81085	4.12422	0.946761	0.930582	NA	2.46824	5.00787	NA	NA	3.49273	NA	3.57354	2.0567	5.2174	3.00301	NA	1.35044	1.84736	1.82806	5.24973	NA	NA	4.62604	1.30294	2.54877	4.94303	4.63483	2.47577	5.38321	NA	NA	NA	2.82281	4.16822	3.73682	4.08236	3.40196	1.52786	1.56906	1.17259	-0.245141	3.42958	0.722582	NA	2.59301	NA	0.960972
170731_pc6_cpp658_sw	NA	2.54956	2.49355	4.42545	2.14532	2.1228	NA	2.53929	4.61969	2.46174	NA	NA	4.15827	3.56174	NA	5.23521	NA	NA	1.18771	2.62451	NA	5.38337	NA	NA	4.63633	2.48173	2.2889	5.02441	4.63188	2.89732	5.04996	-0.976022	3.6244	NA	2.36338	2.81106	3.90601	3.66741	3.31798	1.64259	2.48647	2.42514	NA	2.46094	-0.50499	1.43534	3.26487	NA	1.53629
170731_pc6_cpp659_sw	-1.63022	1.9029	1.53617	3.30305	NA	NA	NA	3.28606	3.68902	NA	NA	NA	4.55565	1.9873	0.791466	3.94099	1.92757	NA	NA	NA	0.745318	4.34722	NA	NA	3.61019	2.54397	1.58092	4.31633	3.44909	2.98115	3.9109	-1.15245	4.64033	NA	4.58526	1.30646	4.21442	3.71849	3.67492	1.74773	1.57164	1.29295	NA	0.656028	-0.0298216	1.68893	NA	NA	1.97941
170731_pc6_pcpool31_sw	1.246	NA	2.55389	2.48304	NA	NA	NA	1.49808	4.24055	NA	NA	NA	4.23035	3.55673	NA	4.40294	NA	NA	NA	NA	2.70039	4.83106	NA	NA	3.31944	2.77384	1.89996	3.91969	2.71613	2.70295	3.68816	-0.242039	4.40107	NA	3.83891	3.12948	4.20605	3.70431	3.22876	0.0038372	0.851227	2.12722	0.161331	2.86861	NA	2.41762	2.57047	NA	2.39216
170801_pc6_cpp534_sw	NA	NA	3.17415	3.07871	NA	NA	NA	2.76601	4.95593	NA	NA	4.45527	NA	4.53388	3.20607	6.11749	NA	NA	NA	1.73859	NA	6.11904	NA	NA	4.47007	2.2664	6.27317	4.5506	4.22533	3.11502	4.66962	1.65949	3.03827	NA	NA	3.81245	3.07341	4.53828	NA	0.724509	1.23214	1.01812	3.23677	3.36675	NA	NA	NA	NA	NA
170801_pc6_cpp535_sw	NA	NA	3.19978	2.92216	NA	NA	NA	NA	3.22686	1.84611	NA	3.98703	NA	4.27637	NA	5.90101	NA	NA	3.29847	NA	NA	5.88042	NA	NA	4.21497	2.14954	3.53668	5.14522	4.51168	3.72173	5.34357	-2.21005	5.14647	NA	3.13186	3.12984	3.60568	3.56467	3.84162	0.690435	3.09507	1.71136	NA	2.06911	NA	NA	NA	NA	1.04459
170801_pc6_cpp536_sw	2.68143	3.85783	0.494964	NA	NA	NA	NA	NA	1.86406	NA	NA	NA	NA	1.93892	NA	4.70584	NA	NA	NA	NA	NA	4.09815	NA	NA	NA	0.623073	1.20345	2.29769	4.24616	NA	3.41697	NA	NA	NA	4.57258	NA	4.11912	3.21501	4.21837	NA	NA	1.96501	NA	NA	NA	1.6752	NA	NA	2.41794
170801_pc6_cpp537_sw	NA	3.16048	0.892799	3.71566	-2.12362	NA	NA	NA	4.87735	NA	NA	NA	NA	4.28311	NA	5.7797	NA	NA	NA	NA	0.691882	4.86095	NA	NA	2.31996	NA	NA	NA	2.24484	2.32585	4.62752	NA	NA	NA	4.04649	3.43965	4.35635	3.32708	3.84749	NA	2.7917	3.00659	NA	NA	NA	1.3623	2.80616	NA	1.11504
170801_pc6_cpp538_sw	NA	1.25291	NA	2.68119	NA	NA	NA	NA	3.05496	NA	NA	3.2903	4.58583	2.45905	NA	4.30132	NA	NA	NA	NA	NA	3.04019	NA	NA	2.24887	NA	NA	NA	2.1194	1.75714	3.26124	NA	NA	NA	4.17741	1.32513	4.17173	3.55906	4.28574	0.469592	2.36943	1.70746	NA	NA	NA	2.09046	-0.0144871	NA	1.15437
170801_pc6_cpp539_sw	1.33103	NA	2.16004	3.77974	1.45168	NA	NA	3.1902	5.21165	NA	NA	4.56877	4.83092	2.35642	2.22963	5.99834	2.48172	NA	NA	NA	NA	4.21333	NA	NA	3.14124	2.34481	NA	NA	5.06098	2.85441	4.78516	NA	NA	NA	3.77163	3.27879	4.18517	3.65428	3.63954	NA	2.64695	2.67549	NA	NA	NA	2.55088	2.42219	4.36037	0.569988
170801_pc6_cpp540_sw	NA	NA	NA	4.10098	NA	NA	NA	1.26921	4.94147	NA	NA	4.78541	NA	2.47725	NA	5.57364	NA	NA	NA	NA	NA	4.07532	NA	NA	NA	2.06415	2.5858	NA	5.22905	NA	4.70033	NA	4.44672	1.83103	3.75717	3.22362	4.21723	3.62959	3.90953	NA	2.72134	2.24674	1.66916	1.62678	NA	2.58981	2.65384	NA	NA
170801_pc6_cpp541_sw	NA	2.21223	3.24811	5.136	1.16203	NA	NA	1.8533	5.95233	NA	NA	4.95258	NA	3.67751	NA	6.33742	NA	NA	1.77696	NA	NA	5.40375	NA	NA	3.65485	-1.701	2.17967	NA	5.57504	3.12429	5.62625	NA	5.00668	NA	4.61151	2.86099	3.75037	4.41019	3.67977	1.2661	2.70843	2.30197	NA	1.17878	NA	2.12107	2.10136	NA	NA
170801_pc6_cpp542_sw	NA	5.89314	0.93867	3.71786	NA	NA	NA	2.15374	3.02154	NA	NA	4.46454	NA	4.55673	NA	5.15346	2.63736	3.33771	NA	NA	-1.82162	5.53613	NA	NA	3.85546	NA	3.06755	NA	3.21715	3.20046	NA	0.796847	4.44619	NA	0.795877	NA	3.84294	2.97069	2.69539	NA	2.05775	2.86094	0.85981	2.87176	NA	0.625569	NA	7.08222	0.601711
170801_pc6_cpp543_sw	NA	6.36418	1.47793	3.11292	NA	NA	NA	3.01048	3.84547	NA	NA	4.92859	NA	4.37243	NA	5.37393	1.86611	2.45825	NA	NA	NA	5.88501	NA	NA	3.98573	1.9335	1.69358	NA	3.54613	NA	NA	0.100747	NA	NA	NA	2.87101	3.3702	3.37356	NA	NA	2.41673	2.20094	2.5075	3.56419	NA	NA	NA	NA	1.10158
170801_pc6_cpp544_sw	NA	5.47791	NA	1.19423	NA	NA	NA	0.32964	-0.907856	2.31643	NA	2.82868	NA	3.54671	NA	3.86181	1.79539	NA	2.27612	NA	NA	5.21188	NA	NA	NA	NA	-0.464852	NA	NA	NA	NA	NA	4.91322	NA	1.26217	1.30271	4.1523	3.17051	3.66471	NA	2.89639	3.57503	2.49823	3.4654	-0.871511	NA	0.812471	NA	-0.368348
170801_pc6_cpp545_sw	NA	3.3144	2.98367	5.2481	NA	NA	NA	1.87321	5.37041	NA	NA	4.47345	NA	5.17053	NA	6.28469	0.993759	2.81675	NA	NA	NA	5.28926	NA	NA	5.25921	2.53298	0.780365	NA	4.38423	4.00674	NA	-0.560966	NA	NA	1.10556	3.77896	3.63583	4.52879	1.98002	NA	NA	3.19473	NA	2.68628	NA	NA	NA	NA	NA
170801_pc6_cpp546_sw	2.37216	NA	0.987687	NA	NA	NA	NA	-0.970879	2.58774	NA	NA	NA	NA	2.18642	NA	3.91928	NA	NA	NA	NA	0.53925	NA	NA	NA	2.42923	NA	NA	NA	3.47818	NA	NA	NA	NA	NA	4.39423	0.11832	4.40135	3.72548	3.82655	NA	2.87625	2.77399	NA	1.36963	NA	2.59989	1.9718	NA	2.32909
170801_pc6_cpp547_sw	NA	NA	2.12433	NA	0.478994	NA	NA	2.6866	NA	NA	NA	NA	NA	3.28813	NA	4.27261	NA	NA	1.35138	NA	NA	2.93668	NA	NA	2.096	NA	3.3027	NA	3.55668	NA	NA	-0.582685	NA	NA	3.13432	1.89519	3.98753	3.94547	3.47807	1.94348	NA	1.87517	NA	2.80661	NA	0.285057	NA	NA	1.88316
170801_pc6_cpp548_sw	NA	2.94218	0.851742	2.20989	NA	NA	NA	0.428575	NA	NA	NA	NA	4.9861	3.91963	NA	4.19458	1.36466	NA	NA	-0.317639	NA	3.98393	NA	NA	NA	NA	3.54082	NA	2.70856	NA	NA	1.25868	5.30235	NA	3.51239	NA	4.05667	4.02269	3.52626	1.78301	2.84087	2.75207	NA	2.12315	NA	1.78089	2.64447	NA	2.35449
170801_pc6_cpp549_sw	NA	3.23713	NA	2.37489	NA	NA	NA	1.78922	1.28199	1.89606	NA	NA	4.46383	3.37773	2.76877	5.06359	NA	NA	NA	NA	NA	4.18313	NA	NA	2.83829	NA	3.59593	NA	3.47947	NA	NA	2.96679	NA	NA	3.20394	2.43979	4.30048	4.21837	3.39386	NA	NA	1.9415	1.63012	3.34302	NA	NA	NA	NA	2.09043
170801_pc6_pcpool24_sw	NA	2.62528	2.30827	2.67564	NA	NA	NA	2.06184	4.70018	NA	NA	NA	4.45416	3.56197	NA	4.58853	2.54076	2.09903	NA	NA	1.87414	4.69337	NA	NA	3.39855	0.777794	0.357192	2.35208	3.67126	2.87159	3.62251	0.391625	NA	NA	3.88962	3.25052	4.19048	3.83588	3.8045	1.59396	2.50714	1.98673	0.916138	2.66571	-0.703769	2.50656	NA	NA	1.4062
170802_pc1_cpp660_sw	NA	NA	2.62641	NA	NA	NA	NA	1.3978	4.08192	NA	NA	NA	4.22237	2.77806	NA	5.10158	NA	NA	NA	NA	NA	5.01768	NA	NA	3.99362	NA	NA	2.84534	4.83254	NA	NA	NA	NA	NA	2.7049	NA	3.90406	3.77643	3.32269	NA	2.10507	1.6419	NA	3.76509	NA	2.44067	NA	NA	NA
170802_pc1_cpp661_sw	NA	NA	NA	2.29883	NA	NA	NA	NA	NA	NA	NA	NA	NA	NA	NA	2.81191	NA	NA	NA	NA	NA	2.60622	NA	NA	2.39668	NA	NA	2.83669	3.49681	NA	2.96932	NA	2.80139	NA	2.88436	2.37832	4.07579	3.89488	3.60072	1.3546	2.62896	2.01443	NA	2.74051	NA	NA	2.40942	NA	NA
170802_pc1_cpp662_sw	NA	NA	2.08897	1.72162	NA	NA	NA	NA	NA	NA	NA	3.46718	NA	2.22022	NA	4.12887	NA	NA	NA	NA	NA	NA	NA	NA	3.16657	NA	NA	3.89948	4.18078	NA	3.53943	NA	4.82991	NA	1.93675	2.65027	3.9114	3.49918	3.70063	2.02078	0.84183	3.40807	NA	2.24463	NA	NA	NA	NA	NA
170802_pc1_cpp663_sw	NA	2.60356	3.53899	3.11621	NA	NA	NA	NA	1.24866	NA	NA	NA	NA	1.18212	4.07091	4.59055	NA	NA	2.89648	0.937518	NA	3.483	NA	NA	4.95023	NA	3.13622	5.00973	5.55025	NA	4.11212	NA	4.20298	NA	3.89723	3.21185	3.90802	1.93569	3.70582	2.03273	NA	0.902384	NA	NA	NA	NA	NA	NA	1.55555
170802_pc1_cpp664_sw	NA	NA	2.92418	3.63861	NA	NA	NA	NA	6.14135	NA	NA	3.42529	NA	5.30835	3.32183	5.20422	3.18374	3.71555	1.52604	NA	NA	6.0886	NA	NA	4.88587	NA	3.99678	5.48648	5.92523	4.30336	6.17577	4.97046	3.1284	NA	3.59218	NA	4.00563	2.78776	3.83487	NA	3.02202	2.03204	NA	3.83471	NA	0.568064	NA	NA	NA
170802_pc1_cpp665_sw	NA	NA	1.57613	3.08499	NA	NA	NA	-0.689006	4.65106	NA	NA	NA	NA	3.87487	2.21465	3.94651	NA	NA	NA	NA	NA	4.01203	NA	NA	3.51062	NA	2.40698	3.70174	4.37634	3.0055	5.32891	4.1812	4.6397	NA	4.14544	NA	3.89639	3.39875	4.22962	NA	1.98257	2.07068	NA	2.33194	NA	1.41418	NA	NA	1.19204
170802_pc1_cpp666_sw	NA	1.50604	2.30596	2.49343	NA	NA	NA	1.12383	5.24147	NA	NA	3.52067	4.52666	4.04078	2.35198	4.39747	2.56571	NA	NA	NA	0.802581	4.98352	NA	NA	4.15459	NA	2.386	4.43393	4.86482	3.94019	5.58457	4.44453	3.76528	NA	3.93552	3.37677	4.09326	2.69234	4.30707	NA	2.36857	2.52061	NA	2.20576	NA	1.44354	NA	NA	1.63524
170802_pc1_cpp667_sw	NA	NA	3.2418	3.22801	1.33184	2.83909	1.16551	2.4795	5.66119	3.78797	NA	4.40884	NA	4.60295	3.63349	5.72902	NA	2.49981	NA	NA	NA	5.42661	NA	NA	5.08863	2.75105	3.06517	4.89759	4.91425	2.85546	NA	1.8061	NA	NA	NA	NA	3.08592	3.5634	NA	1.12483	NA	1.75647	NA	3.58827	NA	1.07066	NA	3.87667	NA
170802_pc1_cpp668_sw	NA	NA	2.51608	2.30952	0.0988589	0.266631	NA	0.6049	3.61297	NA	NA	NA	NA	2.94648	2.56363	4.23817	NA	NA	NA	NA	1.64342	3.48055	NA	NA	3.62372	0.574602	NA	3.03668	4.08332	NA	NA	-1.62383	4.97377	NA	4.619	NA	4.20932	2.61504	4.06245	2.02381	NA	2.36341	NA	-0.449328	NA	1.64866	NA	NA	1.99164
170802_pc1_cpp669_sw	NA	3.31216	4.31417	5.27938	2.17437	2.29707	3.12755	3.27278	6.20164	NA	NA	4.53109	NA	5.74577	2.77868	5.93104	3.88455	4.11136	2.43861	2.64328	1.44759	6.265	NA	NA	5.67354	3.12083	3.79853	6.46585	5.29567	4.44302	5.94995	0.683869	3.84513	NA	2.48381	NA	3.99581	4.26075	2.90705	2.75475	NA	2.85681	3.03823	3.06964	NA	2.07412	NA	4.31466	0.558049
170802_pc1_cpp670_sw	NA	4.3935	4.86014	5.82116	1.76323	3.39075	1.06413	2.65069	7.49312	3.85668	NA	5.22876	2.87147	6.40992	3.91483	7.29504	NA	3.96086	3.4332	3.18063	1.07316	6.93997	NA	NA	6.34586	3.14122	4.79685	7.41756	5.31553	3.69721	6.58234	NA	3.69998	NA	NA	NA	3.85976	4.01079	1.95371	1.02664	NA	2.36933	3.79505	2.50695	NA	NA	NA	NA	NA
170802_pc1_cpp671_sw	NA	NA	3.91843	4.88478	NA	3.43557	3.17396	2.34327	5.78074	3.17427	NA	4.47775	NA	5.36611	1.06612	5.72255	NA	2.903	NA	2.10752	NA	6.29348	NA	NA	4.94188	2.67513	3.29701	6.21223	5.28293	3.08731	5.4214	2.93093	2.92239	NA	2.26083	NA	4.00689	4.14501	2.86434	1.3695	NA	2.4402	2.70425	2.14887	NA	1.82571	NA	4.08976	0.853727
170802_pc1_cpp672_sw	NA	NA	0.80053	3.69269	NA	NA	NA	NA	4.42844	NA	NA	NA	NA	3.74855	1.03005	4.32483	NA	NA	NA	NA	NA	4.25249	NA	NA	4.68241	NA	NA	NA	4.27223	NA	NA	1.29432	4.41202	NA	3.63118	NA	3.72465	3.8822	3.69579	1.74519	3.31648	2.82167	NA	3.57097	NA	2.04851	NA	NA	3.35962
170802_pc1_cpp673_sw	NA	2.45554	-0.8351	2.69541	NA	NA	NA	0.0295511	3.46339	3.56747	NA	NA	4.5813	2.76257	NA	4.28396	NA	NA	NA	1.50796	NA	3.58945	NA	NA	4.59599	NA	NA	NA	4.63104	-0.357569	2.50829	4.57449	4.92149	NA	3.9174	NA	4.07469	2.74289	3.60295	NA	NA	0.746594	NA	NA	NA	2.2354	NA	NA	2.18408
170802_pc1_cpp674_sw	NA	3.2983	4.60503	5.16742	NA	4.69255	2.05198	4.88397	4.3079	3.78377	NA	4.86586	3.82538	6.19383	3.30693	6.29626	3.22506	3.77131	4.95737	3.34866	0.48795	5.52927	1.42428	NA	5.95989	3.85042	3.75832	NA	5.98164	4.52439	6.48348	1.50141	0.801115	NA	2.80757	NA	3.39932	3.54038	3.76466	2.81578	NA	2.0537	0.952582	2.71715	NA	NA	3.172	NA	NA
170802_pc1_cpp675_sw	NA	NA	1.5894	4.71705	NA	2.77042	NA	2.79158	3.84844	NA	NA	5.04602	NA	5.8815	3.31526	5.91935	2.89087	3.59647	3.74293	NA	NA	5.53969	NA	NA	5.10723	NA	2.64235	NA	5.07379	NA	5.85985	NA	NA	NA	2.80822	NA	3.58146	4.02038	3.65549	NA	NA	-0.591225	NA	3.54052	NA	1.86005	2.24642	NA	NA
170802_pc1_pcpool32_sw	NA	NA	2.02629	4.14901	NA	NA	NA	1.55745	4.19104	NA	NA	NA	NA	3.53272	NA	4.67207	NA	NA	0.365942	2.44665	NA	4.84762	NA	NA	3.72632	NA	NA	NA	4.30624	NA	2.84466	NA	2.74203	2.2447	3.90486	NA	4.23118	3.48527	3.42379	NA	NA	2.4264	NA	1.88121	NA	2.73432	NA	NA	1.75352
170803_pc1_cpp596_sw	NA	NA	2.04702	2.21975	NA	NA	NA	-1.45961	3.09602	NA	NA	NA	NA	2.40437	NA	4.21236	NA	NA	NA	NA	NA	4.59306	NA	NA	3.01901	NA	0.563561	1.19485	4.70546	NA	3.18092	NA	2.29252	NA	3.26334	1.31673	4.04872	3.85991	3.70088	2.01963	3.15758	2.67691	-0.736327	3.3168	NA	1.31704	NA	NA	1.36344
170803_pc1_cpp597_sw	-0.0432973	0.518894	0.173139	NA	NA	NA	NA	NA	2.34358	NA	NA	NA	NA	1.51307	NA	NA	NA	NA	NA	NA	0.402996	1.88475	NA	NA	1.40162	NA	NA	NA	NA	NA	NA	NA	4.96998	NA	4.17717	NA	4.3305	3.58282	4.28974	NA	NA	2.04735	NA	1.26366	NA	1.66098	NA	NA	1.32084
170803_pc1_cpp598_sw	1.46727	NA	NA	NA	NA	NA	NA	-0.864271	1.52152	NA	NA	NA	NA	0.40532	NA	2.55966	NA	NA	NA	NA	NA	1.05077	NA	NA	1.25377	NA	NA	NA	NA	NA	NA	NA	5.28037	NA	4.61758	NA	4.96559	3.15747	4.34812	NA	2.41646	1.29981	NA	0.486504	NA	1.93826	NA	NA	2.25776
170803_pc1_cpp599_sw	2.51001	NA	1.76706	NA	NA	NA	NA	NA	NA	NA	NA	NA	4.18983	NA	NA	NA	NA	NA	NA	NA	0.777912	1.13003	NA	NA	NA	NA	NA	NA	2.68425	NA	NA	NA	NA	NA	3.99325	NA	4.63449	2.95587	4.67315	NA	2.12233	1.6362	NA	NA	NA	1.76244	NA	NA	2.38065
170803_pc1_cpp600_sw	NA	NA	2.73676	3.08549	NA	NA	NA	1.3865	2.23476	NA	NA	NA	NA	3.13454	3.81739	4.6517	NA	NA	NA	NA	NA	3.69605	NA	NA	2.96697	NA	1.5973	3.66356	3.84065	-0.0394001	NA	NA	4.5437	NA	3.58842	NA	4.45157	3.63546	4.0919	2.77847	2.38115	2.50542	0.980833	2.74258	-0.919718	2.29363	NA	NA	1.25237
170803_pc1_cpp601_sw	NA	NA	1.96529	3.32237	NA	NA	NA	NA	2.46045	NA	NA	NA	4.65536	NA	NA	3.32041	NA	NA	NA	NA	2.25236	2.74501	NA	NA	1.78702	NA	NA	1.84726	2.60047	NA	NA	NA	4.80925	NA	4.07182	2.2117	4.00997	3.43892	4.33824	1.22672	NA	2.01327	NA	2.47104	0.914371	2.29065	NA	2.67389	2.4387
170803_pc1_cpp602_sw	NA	NA	2.97755	2.65118	NA	NA	NA	2.56812	4.64171	NA	NA	3.85024	NA	4.34633	0.724704	4.87596	NA	NA	NA	NA	NA	4.40287	NA	NA	3.66843	NA	1.88703	4.28552	4.38237	NA	NA	4.45727	4.40803	NA	3.75807	NA	4.07768	3.96487	4.20938	NA	3.57497	1.81903	NA	3.71478	NA	1.58814	NA	NA	0.31985
170803_pc1_cpp603_sw	NA	NA	2.72049	1.96646	NA	NA	NA	2.21118	3.94947	NA	NA	3.21927	NA	3.47892	1.95788	4.20866	NA	NA	1.83672	NA	1.52631	3.85897	NA	NA	3.42432	NA	1.86514	2.87534	4.31827	NA	NA	3.35327	3.75136	2.04605	4.25916	NA	4.50169	3.90701	3.58593	2.28277	2.41162	2.73003	1.74404	1.98087	-0.286733	2.71233	NA	NA	2.24911
170803_pc1_cpp604_sw	NA	NA	NA	NA	NA	NA	NA	NA	NA	NA	NA	NA	3.60234	1.47802	NA	4.00159	NA	NA	NA	NA	NA	2.25275	NA	NA	1.44236	NA	NA	2.58095	1.52541	NA	NA	NA	4.54326	NA	3.13455	NA	4.27164	4.0965	3.44662	2.98778	2.71847	3.28981	NA	3.34247	NA	1.8874	3.22097	NA	0.329905
170803_pc1_cpp605_sw	2.64591	3.0807	2.00872	NA	NA	NA	NA	NA	-0.267111	NA	NA	NA	NA	0.597362	NA	4.131	NA	NA	NA	NA	NA	3.44787	NA	NA	4.07583	NA	NA	3.96131	NA	NA	NA	NA	4.05252	NA	3.94606	3.51965	4.43673	3.68608	4.28844	2.2385	2.11291	1.38075	NA	2.46432	NA	2.24648	NA	NA	2.52925
170803_pc1_cpp606_sw	NA	NA	NA	3.84179	NA	2.34419	1.80496	2.15775	3.25137	NA	NA	1.58239	NA	3.87113	NA	5.08809	2.37394	NA	NA	NA	NA	4.93807	NA	NA	2.52223	1.18293	1.42744	3.53863	2.70291	2.91228	4.36676	4.80192	3.72627	NA	3.40883	2.94535	4.27549	3.89581	3.25302	1.57917	3.11034	1.99766	2.13445	3.25441	NA	2.43323	2.62881	NA	0.163813
170803_pc1_cpp607_sw	NA	NA	NA	2.6996	NA	NA	1.47034	0.310961	NA	NA	NA	3.34565	NA	3.32565	NA	4.69313	NA	NA	NA	NA	1.47664	3.27423	NA	NA	NA	2.35905	1.55877	3.8789	NA	2.61331	3.45238	4.04344	4.43497	NA	4.07222	NA	3.8739	3.25199	3.46199	2.11368	1.57977	2.75459	NA	2.23912	NA	1.17531	NA	NA	0.901039
170803_pc1_cpp608_sw	NA	NA	1.04516	3.28674	NA	NA	2.87799	1.1606	2.85082	NA	NA	3.9827	NA	3.99923	NA	4.97583	2.15409	NA	NA	NA	1.77763	4.76003	NA	NA	2.77379	0.547511	3.09109	4.19517	4.17078	2.8161	4.07942	4.26245	4.78554	NA	4.48381	3.56584	3.96425	3.2169	3.81598	1.32647	NA	1.07166	NA	2.26941	0.976479	2.16706	2.1921	NA	1.78336
170803_pc1_cpp609_sw	NA	2.65178	3.48347	3.99436	1.52807	2.01259	NA	3.46648	4.23993	1.08742	NA	4.13401	NA	4.74214	NA	5.65543	NA	3.12495	3.57389	NA	NA	4.49915	NA	NA	5.11774	2.19015	2.15619	5.77745	5.19441	2.85492	4.29536	NA	2.61154	NA	1.3429	NA	4.18259	4.52289	2.41942	2.18394	4.10421	2.47129	2.47116	3.56332	NA	2.34989	NA	NA	1.89388
170803_pc1_cpp610_sw	NA	3.74596	3.59882	4.26665	0.941239	2.89218	1.52791	3.6511	4.90094	2.94446	NA	NA	NA	4.47253	2.72584	6.04769	NA	NA	3.4279	2.44319	NA	4.95459	NA	NA	4.74645	2.33131	3.61233	6.24604	5.36898	2.82781	4.47897	1.05816	4.50243	NA	2.4415	3.44468	3.92904	4.06572	2.89984	2.11038	NA	2.53191	2.55571	3.07216	NA	0.980649	2.95562	NA	0.611533
170803_pc1_cpp611_sw	NA	NA	3.27684	3.48247	NA	3.22092	1.24149	2.39554	5.27257	3.45231	NA	3.562	3.47174	4.56995	2.71683	5.4251	NA	2.64256	NA	1.77682	1.10405	4.30084	NA	NA	5.5077	2.09043	2.88641	5.76417	3.2872	3.1422	4.56586	1.2935	3.85927	NA	1.46314	NA	3.95427	4.89786	2.3074	2.40445	NA	2.01593	1.72041	3.78683	2.26931	NA	3.90187	5.00436	1.77559
170803_pc1_pcpool28_sw	NA	NA	2.83822	3.36083	1.39527	NA	NA	2.14385	4.09878	NA	NA	NA	NA	4.10391	NA	4.94301	NA	1.78247	1.59768	NA	NA	4.94126	NA	NA	3.27751	NA	1.68574	3.75951	4.32368	2.54659	3.40958	1.26818	4.54207	NA	4.1884	2.92982	4.28065	4.07459	4.03622	NA	1.03763	2.07618	0.605088	3.03681	NA	2.69003	NA	NA	2.35595
170803_pc6_cpp676_sw	NA	NA	1.95981	NA	NA	NA	NA	NA	4.55478	1.58386	NA	NA	NA	3.91674	NA	5.30282	NA	NA	NA	NA	NA	5.19571	NA	NA	4.40874	NA	NA	3.95191	3.97289	NA	4.4276	NA	NA	NA	NA	3.67436	3.58041	4.45476	-0.203073	NA	NA	1.77369	3.12341	NA	NA	2.64971	NA	7.73137	NA
170803_pc6_cpp677_sw	NA	NA	2.72198	2.30516	NA	3.34361	NA	2.72401	3.77075	1.74693	NA	4.71731	NA	3.41711	NA	5.74469	NA	4.13494	3.42277	NA	1.46973	5.59675	NA	NA	5.64697	NA	3.28291	5.83768	4.27802	2.41715	1.3216	NA	4.2677	1.4358	3.77126	3.806	3.84507	3.51156	3.99965	1.05026	2.9602	2.48014	0.780723	3.04229	NA	1.6358	NA	NA	NA
170803_pc6_cpp678_sw	NA	NA	2.57068	2.26769	NA	1.64525	NA	2.42546	1.90283	2.10755	NA	NA	3.33939	2.57328	NA	4.72013	NA	2.60432	2.70909	NA	1.86759	4.54528	0.688621	NA	4.53953	1.50637	1.56338	4.85528	2.12428	1.91363	NA	NA	4.70735	NA	4.81911	NA	4.23933	3.59846	3.19298	1.04033	1.44983	1.87687	NA	1.89504	NA	1.45825	2.59172	NA	0.0561942
170803_pc6_cpp679_sw	NA	2.52777	3.14197	5.03547	NA	NA	NA	NA	5.38501	2.96602	NA	NA	4.77674	3.95907	2.66315	6.00227	2.77782	3.96598	3.02332	0.443093	0.982638	4.12477	NA	NA	6.84412	2.52181	2.22426	NA	4.50062	NA	5.42583	NA	4.1267	NA	2.81876	2.66397	4.19386	3.35953	3.34319	2.13995	2.7953	2.66849	NA	3.01198	NA	2.05786	2.2073	NA	NA
170803_pc6_cpp680_sw	NA	3.14571	3.965	4.85459	NA	NA	NA	NA	5.79782	NA	NA	NA	NA	4.52616	NA	6.00675	1.79539	2.95228	1.91527	2.31607	NA	5.13752	NA	NA	6.46389	2.54223	2.82496	NA	4.4622	NA	5.70959	NA	NA	NA	2.10469	NA	3.6751	3.60432	2.50919	2.92829	1.8108	1.57756	NA	2.29862	NA	NA	NA	NA	1.88485
170803_pc6_cpp681_sw	NA	2.80562	NA	2.19085	NA	1.35226	-0.346573	0.975966	4.51292	1.4879	NA	3.18705	NA	2.85925	NA	5.00056	NA	0.749842	NA	0.53225	NA	5.04059	NA	NA	4.294	1.5461	1.91376	NA	2.39951	2.36393	3.68525	NA	2.44733	NA	NA	NA	3.12995	2.63533	2.33448	2.62991	2.01374	1.67555	1.50329	2.31656	1.33978	NA	3.25665	NA	NA
170803_pc6_cpp682_sw	NA	NA	0.920676	NA	NA	1.03155	NA	1.13984	3.87473	1.89203	NA	NA	NA	3.02148	NA	4.50825	NA	NA	NA	0.682499	2.34154	5.28808	NA	NA	3.48936	NA	1.36477	NA	4.07081	NA	3.15108	NA	3.35017	NA	4.1934	2.50874	4.73927	3.88384	4.05241	0.404571	2.11529	1.79184	NA	2.81004	NA	0.766124	NA	NA	1.82592
170803_pc6_cpp683_sw	NA	NA	3.27133	3.55863	NA	NA	NA	2.89789	5.83641	2.09064	NA	3.58817	4.25691	4.50991	1.01382	4.18486	1.24591	1.20862	2.66628	1.18644	NA	4.45322	NA	NA	5.24406	1.64924	1.78775	4.65967	4.03152	0.72583	NA	4.55053	4.51572	NA	3.96707	2.35803	3.95607	4.04107	3.52538	2.16361	2.70368	1.7251	NA	3.14225	0.719302	1.93803	2.73799	NA	1.14907
170803_pc6_cpp684_sw	NA	NA	2.22129	3.85781	NA	2.05002	NA	1.39403	5.34661	NA	NA	NA	NA	3.92439	-1.97469	3.25606	2.04159	NA	2.05755	NA	NA	4.2726	NA	NA	3.81284	NA	1.57147	3.85565	NA	NA	NA	2.04608	NA	NA	2.56185	1.6095	3.36962	3.72306	4.14706	1.38358	-0.0664373	0.522983	1.2288	3.46874	NA	3.97422	3.38207	NA	NA
170803_pc6_cpp685_sw	NA	-0.177457	3.08418	2.99494	NA	NA	NA	2.35403	6.0568	NA	NA	NA	4.35902	4.55127	NA	4.72054	-1.57512	NA	1.55199	1.2872	NA	4.39192	NA	NA	5.34726	1.90922	3.14565	5.07385	5.14961	NA	NA	3.28475	4.59618	NA	3.90386	1.37756	3.9891	2.72317	3.74964	NA	2.4959	0.987584	1.14757	NA	NA	0.821505	NA	NA	2.16994
170803_pc6_cpp686_sw	NA	2.855	NA	3.25141	NA	NA	NA	1.9072	NA	NA	NA	1.60837	5.24087	3.42157	NA	3.97197	NA	NA	NA	NA	2.04871	3.77833	NA	NA	2.7898	0.656167	1.17923	2.64606	NA	0.829697	1.03093	NA	3.50852	NA	3.84544	0.155238	4.28608	3.18867	3.48764	NA	0.888465	2.15613	NA	2.18902	NA	2.18563	NA	NA	1.25994
170803_pc6_cpp687_sw	NA	1.59211	2.67505	3.6802	NA	-2.0475	NA	1.85704	-0.328766	NA	NA	NA	3.8869	3.54884	NA	2.8718	2.22024	NA	NA	NA	1.53991	4.1851	NA	NA	2.93781	NA	1.24189	2.94797	3.36938	NA	3.52448	NA	4.41488	NA	4.00135	0.756405	4.28002	3.81754	3.86556	1.47314	2.52304	1.30361	NA	2.99657	NA	2.56079	1.98008	NA	1.42103
170803_pc6_cpp688_sw	NA	0.995617	1.2661	2.49541	NA	NA	NA	1.01317	2.32531	NA	NA	NA	NA	3.82069	NA	4.56283	NA	1.57695	NA	0.608472	1.94916	4.28736	NA	NA	NA	NA	2.0271	3.30729	NA	2.35721	3.7416	NA	3.90719	NA	3.47945	0.876391	4.03095	3.68488	3.70599	NA	1.71922	2.43859	2.89688	2.34294	-0.219914	NA	NA	NA	0.743156
170803_pc6_cpp689_sw	NA	NA	5.06215	2.64649	NA	2.83885	NA	NA	6.6942	-0.694534	NA	4.20081	4.31759	3.92273	NA	6.58804	1.66808	NA	NA	NA	NA	4.78853	NA	NA	5.21787	NA	4.55511	4.41933	3.0963	2.8657	6.47706	4.77905	4.87902	NA	2.79817	3.22139	3.86129	3.52274	2.44622	2.08325	2.18165	NA	NA	NA	NA	NA	NA	2.69705	NA
170803_pc6_cpp690_sw	NA	NA	3.30403	2.26259	NA	1.37391	NA	NA	4.67801	2.15297	NA	NA	NA	0.283106	NA	4.79409	NA	NA	NA	NA	NA	3.60337	NA	NA	3.52104	NA	1.61837	2.7919	1.84705	0.761704	4.21728	2.96711	5.22657	NA	3.96532	NA	4.23165	0.688416	3.59152	0.835649	1.94456	1.5053	NA	2.47315	NA	2.07641	NA	NA	1.13419
170803_pc6_cpp691_sw	NA	NA	2.30711	2.41494	NA	0.919975	NA	NA	4.54872	NA	NA	NA	NA	0.801363	NA	4.8903	NA	1.52346	NA	NA	2.03021	2.77128	NA	NA	3.08181	NA	2.2106	2.09466	NA	NA	4.37131	2.22757	4.48194	NA	4.65336	NA	4.02762	2.8227	3.6083	0.649936	0.77889	0.405922	NA	NA	NA	NA	1.23467	NA	2.40073
170803_pc6_pcpool33_sw	0.329088	1.40263	2.05087	2.64707	NA	0.370711	NA	1.19974	4.51669	NA	NA	NA	4.77888	3.5754	NA	4.72891	NA	2.88932	NA	NA	0.590459	4.83339	NA	NA	3.9936	0.228234	2.69544	3.00492	3.07899	2.31716	3.38579	NA	NA	NA	4.10994	3.56922	4.40507	3.95006	3.58669	2.50572	1.08005	2.8202	-0.287949	2.5106	NA	2.56332	2.51967	3.78255	1.80329
pc1_170125_cpp1_sw	NA	NA	2.09423	2.14248	NA	NA	NA	1.73198	3.79934	0.785319	NA	3.29441	NA	2.58474	NA	4.56785	NA	NA	NA	NA	NA	4.72857	NA	NA	3.85827	1.03564	1.76974	NA	4.1762	1.30364	4.05261	NA	NA	NA	3.88799	4.70621	4.17581	4.29431	3.3512	1.6144	2.02391	2.69499	NA	3.62666	NA	1.56182	2.54296	4.7667	0.133732
pc1_170125_cpp10_sw	NA	NA	1.40983	NA	NA	NA	NA	2.11475	NA	NA	NA	NA	NA	2.72882	1.80089	3.76353	2.22154	2.52856	NA	NA	1.34905	4.59548	NA	NA	0.961602	NA	1.10532	3.00589	3.23548	0.565571	3.75516	NA	4.99223	NA	3.21708	4.23914	4.2489	4.17841	3.12069	1.28142	NA	1.93404	1.42761	3.01615	NA	1.34634	NA	3.37725	1.59024
pc1_170125_cpp11_sw	NA	NA	2.5617	2.90785	NA	NA	2.0505	1.79276	NA	NA	NA	NA	NA	4.09886	2.88451	4.42383	2.4852	3.87266	NA	NA	NA	5.45647	1.19296	NA	3.37906	3.19139	2.88513	4.19963	4.94503	3.24334	4.2741	NA	NA	3.08124	3.3303	3.5685	3.96596	4.25749	3.19996	1.46572	2.13704	2.28009	2.15421	2.60574	1.35128	1.3367	NA	4.24652	0.941711
pc1_170125_cpp2_sw	-0.719607	NA	2.46783	NA	NA	NA	NA	2.5929	4.60468	1.95962	NA	3.48879	NA	3.17912	1.79914	5.16564	NA	2.87937	1.87335	1.31111	0.187885	4.93225	NA	NA	3.59843	NA	2.29104	3.42673	2.98525	3.58163	4.48226	1.4517	3.20163	NA	4.02514	3.9667	4.40256	4.01364	4.16383	0.998275	2.52219	2.21091	NA	2.78983	NA	2.45347	NA	NA	1.6049
pc1_170125_cpp3_sw	1.42235	NA	2.90953	NA	-0.406466	NA	NA	3.11418	5.40035	3.01438	NA	3.74366	NA	4.12102	1.77186	6.2432	NA	3.39941	2.76636	NA	1.71977	5.05442	NA	NA	3.88352	1.50727	2.78277	4.16345	3.6767	3.34911	4.82151	2.31247	NA	NA	4.46539	NA	4.01089	4.03923	3.8331	1.29818	1.84554	1.70076	3.26268	2.5622	NA	2.40546	NA	3.79466	1.34551
pc1_170125_cpp4_sw	NA	NA	2.28998	NA	0.0757741	NA	NA	1.86037	5.93924	NA	NA	3.99192	NA	2.93131	2.33365	5.33916	2.56944	3.92172	1.80458	NA	2.15914	5.05632	NA	NA	4.01647	1.9278	2.30896	NA	NA	4.07384	5.33822	NA	3.9384	2.09647	2.10207	NA	3.71643	4.50575	2.55512	2.8826	2.8838	2.13101	3.43919	2.88091	NA	1.93353	2.94263	4.30511	1.49426
pc1_170125_cpp5_sw	1.46405	NA	2.56848	NA	NA	1.39202	1.63458	2.67248	5.58382	NA	NA	3.86762	4.25508	2.40275	2.53654	5.35332	2.51165	4.00196	3.6347	NA	1.64632	4.75129	NA	NA	3.80969	2.69491	2.93333	NA	2.9625	3.04169	5.58014	0.448389	3.87874	NA	4.06749	4.00067	4.46831	4.24177	4.15961	2.10614	2.37232	1.88417	NA	2.61137	1.37208	2.44518	1.8364	3.50609	1.59465
pc1_170125_cpp6_sw	NA	NA	1.57361	1.04137	NA	NA	NA	3.18753	3.87937	NA	NA	3.34319	4.24407	0.535011	NA	5.87684	NA	NA	1.55399	NA	NA	5.07449	NA	NA	3.49911	2.39548	2.11707	3.11993	3.57164	2.58989	3.96856	NA	2.02886	NA	3.60649	4.5411	3.97152	3.96943	3.13406	2.15284	3.32514	0.189124	0.640766	2.49	0.463449	1.52504	2.83561	4.74383	NA
pc1_170125_cpp7_sw	1.27367	NA	1.59987	NA	-0.689894	NA	NA	1.39231	3.59463	1.07242	NA	NA	NA	0.521067	1.98271	5.21182	NA	NA	0.687917	NA	1.63149	4.34631	NA	NA	3.2633	2.08641	1.30871	3.46716	3.45386	2.23957	3.06493	NA	NA	NA	4.37699	2.52346	4.29568	3.69307	3.83644	NA	1.18048	0.252721	-0.338704	1.021	0.8225	2.31861	NA	NA	1.79579
pc1_170125_cpp8_sw	NA	2.35872	3.09964	3.46403	NA	NA	NA	2.43847	NA	2.01796	NA	3.24111	NA	2.74422	2.62372	5.19896	NA	NA	2.12884	2.70462	NA	5.25979	NA	NA	3.99527	NA	2.62465	3.29531	4.2995	3.49264	4.6624	NA	NA	2.54713	3.18848	4.35957	4.17366	4.09091	3.28678	2.44825	2.68463	1.82053	2.77057	2.94828	2.25715	2.68894	NA	4.91021	1.91524
pc1_170125_cpp9_sw	-1.6901	NA	2.09333	2.5186	NA	NA	NA	3.1652	2.11339	NA	NA	3.08066	NA	1.89862	2.43588	4.65761	1.12155	NA	NA	0.891393	1.4785	4.29254	0.044157	NA	3.34996	2.60339	3.03467	NA	3.97173	2.54368	3.89896	NA	4.39927	3.28331	3.44051	4.68286	4.22441	4.37243	3.56449	2.34152	2.31831	1.86258	2.52131	2.32164	NA	0.873721	3.14902	3.81653	1.28676
pc1_170127_cpp110_sw	NA	NA	0.661317	1.83507	NA	0.273608	NA	NA	3.97096	NA	NA	1.91802	NA	2.74373	2.49075	5.18686	NA	NA	NA	NA	-0.951556	5.17203	NA	NA	4.4004	2.05237	1.67349	NA	3.72673	2.606	4.26996	-0.115584	3.27478	NA	2.02317	NA	3.43045	4.75746	2.07401	0.107243	1.16739	NA	2.29805	NA	NA	2.54702	NA	8.83864	NA
pc1_170127_cpp111_sw	NA	NA	NA	NA	NA	0.713854	NA	NA	NA	NA	NA	NA	NA	NA	NA	3.06543	NA	NA	0.955904	NA	1.74512	2.86902	NA	NA	NA	1.20489	1.30607	NA	NA	NA	3.00034	NA	4.46543	NA	3.88072	3.96518	4.19692	3.76609	4.28933	1.34119	2.50445	1.86088	NA	2.37281	1.26864	1.49713	2.18025	3.7577	1.28017
pc1_170127_cpp112_sw	NA	NA	3.17981	3.14575	NA	3.62328	NA	NA	2.98257	NA	NA	NA	NA	2.94725	2.15895	5.17162	NA	NA	1.09087	NA	1.55531	4.54472	NA	NA	3.85235	1.43969	3.52561	NA	NA	2.87634	NA	NA	NA	NA	4.06441	4.02396	4.01672	3.63285	3.79974	0.870944	2.57239	2.40857	NA	2.42562	NA	2.27019	NA	NA	1.24866
pc1_170127_cpp113_sw	NA	NA	2.32855	1.43735	NA	NA	NA	-0.178385	3.06582	2.15374	NA	2.04993	3.37617	3.39765	2.75402	5.35649	NA	NA	NA	NA	NA	4.38754	NA	NA	2.36208	NA	1.85694	NA	3.59379	3.14378	2.167	NA	4.5407	2.95463	2.74329	3.89966	3.90552	4.50921	3.03207	2.21307	2.18045	1.88085	NA	2.70232	NA	2.41287	2.92609	4.06898	2.02471
pc1_170127_cpp114_sw	-0.348908	NA	3.00019	3.1552	0.100616	1.14887	NA	2.08148	2.94194	2.87295	NA	2.91718	3.74664	4.05039	2.65446	5.6646	3.0479	1.08577	NA	3.63119	1.11278	5.09747	NA	NA	3.48588	2.45046	2.3177	NA	3.95152	3.2964	3.45115	2.0089	NA	NA	2.36336	3.78095	3.83969	4.50188	2.84096	2.19839	2.79777	1.97911	NA	2.59255	NA	1.98095	2.23715	4.46301	1.97002
pc1_170127_cpp115_sw	NA	NA	1.83865	2.40994	-0.472015	0.496555	-0.350648	NA	3.70765	2.58379	NA	NA	NA	3.40518	NA	5.00183	NA	NA	NA	2.9923	1.26002	4.80444	NA	NA	3.4231	NA	2.66795	NA	3.29837	2.65668	3.12236	NA	3.59618	NA	3.91084	3.84837	3.91638	4.03785	3.40385	0.990663	1.37142	0.0776691	NA	1.92052	NA	2.07481	NA	5.01793	2.37071
pc1_170127_cpp116_sw	NA	NA	3.77548	4.7768	0.292315	4.05125	NA	2.36723	5.28959	NA	NA	3.58984	NA	2.55824	1.65568	5.17445	2.63891	NA	1.745	NA	1.45484	4.7658	NA	NA	4.44437	4.41674	2.40471	4.55467	3.69073	2.79843	NA	-0.135404	NA	NA	2.97052	NA	4.24494	3.78798	3.89478	2.27217	2.37764	1.42608	NA	3.13936	1.56756	2.6634	3.85272	4.29634	1.07373
pc1_170127_cpp117_sw	0.00432678	NA	2.55166	3.65613	NA	2.35391	-0.15532	NA	4.5311	0.640899	NA	2.52086	NA	2.16874	0.816381	3.87628	NA	NA	NA	NA	2.25384	4.00174	NA	NA	3.37868	2.74317	1.0515	3.3032	2.6574	2.18601	NA	NA	3.666	NA	3.81425	3.37415	4.13056	4.31002	4.13517	0.870885	0.0966496	0.976467	2.28116	2.85799	-1.06382	1.95643	NA	3.84291	2.05104
pc1_170127_cpp118_sw	0.738916	NA	3.02166	2.95286	NA	NA	2.75113	2.1546	2.80288	NA	NA	3.14468	4.06411	2.17183	2.96553	4.7963	2.50941	NA	-0.415282	NA	NA	5.07519	NA	NA	3.55535	3.31577	2.62445	3.84954	3.44012	3.61008	4.90745	NA	4.32845	2.23539	3.66884	4.08441	4.0061	4.75553	3.97176	2.3816	3.3743	2.06991	2.7751	2.7794	NA	2.45959	2.5502	4.11628	1.34082
pc1_170127_cpp119_sw	NA	NA	2.12595	2.43763	NA	NA	NA	2.44073	NA	1.90663	NA	NA	NA	0.963872	NA	4.44582	NA	NA	NA	NA	1.9816	4.17858	NA	NA	2.46222	1.62994	NA	3.41689	2.54359	2.90539	NA	NA	3.08484	NA	3.68229	4.07769	4.22376	4.48553	3.87487	1.9161	2.47546	1.76142	2.72885	3.27754	NA	1.73488	NA	3.73279	2.30373
pc1_170127_cpp120_sw	NA	NA	2.22992	2.9397	NA	NA	-0.245165	1.90776	NA	2.10899	NA	NA	NA	1.28487	1.69252	4.1557	NA	NA	1.04182	1.49877	1.50013	4.25863	NA	NA	2.52181	2.18807	0.91183	3.2186	2.92154	2.8032	3.87009	NA	4.78727	NA	4.0048	4.19311	4.11726	4.58616	4.11064	1.30812	2.08898	1.65011	2.87225	2.57764	-1.39459	2.41693	2.09445	2.81042	2.66634
pc1_170127_cpp121_sw	NA	NA	3.52581	5.14005	2.276	4.4105	3.76735	3.15209	6.49895	NA	NA	5.77764	NA	4.32369	3.20513	6.23527	4.32398	5.3915	4.98861	3.51732	NA	6.70782	2.06122	NA	6.24869	4.54685	4.53111	4.98109	4.74526	5.47956	NA	3.63619	NA	NA	1.30772	4.25303	3.79291	5.18696	2.49778	2.38983	3.15662	2.12784	1.67953	2.80004	1.5425	NA	3.70425	4.6669	1.10092
pc1_170127_cpp122_sw	NA	NA	2.96279	4.31236	0.986862	4.05202	3.88206	2.61561	5.80602	NA	NA	4.88943	NA	4.07277	3.66068	5.75849	3.72692	4.17504	4.04994	NA	1.802	6.52705	1.6587	NA	5.82421	3.2537	3.9875	4.72776	5.58579	4.38844	2.89652	2.57464	NA	2.66693	2.46364	NA	4.58491	4.45731	2.99059	2.62605	2.32319	1.19092	NA	2.69469	0.776506	2.40513	NA	3.57644	1.63089
pc1_170127_cpp123_sw	-0.568663	NA	3.64875	2.82364	NA	2.68498	3.72142	3.36729	6.21843	NA	NA	3.317	4.12624	3.94366	3.52064	6.02679	3.42529	NA	NA	2.09364	0.317697	5.56558	NA	NA	4.78471	2.84053	3.37643	4.92872	5.55923	3.95149	4.97077	NA	4.24343	NA	3.40653	4.61403	3.62863	4.36905	3.43037	2.16161	2.53517	2.40786	1.71145	3.07533	0.649607	2.14623	NA	3.74669	2.1443
pc1_170127_cpp124_sw	NA	NA	2.39659	NA	NA	NA	NA	-0.0314787	4.63439	1.20996	NA	2.37799	NA	1.5048	2.4651	4.29379	NA	3.77766	NA	NA	0.796381	4.11782	NA	NA	3.04862	1.3369	1.60172	3.36366	4.23248	2.9886	3.18711	NA	4.50403	NA	4.43719	3.17507	4.25688	3.97718	3.71742	-0.539002	2.05961	2.27635	1.5742	1.10728	NA	2.41663	NA	NA	3.02412
pc1_170127_cpp125_sw	NA	NA	1.99233	2.76164	-0.34474	1.77227	NA	3.36389	3.74727	NA	NA	3.54672	NA	2.43595	NA	5.25584	1.72184	NA	2.57215	NA	0.415898	3.46976	NA	NA	4.12077	3.17015	2.73186	NA	3.70522	3.22457	5.89265	NA	4.29382	NA	2.35272	3.99587	3.54209	3.98955	2.69501	1.99647	2.75829	2.2255	NA	3.33158	NA	1.44652	NA	5.30812	NA
pc1_170127_cpp126_sw	-0.101624	NA	2.74823	3.77125	0.099516	2.69324	NA	2.50978	4.18513	NA	NA	NA	4.07162	4.22687	NA	5.43322	3.15025	NA	3.2147	1.89186	0.582863	3.76042	NA	NA	4.99511	3.19434	3.20349	NA	4.48275	3.52914	6.25162	NA	NA	NA	2.91943	5.03819	4.03197	4.33949	3.1444	1.77066	3.04122	1.93309	1.38589	2.70339	0.628072	1.79219	3.36392	5.00183	NA
pc1_170127_cpp127_sw	NA	NA	1.25753	3.26641	NA	NA	NA	1.25608	3.88977	2.67659	NA	4.06074	NA	2.81665	0.924646	4.76309	NA	NA	1.76672	NA	0.925089	4.56595	1.18048	NA	3.86945	2.4837	2.94227	NA	3.59664	3.36642	5.23305	-0.19422	4.11454	NA	2.47228	4.23208	3.93149	3.75493	3.41062	0.846763	NA	2.35262	1.47332	2.98582	NA	0.305291	NA	3.6991	0.0014135
pc1_170127_cpp128_sw	NA	NA	3.80648	4.19879	NA	1.35203	NA	2.89406	NA	2.12687	NA	3.98135	NA	3.9548	3.09238	5.71706	NA	3.81796	NA	1.6098	2.26348	5.51607	NA	NA	4.43379	3.41573	2.97453	4.62123	4.18104	4.09471	NA	NA	NA	NA	2.71237	4.62811	3.61375	4.80983	3.17215	1.36773	3.89481	1.53461	1.87752	2.76433	NA	2.17569	3.48632	4.17521	0.277729
pc1_170127_cpp129_sw	0.0724678	NA	3.53378	3.26623	NA	NA	0.964548	0.326682	NA	NA	NA	3.5894	NA	3.47736	2.69048	4.77956	2.37586	NA	1.64975	NA	1.73193	4.75722	NA	NA	3.65606	2.31428	2.92308	4.43664	2.66902	3.24493	NA	NA	NA	3.32757	4.72906	3.60362	4.15861	4.03639	4.36486	1.42937	NA	1.92531	1.97275	2.50882	1.13731	1.99513	NA	NA	2.27846
pc1_170127_cpp12b_sw	NA	NA	3.23304	4.19619	NA	NA	2.63209	2.46309	4.28354	2.08824	NA	3.36417	NA	3.09402	2.22285	4.24131	NA	NA	NA	NA	-0.0627348	5.41432	NA	NA	3.78278	NA	1.32817	3.92896	3.34602	2.74027	3.95175	1.53526	4.19981	NA	3.47355	4.82387	3.86433	4.02602	3.61456	-0.137606	2.32498	2.63137	2.53899	2.49208	NA	0.870027	2.22331	4.07834	2.24031
pc1_170127_cpp13_sw	NA	NA	NA	3.09937	NA	NA	NA	1.91933	3.15548	NA	NA	3.48206	NA	2.64632	NA	3.62762	1.66785	NA	NA	NA	NA	4.43287	NA	NA	3.13364	NA	NA	3.2679	3.24606	1.45226	3.50394	0.873304	4.15436	3.19315	4.24843	NA	4.07235	4.17993	4.00415	0.693438	2.2438	1.53846	0.57848	1.05235	0.961536	1.94058	2.14296	NA	2.58627
pc1_170127_cpp130_sw	NA	NA	2.62815	4.52271	-1.55132	NA	NA	1.75974	5.07146	NA	NA	3.68096	2.56417	2.06473	1.9564	5.39621	1.95696	NA	NA	NA	NA	5.06427	NA	NA	4.51933	3.13078	2.03974	3.27314	3.35409	3.82243	4.21127	5.00018	3.36834	NA	3.20462	NA	3.67042	4.57928	2.06635	3.0962	1.98514	1.71823	1.68771	3.01722	1.1081	1.90639	NA	5.72177	NA
pc1_170127_cpp131_sw	1.12385	NA	1.28922	2.93806	NA	NA	2.12736	1.24113	2.98424	NA	NA	NA	NA	2.03079	1.29417	4.28557	NA	NA	NA	1.91143	NA	4.06323	NA	NA	2.06687	1.77231	NA	NA	3.37273	2.98185	2.37044	4.28588	4.21716	NA	4.58259	NA	4.06529	3.80079	4.5267	NA	NA	0.56407	1.44311	NA	NA	-0.414959	NA	NA	1.84094
pc1_170127_cpp132_sw	NA	NA	2.08881	3.33419	0.302855	1.5705	NA	1.76286	NA	1.8121	NA	3.73327	3.61082	2.5074	-0.63154	5.42673	NA	NA	NA	NA	1.6702	4.44392	NA	NA	4.07224	-0.0465236	2.48422	NA	2.97665	2.17146	5.14541	4.71799	NA	NA	2.86524	4.84174	3.82142	4.79262	2.56325	2.32475	1.80659	1.9873	1.74736	3.15459	0.211481	2.18656	NA	4.42096	1.67135
pc1_170127_cpp133_sw	NA	NA	NA	2.50234	NA	NA	1.08775	NA	1.64867	NA	NA	NA	NA	NA	0.804237	4.74965	NA	NA	NA	1.3675	0.4701	2.90628	NA	NA	3.27441	NA	NA	NA	NA	NA	4.16325	3.75442	3.29807	NA	4.15888	2.86824	4.35184	4.25952	3.74427	NA	2.8429	1.23733	-0.153408	2.92112	NA	1.33214	NA	NA	1.31918
pc1_170127_cpp134_sw	-1.40566	NA	NA	2.91764	NA	NA	NA	1.52615	4.81145	NA	NA	3.9718	NA	3.3641	NA	4.98928	NA	NA	NA	NA	NA	4.84508	NA	NA	3.17217	1.58432	NA	3.49428	NA	3.22968	NA	NA	3.97172	NA	4.73605	4.1136	3.98148	3.89208	3.74615	1.24664	1.2999	2.45821	-0.402308	2.83711	NA	2.37708	NA	NA	0.90002
pc1_170127_cpp135_sw	NA	NA	1.95848	2.64175	NA	NA	0.0684944	0.667727	4.82745	1.59147	NA	3.84751	NA	2.81015	2.1639	5.07212	NA	NA	NA	NA	NA	4.58934	1.14086	NA	3.48608	NA	NA	3.62768	3.70778	3.33967	3.63135	NA	4.6377	3.12772	4.71493	2.65243	4.13108	3.22293	4.2453	1.62918	0.26316	2.33708	0.42871	1.94928	NA	2.02907	NA	NA	2.08171
pc1_170127_cpp136_sw	NA	NA	3.45318	4.4459	NA	NA	1.472	2.09377	2.93513	NA	NA	4.66972	NA	3.13981	2.5011	6.12262	2.98162	4.05566	3.1617	NA	1.68674	5.62808	NA	NA	5.20464	2.75746	3.39888	3.728	4.50777	2.23411	NA	-0.610552	4.33038	NA	3.93659	4.26697	4.33987	4.24246	3.67126	2.10487	1.3219	2.22415	NA	2.99705	2.60536	2.11035	NA	5.04926	2.47528
pc1_170127_cpp137_sw	NA	NA	NA	3.99039	NA	NA	NA	2.69429	NA	NA	NA	4.40208	NA	2.70953	NA	5.49614	2.132	3.17578	1.62889	NA	NA	5.32135	NA	NA	4.08571	1.34122	3.22074	3.63198	3.58373	NA	NA	NA	4.06039	NA	4.01653	NA	3.94511	4.06543	3.20062	2.16876	1.91989	3.15283	NA	2.71145	1.87595	2.97758	3.01066	4.78369	2.00213
pc1_170127_cpp14_sw	0.363048	NA	3.38654	3.2636	1.11451	NA	NA	2.84121	NA	3.04229	NA	4.14313	NA	3.36778	NA	5.18735	NA	NA	2.25881	NA	2.09216	5.15166	NA	NA	3.93248	3.58422	3.33875	3.79842	4.03287	3.44068	5.60288	4.30316	NA	2.29956	4.05382	NA	4.2064	3.83696	3.93035	1.90962	1.78099	2.11822	NA	3.06636	0.0415875	1.9515	1.57223	4.42521	1.23711
pc1_170127_cpp15_sw	NA	NA	2.05542	4.16181	NA	NA	NA	3.38882	NA	NA	NA	4.32687	4.15704	2.41339	2.96418	6.21662	1.57851	3.40896	3.37604	2.29709	NA	5.39269	NA	NA	4.44756	2.08796	3.14858	4.56622	4.37187	3.83188	6.26488	4.01804	4.44044	NA	3.8283	5.13119	3.56896	3.53359	3.44458	2.71136	2.52825	2.39622	NA	2.85997	NA	1.9293	0.366905	4.68385	1.75572
pc1_170127_cpp16_sw	NA	NA	2.4654	NA	NA	1.05972	NA	3.08064	2.42638	NA	NA	2.72041	3.0833	0.853419	2.08861	4.43574	1.66013	NA	2.1382	NA	0.987326	4.62428	NA	NA	4.48441	2.80061	1.63054	3.02222	4.00736	2.14292	NA	NA	3.56035	NA	3.54785	NA	4.02142	4.43728	2.85494	1.30566	2.83787	2.19454	1.99193	2.8561	NA	0.815966	NA	4.31825	1.2205
pc1_170127_cpp17_sw	-0.899364	NA	2.00774	NA	-1.22738	1.35828	0.520556	2.60989	2.62837	3.09491	0.712331	3.40047	NA	2.85351	2.66444	4.63563	NA	2.51103	1.92122	1.79875	1.90677	4.62835	-0.696138	NA	4.32653	1.89238	2.44839	3.71642	3.24578	2.89123	NA	0.797796	4.76009	NA	4.38456	3.27931	4.14515	4.11063	3.70527	1.47645	NA	0.850407	1.81507	2.25858	NA	2.0253	2.763	NA	1.36528
pc1_170127_cpp18_sw	0.614351	NA	NA	1.40279	NA	NA	NA	1.19606	3.50014	-1.12607	NA	NA	NA	0.752652	NA	3.39461	NA	NA	NA	NA	1.02322	2.71296	NA	NA	2.1988	1.34712	0.911194	2.84434	NA	1.95993	2.39279	NA	4.00963	2.92635	3.97825	NA	4.36812	4.20614	3.79256	NA	0.802681	2.96398	NA	2.95332	-0.764947	1.80119	NA	NA	1.79301
pc1_170127_cpp19_sw	-1.72743	NA	3.43189	3.4802	0.875558	NA	3.07598	2.41676	5.59336	NA	NA	4.14709	NA	2.62078	2.49011	5.5302	2.91257	NA	2.26975	2.60449	NA	5.15067	NA	NA	4.61558	4.04319	3.43393	5.07241	3.44372	3.041	5.04589	1.02701	4.12304	2.8016	2.96099	4.19461	4.35875	4.52908	2.8594	NA	NA	1.91147	2.59529	3.25628	1.123	2.10412	2.06548	3.61111	0.536927
pc1_170127_cpp20_sw	NA	2.19742	NA	5.45217	NA	2.12591	NA	4.04734	4.63669	NA	2.92601	5.16617	NA	5.25478	2.77078	6.61941	4.63538	4.2754	4.29261	2.41655	1.03467	5.68194	2.13033	NA	5.50496	4.55468	4.96627	5.98615	4.82047	5.01087	7.00471	1.54143	NA	NA	3.54585	3.89013	4.123	3.8028	3.08672	2.51158	2.80612	1.46169	NA	2.77506	NA	1.95421	2.86362	4.18778	1.83887
pc1_170127_cpp21_sw	-0.0345867	NA	NA	4.96003	NA	1.66247	NA	3.95882	NA	NA	NA	4.48629	4.51459	5.24486	2.49982	6.31054	4.95621	NA	3.94781	1.62708	NA	5.65316	1.2803	NA	5.18348	3.52279	4.65867	6.07324	5.64529	5.00322	6.80147	NA	NA	NA	3.36168	NA	3.88955	3.95034	3.4051	NA	2.38393	3.52022	NA	2.33173	NA	3.04693	1.26876	4.47158	1.36859
pc1_170127_cpp22_sw	NA	NA	3.45151	4.5246	0.24799	NA	NA	1.3771	2.79839	3.23726	NA	3.81004	4.75812	4.06012	NA	5.07424	NA	3.01082	3.15553	NA	NA	4.33471	NA	NA	4.9284	3.26361	2.72779	4.7135	2.63946	3.92198	5.70924	0.570716	2.80919	NA	4.4371	NA	4.17609	3.95922	1.83559	NA	1.54777	2.03936	NA	2.29101	NA	1.58042	1.16987	2.55494	2.47053
pc1_170127_cpp23_sw	NA	NA	2.67918	5.51389	NA	2.85909	2.09643	NA	4.52107	NA	1.73586	4.96152	NA	4.96863	1.96577	6.5859	5.04455	4.8946	4.67329	NA	1.70644	5.79115	2.15833	NA	5.93413	4.74572	4.66355	6.0747	4.00966	4.85368	7.35639	NA	NA	NA	3.66336	4.0585	4.13752	3.7251	2.41192	2.01673	1.18925	1.67779	NA	3.07111	0.813028	2.70333	NA	4.00395	1.61766
pc1_170127_cpp24_sw	NA	NA	2.33968	2.92724	NA	NA	-0.351061	2.77242	5.08175	NA	NA	3.62251	3.02002	4.13911	2.52577	5.74716	2.26144	NA	NA	2.61112	0.480769	5.26406	NA	NA	4.21614	2.25911	3.20388	NA	4.85244	3.02312	5.07914	1.35763	NA	NA	0.803553	NA	3.12728	3.95236	1.52422	2.32537	NA	1.99662	0.126153	2.87398	0.706538	NA	3.33906	4.68282	NA
pc1_170127_cpp25_sw	NA	3.08728	3.56797	2.28348	1.15967	NA	NA	3.11772	3.96194	2.89192	NA	2.93469	NA	4.2064	NA	5.3076	NA	NA	1.33288	0.985052	1.06614	4.00852	-0.23703	NA	4.01439	2.95658	3.51849	NA	4.13032	1.77789	4.28542	2.01174	4.62212	NA	4.21572	3.08247	4.39613	3.76799	3.68303	0.25251	1.91192	1.49803	NA	2.14332	NA	2.32857	2.06871	NA	2.08251
pc1_170127_cpp26_sw	NA	2.58295	0.874628	1.74096	NA	NA	1.3988	0.900142	3.88147	2.61504	NA	3.48679	NA	3.30826	NA	5.25568	2.80645	NA	1.07931	1.48806	1.56664	4.45443	NA	NA	3.70286	2.69205	2.99681	NA	4.07561	2.79516	4.27648	NA	3.98869	NA	4.52178	3.65356	4.23024	3.62151	3.9792	NA	2.30028	0.688301	NA	1.94237	0.664285	2.44321	2.19545	3.9917	2.63105
pc1_170127_cpp27_sw	-0.0194005	NA	4.45489	4.92549	1.85969	1.4042	NA	2.63002	5.48875	NA	NA	4.36464	3.74868	5.24579	2.88683	6.99616	2.78565	4.14394	3.37034	NA	NA	5.96236	NA	NA	4.90578	2.20509	3.23217	3.82876	3.72803	4.61156	5.95885	5.28027	3.44251	NA	3.67126	3.57624	3.92541	4.72658	3.48976	1.92641	NA	2.8774	1.80307	2.59122	NA	2.14883	0.32124	NA	1.70134
pc1_170127_cpp28_sw	-0.119864	NA	3.58127	4.46355	NA	1.59635	NA	2.37975	4.47177	NA	NA	4.12974	NA	4.56419	2.64272	6.2913	2.61133	3.31888	2.77844	1.77508	1.01271	5.30285	NA	NA	4.18161	NA	2.68193	3.0893	4.64422	4.25866	5.1466	5.24003	NA	NA	3.61698	5.02017	4.1193	4.07303	3.40557	1.50661	2.23924	1.68519	NA	2.18407	0.0833003	2.43487	3.1222	4.61928	1.042
pc1_170127_pcpool1_sw	NA	NA	2.8478	1.66944	NA	0.746327	NA	2.05752	3.51149	2.45688	NA	3.73928	NA	2.99033	2.6879	4.9239	NA	NA	NA	NA	2.1359	4.84886	NA	NA	3.39569	0.166166	2.71303	3.37631	3.31471	2.42326	3.9967	NA	3.96586	2.50174	4.32313	NA	4.18987	4.23335	3.69753	1.16555	3.553	1.94185	0.785364	2.30869	1.40827	2.07912	NA	NA	2.35868
pc1_170127_pcpool5_sw	NA	NA	2.25903	3.25085	NA	NA	NA	1.83384	4.48326	1.86952	NA	3.72574	4.44458	1.24508	NA	4.87871	NA	NA	NA	NA	NA	5.03654	NA	NA	3.51927	NA	3.06684	2.72182	NA	2.98188	NA	NA	4.63839	NA	4.20094	3.71022	4.11073	3.46678	3.5867	0.177529	1.64407	3.71464	NA	1.91837	NA	1.99997	1.55157	3.05444	0.774097
pc1_170131_cpp222_sw	NA	NA	1.99848	1.09234	NA	NA	NA	2.0507	3.50658	NA	NA	3.12102	NA	2.09365	NA	4.10238	0.663726	NA	NA	NA	1.26506	4.79381	NA	NA	3.6091	NA	NA	NA	3.53516	1.77254	3.60233	NA	3.6498	NA	3.71034	4.62927	4.06602	3.92776	3.40941	NA	2.42879	2.47509	NA	2.75985	NA	2.10786	2.70697	4.37819	NA
pc1_170131_cpp223_sw	NA	NA	0.923749	NA	NA	NA	NA	0.869806	4.70018	NA	NA	3.16609	NA	NA	NA	4.22935	2.46457	NA	1.83059	NA	1.57145	4.67721	NA	NA	4.09286	NA	1.70184	3.68431	NA	NA	3.83337	NA	4.6372	NA	3.17953	4.38588	3.95233	4.60798	3.49366	0.912507	2.79919	2.57399	NA	3.30619	NA	1.78676	2.6989	4.54381	1.85014
pc1_170131_cpp224_sw	NA	NA	1.06792	NA	NA	NA	NA	1.68625	4.17805	NA	NA	NA	NA	1.01827	NA	3.86553	NA	NA	NA	NA	1.70972	3.88139	NA	NA	2.67543	NA	1.69424	3.33011	NA	NA	NA	NA	4.33521	NA	3.72311	4.54794	4.13113	3.82065	3.91347	NA	1.31461	1.71269	NA	2.68342	NA	2.21295	NA	NA	1.54881
pc1_170131_cpp225_sw	-0.506235	NA	0.944374	4.11939	NA	NA	NA	3.28098	5.79415	NA	NA	3.19999	NA	3.0585	2.31515	4.64508	2.32653	NA	NA	NA	1.94102	4.21021	NA	NA	3.49026	1.82471	3.09683	4.22677	4.43269	2.70513	NA	NA	4.00883	NA	4.23126	3.96836	4.07599	4.03297	4.16161	1.5714	2.83633	1.50305	NA	2.6655	1.23077	2.7274	2.25654	4.19416	1.87298
pc1_170131_cpp226_sw	-1.67076	NA	1.48758	4.22033	NA	2.63212	NA	2.47482	5.95222	1.8593	NA	NA	NA	2.78741	2.43637	4.72897	NA	NA	NA	NA	1.45145	4.47498	NA	NA	3.84705	1.83978	3.39098	4.2979	4.62679	1.5547	NA	NA	4.48532	NA	4.34041	3.53154	4.10039	3.74457	3.96778	1.80236	2.09164	1.54435	NA	2.02052	0.172508	2.49834	1.45077	NA	2.23994
pc1_170131_cpp227_sw	NA	NA	0.0965868	4.27342	NA	0.69137	NA	2.92538	6.06608	NA	NA	3.86734	NA	3.89783	3.51609	4.91356	1.59373	NA	NA	NA	1.83497	4.71797	NA	NA	3.30458	2.56907	3.56528	4.56754	5.20448	2.16295	NA	1.34481	NA	NA	4.51971	3.32861	3.94008	3.87016	3.70688	NA	2.83612	2.29889	NA	NA	1.16042	1.30236	1.79378	NA	3.08396
pc1_170131_cpp228_sw	NA	NA	2.6624	4.07306	NA	NA	NA	2.8234	6.10952	NA	NA	4.20786	3.90834	2.97643	3.46155	4.93449	2.55359	NA	1.56981	2.46679	1.41389	4.8205	NA	NA	4.62154	3.61748	3.03709	4.8582	NA	3.44491	NA	NA	NA	2.73562	2.28851	4.97786	3.83497	4.41618	2.55116	1.83513	2.3045	2.35513	2.74173	2.93344	NA	1.60344	NA	NA	0.947887
pc1_170131_cpp229_sw	NA	NA	1.45289	3.08968	NA	NA	NA	1.83269	5.24404	NA	NA	3.54108	4.61066	NA	2.63742	3.91099	-1.15787	NA	NA	NA	1.26631	3.56589	NA	NA	4.15219	2.33553	2.0164	3.65453	NA	2.08149	NA	NA	NA	NA	4.0714	3.82582	4.09263	3.81936	3.37951	1.75453	3.06676	1.94986	NA	1.91283	NA	2.06698	1.99081	3.85092	-0.0468372
pc1_170131_cpp230_sw	NA	NA	2.25241	3.61787	NA	1.06524	NA	NA	4.05474	NA	NA	NA	NA	1.73679	2.4737	5.12295	NA	NA	5.48458	NA	NA	4.30278	NA	NA	4.19515	NA	NA	NA	4.12502	2.16046	NA	2.54243	4.45437	NA	4.05458	4.2961	4.08369	3.32534	3.89592	1.78316	4.70536	2.3362	NA	3.18838	NA	-0.162318	NA	4.08641	1.33572
pc1_170131_cpp231_sw	NA	NA	2.1607	2.345	NA	NA	NA	-0.95553	3.68055	NA	NA	NA	2.9159	NA	2.05111	3.45116	NA	NA	4.71701	0.0662112	2.00103	4.01007	NA	NA	2.20336	NA	0.597519	NA	NA	NA	NA	2.47997	3.77072	NA	3.93211	NA	4.25909	4.1756	3.86989	NA	2.46704	3.36297	-0.577296	2.17379	NA	2.43361	NA	NA	2.23824
pc1_170131_cpp232_sw	-0.506427	NA	2.42022	2.98887	NA	2.22338	NA	NA	3.75713	NA	NA	NA	NA	2.09206	1.87676	4.48136	NA	NA	1.17067	NA	1.23867	4.00487	NA	NA	3.94643	NA	0.534882	2.50168	3.39872	2.81191	NA	2.53532	4.45348	NA	3.91596	2.07632	4.35683	4.03184	3.4073	NA	2.1235	NA	1.34577	2.3892	NA	2.63189	0.727388	NA	2.54986
pc1_170131_cpp233_sw	0.966547	NA	3.63674	2.96328	NA	NA	NA	1.78115	6.22097	NA	NA	4.05576	4.34477	2.65342	NA	5.62899	3.00787	NA	NA	NA	2.20394	5.28324	NA	NA	4.22871	NA	2.82606	4.39008	3.59866	3.24874	4.43282	NA	4.50379	NA	3.94986	NA	4.07986	3.86504	3.24246	0.652376	3.4768	1.99413	NA	2.984	NA	NA	NA	4.69309	0.121635
pc1_170131_cpp234_sw	NA	NA	3.44959	3.45116	NA	NA	NA	2.89983	5.87974	NA	NA	3.92957	NA	3.11743	2.94494	5.07168	3.45446	NA	NA	NA	2.74816	5.00943	NA	NA	4.16457	2.35264	2.77889	3.25868	NA	3.35175	4.32865	NA	NA	NA	4.05813	2.59406	4.2624	4.88521	3.7636	1.17982	2.45768	2.30736	NA	2.19965	0.343291	2.47457	NA	4.91459	2.17082
pc1_170131_cpp235_sw	NA	NA	2.20849	2.44579	NA	1.20059	NA	3.12588	2.94997	NA	NA	NA	NA	1.44558	NA	4.81209	NA	NA	2.39851	NA	1.8112	4.5063	NA	NA	2.59265	NA	2.4765	NA	NA	3.50153	NA	1.97878	3.80295	NA	3.35229	4.3577	4.11486	4.45687	3.10406	NA	2.5561	2.7173	2.49384	3.19663	NA	2.95944	2.51764	4.22769	2.76074
pc1_170131_cpp236_sw	NA	NA	2.04035	NA	NA	2.21966	NA	1.81909	NA	NA	NA	3.93459	NA	2.55769	2.51037	3.84697	NA	NA	2.07235	NA	2.38991	4.42451	NA	NA	2.40778	NA	NA	NA	NA	NA	NA	NA	NA	NA	4.33158	NA	4.0476	3.81315	3.51171	NA	2.55543	2.00247	0.757723	2.75462	NA	2.73269	NA	NA	0.993104
pc1_170131_cpp237_sw	-0.573386	NA	NA	2.02064	NA	2.14761	NA	-0.454825	NA	NA	NA	3.36711	4.43678	2.83341	NA	4.63547	NA	NA	3.22647	NA	1.79887	4.30787	NA	NA	3.50079	NA	3.53753	3.24538	NA	2.08275	NA	NA	4.75774	NA	4.20432	NA	4.54518	3.93619	3.92653	1.74051	2.63554	2.25711	NA	2.78372	NA	3.30778	2.19226	NA	0.582768
pc1_170131_cpp238_sw	NA	NA	NA	3.48164	NA	2.29312	NA	0.628664	NA	NA	NA	4.61489	NA	3.13744	3.1667	5.74123	NA	2.80824	3.59513	NA	NA	4.55443	NA	NA	4.54025	NA	3.65317	4.35651	NA	NA	NA	NA	4.63737	1.95181	3.4991	4.27416	3.92891	3.78927	3.58255	NA	2.76157	-0.175009	NA	3.38843	NA	2.30212	NA	NA	NA
pc1_170131_cpp239_sw	0.44963	NA	2.01196	3.57243	NA	NA	NA	0.353188	3.79062	NA	NA	2.89832	NA	NA	NA	4.83293	-0.0460122	NA	1.59768	NA	NA	2.88442	NA	NA	2.67234	NA	2.53427	NA	NA	2.95199	4.90266	NA	4.48014	NA	3.08112	NA	3.72342	4.08459	3.14859	NA	2.1036	1.11799	2.44156	3.6449	NA	NA	NA	NA	1.66645
pc1_170131_cpp240_sw	-0.680673	NA	3.02692	3.1867	NA	NA	NA	0.292615	4.4061	NA	NA	NA	NA	2.04543	1.95114	5.20109	1.79981	2.93411	1.45122	NA	2.3905	3.08831	NA	NA	2.97022	NA	3.15665	NA	3.41358	1.81589	5.11128	NA	4.57611	NA	4.24196	3.94173	3.8964	3.68656	3.82687	1.36476	3.22976	1.73805	-1.29785	2.76381	NA	2.04303	NA	NA	2.05425
pc1_170131_cpp241_sw	0.109653	NA	NA	NA	NA	NA	NA	-0.1671	5.59273	NA	NA	3.88092	NA	NA	NA	5.07581	0.398539	NA	NA	NA	-1.68544	5.29345	NA	NA	1.17271	NA	2.33412	NA	3.34248	1.65007	1.97499	NA	3.79695	NA	4.45346	3.28618	3.87575	3.61206	3.72728	NA	2.34299	2.89203	NA	3.17832	NA	2.46241	NA	3.16656	0.904583
pc1_170131_cpp242_sw	NA	NA	1.84304	NA	NA	NA	NA	NA	5.01488	NA	NA	3.55168	4.54128	2.02143	NA	5.22284	NA	2.72065	2.42509	NA	1.69482	5.00013	NA	NA	2.7285	NA	1.7793	NA	NA	2.45828	NA	NA	3.88281	NA	4.67357	3.83679	4.21377	4.01758	4.15534	-3.22596	3.15442	1.29249	1.80058	2.3539	NA	2.64515	NA	NA	1.6057
pc1_170131_cpp243_sw	NA	NA	1.36575	2.04436	NA	NA	NA	1.57459	NA	1.39652	NA	4.20014	3.54653	NA	2.77257	5.18201	NA	NA	NA	NA	NA	4.656	NA	NA	3.69157	3.29138	3.10621	3.84102	NA	4.22625	4.35381	NA	4.06184	NA	3.23432	NA	3.63424	4.27708	2.80338	2.78065	2.67804	2.21471	NA	3.11706	NA	NA	NA	NA	NA
pc1_170131_cpp244_sw	0.573226	NA	NA	NA	NA	NA	NA	1.2986	NA	NA	NA	NA	4.6212	-0.712142	NA	4.85225	NA	NA	NA	NA	NA	3.85656	NA	NA	2.50464	1.65122	2.66852	NA	NA	1.75608	4.1253	NA	4.68751	3.34326	4.89561	3.20386	3.80363	3.18608	4.26711	NA	2.45987	1.57693	NA	2.69998	2.17247	2.31255	NA	NA	1.83851
pc1_170131_cpp245_sw	0.295497	NA	0.737293	NA	NA	NA	NA	1.77817	NA	0.802811	NA	NA	NA	0.665861	1.27676	4.7922	NA	NA	NA	NA	1.2982	4.20847	NA	NA	3.05199	1.17438	2.50535	3.38069	4.28594	2.73183	4.1005	NA	4.12289	NA	4.24548	NA	3.83902	3.87091	4.00364	1.65585	2.21384	2.07072	NA	2.27481	NA	2.51428	2.50002	NA	0.105565
pc1_170131_cpp246_sw	NA	NA	NA	3.03201	NA	NA	NA	0.0806508	3.14458	1.35528	NA	NA	3.68304	1.40767	NA	5.03367	NA	NA	NA	NA	NA	4.37707	NA	NA	3.42689	NA	2.2892	NA	4.1043	NA	4.714	3.29518	4.99064	NA	3.97081	2.6176	4.04728	3.78398	3.23811	NA	NA	NA	NA	NA	NA	NA	NA	NA	0.39079
pc1_170131_cpp247_sw	1.22896	NA	NA	3.77434	NA	NA	NA	1.73889	NA	1.97008	NA	NA	3.2183	2.40367	NA	4.66869	NA	NA	1.62049	NA	2.40998	3.33094	NA	NA	4.12358	NA	1.13791	NA	NA	3.11754	4.4445	3.40171	4.56702	NA	4.22344	NA	4.20894	4.19199	3.65238	1.37983	1.971	1.75614	NA	1.11543	NA	2.05528	2.034	3.62533	1.21303
pc1_170131_cpp248_sw	NA	NA	NA	2.29273	NA	NA	NA	1.6802	NA	NA	NA	NA	NA	-1.09051	NA	4.10412	NA	NA	NA	NA	1.78008	3.27721	NA	NA	2.83722	1.24769	NA	NA	NA	NA	NA	NA	3.50399	2.88329	4.36898	3.45508	4.32215	4.08258	4.02112	0.99103	3.04863	1.77375	NA	2.14024	NA	2.59531	1.81531	NA	2.19432
pc1_170131_cpp249_sw	-0.257255	NA	NA	2.30871	NA	NA	NA	0.852569	NA	NA	NA	NA	NA	-0.296077	NA	3.44048	-0.449973	NA	NA	NA	1.78922	2.78536	NA	NA	NA	1.31626	NA	NA	NA	2.10593	1.29964	NA	3.99144	NA	4.5225	2.39521	4.4159	3.7576	3.91211	NA	NA	0.136139	0.487344	1.56628	NA	1.48481	NA	NA	2.21323
pc1_170131_pcpool10_sw	NA	NA	NA	3.95008	NA	NA	NA	1.16398	3.84954	NA	NA	NA	NA	2.50965	NA	4.85729	2.0378	NA	1.37606	NA	2.0069	4.60841	NA	NA	3.30172	NA	2.50665	2.98716	3.37601	2.51824	3.53306	-0.40496	4.2409	NA	4.0797	4.45616	4.26439	4.13181	3.78705	NA	1.78057	2.3601	NA	1.96425	NA	1.86765	NA	NA	1.70246
pc1_170202_cpp330_sw	-1.00603	NA	NA	0.904553	NA	NA	NA	1.58818	2.53799	NA	NA	NA	4.98057	-0.180861	NA	4.06518	NA	NA	NA	NA	2.1162	4.30613	NA	NA	3.02619	NA	NA	NA	3.25402	NA	3.14089	NA	3.79318	NA	4.16393	3.46168	3.96731	3.98051	3.78619	0.31147	NA	1.30402	NA	2.67985	NA	2.24687	NA	NA	1.95457
pc1_170202_cpp331_sw	NA	2.75258	5.23117	6.74071	NA	1.29584	0.0113452	4.05572	7.13011	NA	NA	5.62042	NA	4.94256	3.83146	6.61519	3.26845	4.32848	3.32055	2.06579	NA	6.87693	1.25081	NA	5.8155	3.93871	4.55374	6.39465	4.81093	5.50186	6.96242	2.93448	2.82889	NA	NA	4.35494	2.91228	4.62013	NA	0.828932	NA	0.0341831	2.89793	3.01435	NA	NA	NA	3.59415	NA
pc1_170202_cpp332_sw	NA	NA	2.00716	3.43682	NA	-1.74022	NA	0.992231	4.54434	NA	NA	3.47944	NA	2.10804	NA	4.07148	-0.572966	NA	NA	NA	1.66621	3.88332	NA	NA	2.74519	NA	NA	3.68079	NA	1.80741	4.2646	-0.474334	NA	3.87101	4.31127	3.36876	4.07902	3.95619	4.11096	1.35731	2.26463	0.933786	0.0840169	1.57786	1.28778	2.0354	NA	NA	2.09398
pc1_170202_cpp333_sw	NA	NA	3.9585	4.42744	2.0284	4.04229	NA	2.79867	6.73523	4.02135	NA	5.27561	2.95696	3.50021	3.88905	6.26364	NA	4.27849	3.90172	1.97334	1.61378	6.54356	NA	NA	5.84244	3.09796	5.09421	6.08595	5.75434	4.29677	7.56902	NA	4.09184	NA	NA	3.5823	3.28548	4.61423	0.375307	-0.529616	2.87615	2.28928	3.36857	2.98086	NA	NA	NA	4.42621	0.215219
pc1_170202_cpp334_sw	NA	NA	NA	3.14295	NA	NA	NA	NA	5.56987	1.40241	NA	3.56023	NA	1.89815	1.59887	5.24738	NA	NA	2.23591	NA	NA	5.29061	NA	NA	4.67225	2.32867	3.25073	4.43195	4.26387	3.3639	6.19983	NA	NA	NA	NA	NA	2.76144	4.75408	NA	NA	NA	NA	NA	NA	NA	NA	NA	7.5599	1.52264
pc1_170202_cpp335_sw	-0.513296	NA	2.87789	3.13209	-0.770026	NA	NA	2.40015	5.40611	1.45228	NA	3.95612	4.49905	3.27593	2.76582	4.91638	NA	2.89219	NA	NA	NA	5.34162	NA	NA	4.46478	NA	3.69048	4.92814	5.19472	3.22152	6.10119	NA	4.17524	NA	4.36973	3.07187	3.55919	4.2553	3.73243	1.03446	2.53204	0.965797	1.40728	NA	1.46098	1.8941	NA	NA	2.12896
pc1_170202_cpp336_sw	NA	1.36164	NA	2.97542	NA	NA	NA	NA	NA	NA	NA	NA	NA	NA	NA	3.92631	0.998762	NA	NA	NA	-1.03382	3.12382	NA	NA	2.97799	NA	1.62589	3.18662	NA	2.19234	NA	NA	NA	NA	3.6958	4.75014	4.0963	3.12881	3.30727	1.35825	3.39041	1.81341	NA	1.94139	0.0956541	2.54713	2.75003	NA	2.26455
pc1_170202_cpp337_sw	NA	NA	NA	2.98936	NA	NA	NA	NA	NA	0.782917	NA	NA	NA	NA	NA	3.99162	NA	NA	1.86378	NA	2.86601	4.30557	NA	NA	2.87342	NA	NA	2.91016	2.15802	NA	2.37422	NA	4.452	NA	4.16502	3.40794	4.45257	4.04881	4.05789	1.21896	1.9847	2.10151	2.44915	1.63961	0.970686	2.06299	NA	NA	3.55581
pc1_170202_cpp338_sw	NA	NA	2.85341	4.51301	NA	3.11089	NA	2.32928	5.38212	2.90155	NA	4.46735	4.61184	2.71784	2.9109	6.01959	NA	3.75232	NA	NA	NA	6.19862	NA	NA	5.53095	3.0926	3.94693	4.19706	3.6757	3.83962	5.2008	NA	4.30359	NA	4.85945	3.33317	4.25815	2.98911	4.15034	NA	2.07162	0.819984	NA	1.61282	NA	2.46107	NA	NA	1.87118
pc1_170202_cpp339_sw	NA	1.99363	NA	4.11513	NA	NA	0.886368	2.24398	4.67216	NA	NA	3.6138	NA	1.28278	2.10385	5.72553	2.52265	3.9441	NA	NA	2.1476	5.46577	NA	NA	3.54551	2.55765	1.98927	3.42692	3.58729	2.14987	4.1669	NA	2.01553	3.76307	4.18397	NA	4.3062	3.8309	3.81502	NA	1.93074	0.900662	1.06006	NA	0.840596	2.48571	NA	NA	2.23067
pc1_170202_cpp340_sw	NA	6.55769	0.238211	4.30131	NA	2.73609	NA	2.56215	NA	1.71133	NA	NA	4.63208	3.48815	2.90481	4.88623	2.41999	NA	3.24439	2.01323	1.56508	5.72732	NA	NA	5.24397	3.9763	NA	NA	5.77896	2.57011	NA	NA	3.25811	NA	3.17507	4.39056	3.96236	3.70913	3.72896	0.506671	2.64067	2.59823	NA	3.41073	NA	0.832909	NA	5.07728	1.38047
pc1_170202_cpp341_sw	NA	6.13254	NA	3.83122	NA	2.08858	NA	2.84062	3.3905	NA	NA	3.44176	NA	1.90349	2.9161	5.26429	0.698323	NA	2.55619	NA	NA	5.08859	NA	NA	4.77178	1.57465	NA	NA	5.44629	2.66773	NA	NA	NA	NA	3.30766	4.66795	3.95413	4.40676	3.35395	2.07193	1.61893	2.57935	0.628271	3.48	-1.19742	NA	NA	4.64129	2.8295
pc1_170202_cpp342_sw	NA	NA	NA	NA	NA	NA	NA	-0.833352	3.18737	1.91928	NA	NA	NA	1.80166	1.99369	5.08959	NA	NA	NA	NA	NA	4.13513	NA	NA	2.50554	NA	NA	NA	NA	NA	3.00169	NA	3.51927	NA	3.80635	NA	4.18493	4.43939	3.35278	1.55335	1.40822	2.87031	1.50242	3.52282	NA	1.80921	2.61844	NA	1.0126
pc1_170202_cpp343_sw	NA	NA	2.34772	1.54514	NA	NA	NA	2.76811	3.53132	1.18769	NA	NA	NA	2.86516	NA	5.55953	NA	NA	NA	NA	0.93018	4.5284	NA	NA	3.66213	-0.17683	1.49671	1.28453	2.39283	2.98825	3.92134	1.72441	4.12489	NA	4.06965	NA	4.04661	4.32521	3.41872	2.04772	4.06012	1.78678	NA	2.9267	0.939377	0.356111	1.62157	4.21033	1.42849
pc1_170202_cpp344_sw	NA	NA	NA	NA	NA	NA	NA	0.818188	2.72158	NA	NA	2.46457	NA	0.179233	NA	2.71265	NA	NA	NA	NA	1.79615	2.99222	NA	NA	NA	NA	NA	3.34548	NA	NA	NA	NA	4.73936	NA	4.49716	3.95153	4.28051	3.9335	3.79882	NA	2.35398	2.58759	NA	2.82945	NA	2.62981	1.7321	3.04184	2.25435
pc1_170202_cpp345_sw	0.108374	NA	NA	-0.0151261	NA	NA	NA	-0.148173	2.73604	NA	NA	NA	NA	-0.61954	NA	NA	NA	NA	NA	NA	NA	2.77651	NA	NA	2.13089	NA	NA	NA	NA	NA	NA	NA	4.63886	NA	4.46414	3.08877	4.33205	3.65304	3.98473	-1.78142	NA	1.3649	NA	2.2783	NA	2.30186	NA	NA	1.23715
pc1_170202_cpp346_sw	NA	NA	NA	NA	NA	NA	0.468648	2.20873	3.9622	NA	NA	NA	4.20399	0.510864	2.50764	3.60414	NA	NA	NA	NA	1.63107	4.11273	NA	NA	2.61285	NA	NA	3.5604	NA	-0.224901	NA	NA	NA	NA	2.83687	NA	3.94948	4.45832	2.53381	1.63145	3.02349	2.27769	NA	3.76337	NA	1.99505	1.93653	4.12784	2.4086
pc1_170202_cpp347_sw	NA	NA	3.25839	4.41208	NA	2.91104	NA	1.2204	NA	NA	NA	4.15263	NA	3.33907	NA	5.88442	3.13754	NA	1.91653	0.578662	2.33533	5.97112	NA	NA	4.04751	3.25538	3.21294	NA	4.75346	3.51023	NA	NA	4.5016	NA	3.68682	NA	3.70621	3.76026	3.991	2.19869	2.81133	1.71462	NA	2.45623	NA	2.41036	NA	NA	1.37406
pc1_170202_cpp348_sw	NA	NA	1.22991	2.24694	NA	NA	NA	1.81853	NA	NA	NA	3.36851	NA	NA	NA	4.18857	NA	NA	1.0722	NA	1.39911	3.76702	NA	NA	2.3633	NA	NA	0.226216	NA	2.31669	NA	NA	4.78029	NA	4.222	3.73628	4.18169	4.29527	3.83394	NA	2.42128	1.05165	NA	2.01888	1.2943	1.68201	1.54054	NA	2.36881
pc1_170202_cpp349_sw	NA	NA	NA	NA	NA	3.85247	NA	2.61262	NA	2.29508	NA	NA	NA	4.1365	1.16384	4.05586	NA	NA	NA	NA	2.17549	4.58216	0.15589	NA	4.09269	2.81914	2.83825	3.37919	2.80183	2.87261	NA	NA	4.92803	NA	3.99752	3.66428	4.13176	3.73726	3.78939	0.497447	1.72103	1.72886	2.29201	3.07774	NA	0.505628	2.55201	NA	1.32844
pc1_170202_cpp350_sw	NA	NA	2.40745	NA	NA	1.33565	NA	NA	NA	NA	NA	NA	NA	0.984419	NA	4.16481	2.22989	2.68817	NA	NA	NA	4.17063	NA	NA	4.00037	NA	2.82236	3.49393	NA	2.21243	NA	NA	4.62667	NA	4.28808	3.90708	3.94567	3.83366	4.03608	1.64844	2.12863	2.35936	NA	3.36301	NA	2.08984	NA	NA	2.09866
pc1_170202_cpp351_sw	NA	NA	NA	3.8604	NA	NA	NA	NA	5.20493	1.47037	NA	3.5816	NA	1.58321	NA	6.35649	NA	3.97882	NA	NA	NA	4.87386	NA	NA	4.89676	NA	3.03083	NA	3.51289	2.14625	5.81245	3.20596	2.66423	NA	NA	NA	2.46055	3.28676	1.72979	NA	1.35339	NA	NA	3.35675	1.09857	NA	1.94034	2.73376	NA
pc1_170202_cpp352_sw	NA	NA	NA	3.18983	NA	NA	NA	2.92227	4.40838	2.45779	NA	3.22864	NA	1.20718	NA	5.65657	NA	NA	NA	0.349137	NA	4.7759	NA	NA	3.51936	2.11218	2.70876	NA	NA	3.50478	5.2037	4.65653	3.74761	NA	2.93011	NA	3.88792	3.72503	3.30292	2.31607	3.87973	2.0728	NA	2.77322	NA	2.40547	NA	4.11906	1.7349
pc1_170202_cpp353_sw	NA	NA	NA	4.68396	NA	3.03433	NA	0.698805	4.96378	3.79853	NA	3.67798	NA	2.83331	2.4318	6.15241	NA	NA	2.75668	1.55382	0.679985	5.43362	NA	NA	4.42279	3.54783	2.5664	NA	4.42984	3.85813	5.56128	4.36216	3.20969	NA	2.87052	4.58249	3.65414	4.29601	2.99938	2.51442	2.42783	2.48882	NA	3.64152	NA	2.14016	NA	NA	NA
pc1_170202_cpp354_sw	NA	NA	NA	5.1236	NA	2.15611	NA	2.22348	5.74165	3.19503	NA	2.68185	NA	2.62814	3.25155	6.59231	NA	4.03497	NA	NA	NA	4.50069	NA	NA	5.0901	NA	3.64379	5.40523	NA	3.83234	4.95521	NA	NA	NA	NA	NA	2.91331	3.44276	NA	2.44371	2.64463	2.09356	1.05774	3.73564	NA	NA	NA	5.27084	NA
pc1_170202_cpp355_sw	NA	NA	2.72617	2.06325	NA	1.76251	NA	-0.616972	2.14222	NA	NA	2.65151	NA	0.502414	NA	4.18244	NA	NA	NA	NA	NA	2.82227	NA	NA	2.53202	NA	NA	4.3981	3.57301	3.41984	3.13707	NA	4.26202	3.31654	3.91161	NA	4.54598	4.17349	4.22865	NA	0.735621	1.4159	NA	2.25866	1.67608	2.91069	NA	NA	1.39425
pc1_170202_cpp356_sw	NA	NA	1.88801	2.70553	NA	NA	-0.140568	2.43849	NA	0.667013	NA	NA	NA	NA	NA	5.39391	NA	NA	NA	NA	1.11596	4.11232	NA	NA	4.36702	NA	3.00597	3.02256	4.48452	2.29992	NA	2.22661	4.40999	NA	3.64406	NA	3.42592	3.79574	3.67711	2.18018	2.39179	1.882	NA	3.32154	NA	0.924591	NA	4.23455	0.821082
pc1_170202_cpp357_sw	-0.22435	2.29252	NA	NA	NA	NA	NA	-0.799229	NA	NA	NA	NA	NA	-0.578807	2.1947	4.15768	NA	NA	NA	NA	1.54469	3.81207	NA	NA	3.28544	NA	2.09955	2.92059	NA	NA	NA	NA	3.41007	NA	4.7555	NA	4.30034	3.67952	4.41684	0.394911	1.97774	2.47098	1.80003	1.48102	NA	2.69389	NA	NA	2.75026
pc1_170202_pcpool14_sw	NA	NA	0.429306	4.07241	NA	NA	2.48782	1.84298	4.07657	NA	NA	NA	NA	1.91654	NA	4.98522	NA	NA	2.08702	NA	NA	4.22105	NA	NA	3.97315	2.9099	2.41415	NA	NA	2.40158	3.91372	-1.50767	4.65508	NA	3.88244	3.70872	4.2526	4.37611	3.78302	2.36987	2.07461	1.7619	NA	2.81293	NA	3.3383	NA	3.30061	1.27124
pc1_170206_cpp436_sw	NA	NA	NA	NA	NA	NA	NA	NA	NA	NA	NA	NA	NA	NA	NA	NA	NA	NA	NA	NA	NA	3.81781	NA	NA	2.8747	3.05014	2.34686	NA	NA	NA	3.12074	NA	NA	NA	NA	NA	3.9853	4.09245	2.27277	-1.30262	NA	2.30307	NA	2.02305	NA	NA	NA	NA	NA
pc1_170206_cpp437_sw	NA	NA	NA	NA	NA	3.21537	NA	1.40823	0.964468	2.27364	NA	NA	4.57743	1.83009	NA	4.26175	NA	NA	NA	NA	NA	4.24656	NA	NA	4.40573	NA	1.81064	NA	NA	0.756667	4.51955	NA	2.76848	NA	3.21899	4.21781	4.43187	3.75461	3.49565	NA	2.58017	2.83745	NA	0.250048	NA	2.27505	NA	NA	1.81802
pc1_170206_cpp438_sw	NA	NA	NA	NA	NA	NA	NA	0.212752	NA	NA	NA	NA	NA	0.607452	NA	4.9928	NA	NA	NA	NA	2.02363	5.02958	NA	NA	NA	NA	-0.14283	NA	4.68136	NA	2.96759	NA	4.55621	NA	4.24533	NA	3.72689	3.32682	3.56718	NA	2.49431	1.96073	-0.13845	NA	1.50641	-0.313939	NA	NA	1.17232
pc1_170206_cpp439_sw	NA	NA	NA	2.35664	NA	NA	NA	NA	3.64342	NA	NA	NA	NA	NA	NA	4.40251	1.78162	NA	NA	0.381944	1.00877	3.56711	NA	NA	3.18371	NA	2.63486	NA	3.69867	2.05747	4.05838	3.62078	4.07964	NA	4.11511	4.18656	4.41812	4.15727	3.40219	NA	2.538	1.7205	NA	1.87962	NA	2.62155	NA	NA	2.08444
pc1_170206_cpp440_sw	NA	NA	NA	3.33532	NA	NA	NA	2.69551	3.64617	NA	NA	2.17142	4.57424	1.20882	NA	4.16605	3.00946	NA	NA	NA	NA	4.20911	NA	NA	4.10273	NA	3.4769	NA	NA	3.10654	4.70954	4.89253	NA	NA	3.09843	4.80069	4.11934	4.30675	3.33987	1.46122	1.85462	2.33011	0.233991	2.5715	1.32914	2.78225	NA	NA	NA
pc1_170206_cpp441_sw	NA	NA	3.70062	5.63302	0.532174	NA	2.77734	NA	6.59682	NA	NA	4.03932	NA	3.70113	3.13144	5.92755	0.839258	4.18553	2.94571	NA	0.412374	5.58714	0.232788	NA	5.12735	1.59221	4.36225	4.68536	5.21776	3.54294	3.09113	5.27145	3.98715	NA	3.47645	NA	3.96152	3.86721	3.3153	1.61971	2.91051	2.45638	NA	2.99684	0.547927	2.67746	2.99027	4.23354	1.62948
pc1_170206_cpp442_sw	NA	NA	2.75922	3.77042	NA	NA	NA	-1.40063	3.97866	0.356703	NA	NA	NA	1.70653	NA	3.87006	NA	NA	NA	NA	2.92629	3.82591	NA	NA	3.18298	NA	0.561172	2.39451	3.93737	1.76252	NA	3.74556	4.1031	3.59939	4.08548	NA	4.23926	3.63751	3.68336	1.74288	1.73732	1.58671	NA	NA	NA	2.8003	NA	NA	2.18622
pc1_170206_cpp443_sw	NA	NA	1.0566	4.17527	NA	2.83429	NA	1.73392	5.98507	NA	NA	4.15524	NA	2.58529	2.54789	6.11512	2.47529	NA	NA	3.30315	NA	5.33353	NA	NA	4.89915	NA	3.80834	4.07146	5.03798	3.02088	NA	NA	NA	NA	1.69717	NA	3.14819	4.63833	2.6635	2.79687	3.85162	2.23335	3.99297	2.90821	NA	NA	NA	4.59459	0.284552
pc1_170206_cpp444_sw	-1.37201	NA	2.02531	3.85911	NA	1.71082	NA	NA	5.59379	NA	NA	3.4903	NA	1.64856	NA	5.34008	1.72539	NA	2.38514	NA	1.437	4.77281	NA	NA	4.15751	NA	3.84888	3.12044	4.73754	2.14765	NA	NA	4.39929	NA	3.08542	3.17129	3.5511	3.56626	3.75046	0.699621	2.93029	2.52397	2.66166	3.35891	NA	NA	0.882726	4.23263	1.31273
pc1_170206_cpp445_sw	0.493233	NA	NA	2.34431	NA	NA	NA	NA	3.41077	NA	NA	NA	NA	0.159789	NA	3.24092	NA	NA	NA	NA	0.730388	1.87176	NA	NA	2.23927	NA	1.4749	2.12731	2.53851	NA	NA	NA	3.74597	3.89056	4.20593	NA	3.83941	3.16455	3.98042	1.81474	0.564145	2.10803	NA	NA	NA	2.2555	NA	NA	2.87832
pc1_170206_cpp446_sw	NA	2.36444	3.55178	4.20109	NA	3.31626	NA	3.21077	4.22819	NA	NA	4.95025	2.17703	3.26935	3.29364	6.14047	3.21432	NA	NA	3.61086	0.531154	6.57011	2.2932	NA	5.3432	3.21308	3.65404	4.93823	3.71153	4.19373	NA	1.04408	3.18541	NA	2.26185	NA	4.00263	4.14761	1.724	2.95306	1.12728	1.76109	NA	3.33914	NA	1.14432	3.24462	5.11108	NA
pc1_170206_cpp447_sw	NA	NA	NA	4.17754	NA	2.43543	NA	NA	3.15045	2.68244	NA	4.45768	NA	2.21519	NA	5.62515	NA	NA	NA	NA	0.894152	6.54085	1.21328	NA	4.94977	2.06433	3.07409	4.70595	3.80042	3.33869	NA	NA	4.02057	NA	3.46881	3.92465	3.82613	4.42121	3.37721	2.02302	-0.173161	2.19006	2.22898	2.06209	NA	NA	NA	3.59759	1.73836
pc1_170206_cpp448_sw	NA	NA	NA	2.66761	NA	NA	NA	2.0911	3.79187	2.60534	NA	2.84959	NA	-0.418396	NA	4.4299	NA	NA	NA	NA	NA	3.16725	NA	NA	NA	NA	1.77629	NA	NA	3.10971	3.77889	NA	3.92546	NA	3.72823	4.94969	3.78688	4.15508	2.45242	1.30643	-1.25318	2.28944	2.01401	3.45552	NA	-0.842144	NA	NA	NA
pc1_170206_cpp449_sw	-0.0622795	NA	NA	2.78118	NA	NA	NA	0.0736366	4.31619	1.56338	NA	NA	NA	0.240949	NA	4.05344	NA	NA	NA	NA	1.41302	2.63903	NA	NA	1.57449	NA	0.0313593	NA	NA	0.706688	NA	0.380424	3.94324	NA	4.40865	3.53488	4.45404	3.81339	4.29134	NA	0.521103	1.84207	NA	2.05582	0.985075	1.9308	2.0364	NA	-0.193903
pc1_170206_cpp450_sw	-0.086214	NA	NA	2.87986	NA	NA	NA	-0.696457	4.06557	1.66882	NA	NA	NA	1.00898	NA	4.0847	NA	NA	1.80554	NA	2.24076	3.18672	0.382648	NA	NA	NA	1.00334	NA	NA	1.93559	2.3003	NA	4.74566	NA	4.06657	4.3547	4.18767	3.94557	4.27086	1.18522	NA	0.792186	NA	2.50897	NA	2.33439	2.55865	3.44721	1.42042
pc1_170206_cpp451_sw	-1.60855	NA	2.24371	3.3437	NA	2.47752	NA	2.52339	4.45651	NA	NA	3.3065	NA	3.75649	NA	5.66061	2.97086	NA	0.99449	2.23229	NA	5.18179	NA	NA	4.099	NA	2.62492	NA	5.08288	2.95413	NA	0.701894	NA	NA	3.95896	NA	4.02887	4.26842	3.80732	2.69748	NA	0.561936	NA	2.61817	-1.22143	2.66914	1.80452	NA	0.859949
pc1_170206_cpp452_sw	NA	NA	1.84235	2.82576	NA	NA	NA	NA	4.51899	NA	NA	3.74549	NA	3.45524	NA	5.71682	0.781127	4.10959	NA	NA	NA	5.15376	NA	NA	4.28069	NA	1.42274	NA	4.94289	NA	NA	NA	NA	NA	3.2649	4.41487	3.84137	4.23496	3.54016	1.83229	3.41494	2.11981	NA	2.36139	1.42419	3.48227	NA	3.52556	1.68745
pc1_170206_cpp453_sw	NA	2.25792	1.71249	NA	NA	NA	NA	1.75617	NA	NA	NA	4.56587	NA	3.9617	2.18175	6.49333	3.03103	NA	NA	3.42663	0.458572	5.81484	NA	NA	6.00616	2.27854	3.09813	NA	NA	4.01002	4.68137	0.0991402	NA	NA	3.59643	NA	4.12901	4.24459	3.44814	2.18226	3.37993	1.90634	2.26656	1.7188	NA	2.39034	2.23327	NA	1.56801
pc1_170206_cpp454_sw	NA	NA	1.41099	NA	NA	NA	NA	0.298431	NA	NA	NA	NA	NA	2.03496	NA	5.08429	-0.29519	NA	NA	NA	1.93668	4.62908	NA	NA	4.60349	NA	2.20111	NA	3.60198	2.08809	3.14022	NA	4.93767	NA	4.42771	3.68796	3.89663	3.53502	3.55889	1.66828	2.83201	0.666337	-1.30472	2.95925	2.50124	1.63748	NA	2.72482	2.22815
pc1_170206_cpp455_sw	NA	NA	NA	2.55062	NA	NA	2.74819	3.10004	3.96364	2.76416	NA	3.50723	NA	3.01348	2.11332	4.78968	NA	NA	NA	NA	1.67092	5.70254	NA	NA	4.29839	NA	2.5686	2.29078	3.60929	3.2153	NA	0.879285	4.4365	NA	2.94723	NA	3.83483	4.22066	3.31956	1.77403	2.27809	1.42087	1.88073	3.42713	1.65419	2.71413	NA	3.92072	0.066117
pc1_170206_cpp456_sw	NA	NA	NA	NA	NA	NA	NA	0.329372	NA	NA	NA	NA	4.43663	0.469591	NA	2.69367	0.886983	NA	NA	NA	2.26813	3.60546	NA	NA	1.50377	NA	0.591223	NA	3.06542	-0.420416	NA	NA	3.94178	NA	4.36993	1.00543	4.22602	3.82307	3.95249	NA	NA	2.14962	NA	1.83241	NA	2.07545	NA	NA	2.26967
pc1_170206_cpp457_sw	NA	NA	NA	3.55562	NA	3.49433	1.94402	2.75523	6.53004	NA	NA	4.38314	NA	4.19424	3.84036	5.68564	3.88363	NA	NA	NA	NA	6.14666	NA	NA	5.23663	2.13469	4.23927	5.3038	4.32116	4.66824	NA	1.35398	NA	NA	2.11471	NA	3.62729	4.15235	3.5309	NA	2.56537	2.29405	1.79597	2.47301	NA	NA	2.28829	3.50538	NA
pc1_170206_cpp458_sw	NA	NA	2.33746	2.38809	NA	NA	NA	2.64449	5.92369	1.33286	NA	3.78743	3.86923	2.4425	3.00548	5.23751	NA	3.26657	NA	NA	1.65795	5.21663	NA	NA	4.28562	NA	3.40667	4.34094	NA	1.49225	NA	NA	3.29322	2.391	3.43319	NA	4.02068	4.2197	3.0861	1.24046	2.08309	0.938928	NA	2.53503	NA	1.77477	2.5123	NA	0.590443
pc1_170206_cpp459_sw	-0.51282	NA	1.71454	1.95815	NA	1.93461	1.36834	1.94465	5.264	0.700902	NA	3.72144	NA	3.01218	1.73194	4.70637	NA	NA	1.09429	0.994411	NA	4.88644	NA	NA	4.29998	2.71079	1.98787	3.54793	1.01151	3.05823	NA	1.09918	NA	NA	4.26826	3.84783	4.21775	3.44553	3.77309	-0.609007	1.32591	1.23209	NA	2.63973	NA	1.81825	NA	NA	0.668781
pc1_170206_cpp460_sw	NA	NA	NA	1.97356	NA	2.15263	NA	2.05689	4.12905	NA	NA	NA	4.40831	1.76907	NA	3.76583	NA	NA	NA	NA	0.966528	4.02564	NA	NA	3.43028	NA	NA	NA	NA	2.75839	NA	NA	3.83127	NA	2.17904	5.00172	3.952	4.26186	2.54355	1.9762	2.6423	2.16355	NA	3.39617	NA	NA	NA	4.36227	NA
pc1_170206_cpp461_sw	1.49658	NA	NA	2.71838	NA	NA	2.21737	-0.420386	4.05015	NA	NA	NA	4.92845	1.9452	2.12393	3.22275	1.8983	NA	NA	NA	0.720205	4.00399	NA	NA	2.14879	1.11791	1.01379	3.80039	2.87296	NA	NA	NA	4.36476	NA	4.8353	NA	4.15253	3.62853	4.14062	0.46912	2.03952	2.62753	2.00042	1.98983	NA	1.72324	NA	NA	1.27402
pc1_170206_cpp462_sw	NA	NA	1.78581	4.07549	-0.361064	NA	NA	1.74435	4.64664	NA	NA	NA	NA	1.51044	0.785935	4.14075	1.88258	NA	NA	NA	1.85628	4.74404	NA	NA	2.92996	NA	2.09988	NA	NA	NA	4.05765	NA	4.05484	NA	2.26879	NA	4.22909	4.15847	3.46477	1.40823	2.40585	2.87012	-0.626872	3.63561	NA	2.48176	NA	3.79748	1.96159
pc1_170206_cpp463_sw	NA	NA	NA	3.04654	NA	NA	NA	1.18695	3.87195	1.80682	NA	NA	NA	2.63332	NA	3.50785	NA	NA	NA	NA	2.11245	4.07574	NA	NA	3.42268	2.30779	1.70617	NA	NA	1.30633	3.25632	NA	2.62974	NA	3.33463	3.91179	4.2464	4.54238	3.66458	2.35023	2.70195	2.14539	2.22953	3.02318	1.38396	1.84995	2.87308	3.62009	1.62227
pc1_170206_pcpool18_sw	0.989807	NA	NA	3.3189	NA	NA	NA	1.45822	4.13023	NA	NA	2.82821	4.1052	3.48259	NA	5.02169	2.00633	NA	NA	NA	NA	4.69705	NA	NA	3.62977	1.58312	2.25899	3.03202	4.72989	2.65025	3.87831	NA	4.2352	NA	3.87928	NA	4.15023	4.06878	3.66066	2.39252	2.35915	1.25698	NA	2.82605	NA	2.30159	NA	NA	1.86196
pc1_170208_cpp54_sw	NA	NA	1.16714	1.94746	NA	NA	NA	1.73807	3.81011	NA	NA	NA	4.78748	NA	NA	5.11408	NA	NA	NA	NA	NA	4.83917	NA	NA	4.39576	1.96769	4.66011	2.59295	NA	2.69836	NA	NA	2.36158	NA	3.36567	NA	3.77523	4.50414	3.7047	1.97542	2.06148	2.7736	3.04389	3.43591	NA	1.66198	NA	NA	1.45017
pc1_170208_cpp55_sw	NA	NA	2.59079	1.49347	NA	2.81703	NA	1.77243	NA	NA	NA	3.15905	3.54986	-0.150325	NA	3.57837	NA	NA	NA	NA	NA	5.30974	NA	NA	2.97125	NA	NA	3.02334	1.36634	2.63571	NA	NA	NA	NA	2.59009	4.98508	4.13162	4.38446	3.32592	NA	NA	3.3207	NA	3.65055	NA	6.8569	NA	NA	-1.56684
pc1_170208_cpp56_sw	NA	NA	2.02941	NA	NA	0.00939707	NA	0.353574	NA	NA	NA	2.57763	4.75715	NA	NA	3.87024	NA	NA	NA	NA	NA	4.36472	NA	NA	2.32317	NA	NA	3.36453	NA	0.793845	NA	1.55978	NA	3.86092	3.7241	NA	4.57627	3.863	4.17705	0.20768	NA	1.73319	NA	3.03407	NA	1.95352	NA	NA	0.309184
pc1_170208_cpp57_sw	NA	NA	NA	NA	NA	NA	NA	2.24341	5.25701	NA	NA	3.37475	3.54022	3.25414	NA	4.71814	NA	NA	NA	NA	NA	5.1352	NA	NA	3.22857	2.69565	NA	2.42109	NA	-1.37052	NA	NA	2.49209	NA	1.66701	NA	3.43743	3.18506	1.91492	2.09142	2.80039	2.425	NA	3.5744	NA	NA	2.34037	4.63721	0.33711
pc1_170208_cpp58_sw	NA	NA	NA	NA	NA	1.56341	-1.17881	0.0198438	4.18945	NA	NA	3.12431	4.04239	2.43994	NA	3.86348	NA	NA	NA	NA	NA	5.6482	NA	NA	3.03375	NA	NA	NA	NA	1.55201	3.21818	NA	3.78991	NA	3.63933	NA	4.35333	3.75885	3.7613	1.40976	1.86834	NA	NA	2.96479	NA	1.30736	NA	4.06476	2.75071
pc1_170208_cpp59_sw	NA	NA	3.45086	5.64697	0.79083	3.19369	NA	1.22922	3.87014	NA	NA	4.24156	NA	4.63391	2.62522	5.82214	3.00231	NA	2.65934	1.00531	1.69577	5.46957	NA	NA	5.4338	3.45946	2.73721	5.00457	5.31351	3.74049	NA	5.68839	4.8152	NA	3.89867	3.39132	4.1962	4.06693	4.17655	1.72562	1.488	0.388481	1.77464	2.53338	NA	3.56062	NA	NA	2.24664
pc1_170208_cpp60_sw	NA	NA	3.32898	6.09273	0.98837	2.10485	NA	NA	NA	3.25832	NA	4.77263	4.69269	5.42919	2.67699	6.52469	NA	NA	NA	NA	NA	6.0352	NA	NA	6.1377	2.87841	3.07578	5.76844	5.14554	3.18402	NA	6.3736	3.81667	NA	2.83039	3.97129	3.67545	2.87086	3.94723	-0.969338	NA	1.64601	NA	1.30915	NA	NA	NA	3.43569	0.445564
pc1_170208_cpp61_sw	0.611515	NA	NA	2.44398	NA	NA	NA	3.25401	NA	NA	NA	NA	NA	2.32539	NA	2.88921	NA	NA	NA	NA	0.851863	2.05347	NA	NA	2.44853	NA	1.14069	NA	3.09824	NA	NA	3.92182	5.59887	NA	4.34168	NA	4.43437	3.65876	4.21148	NA	0.441161	0.0808841	NA	NA	0.901234	2.284	NA	NA	3.00277
pc1_170208_cpp62_sw	NA	NA	4.16595	5.69887	3.55322	2.05394	NA	3.63495	5.99801	NA	NA	5.27138	3.56647	4.60835	4.61386	6.93337	NA	3.53288	NA	NA	NA	6.66694	NA	NA	6.0701	NA	3.96578	NA	6.96132	3.68722	NA	6.51149	4.53124	NA	3.1484	NA	3.66657	4.56295	3.189	2.86881	2.96758	NA	1.1557	3.57558	2.7734	NA	NA	NA	2.36825
pc1_170208_cpp63_sw	NA	NA	2.63778	4.47489	1.25503	3.39765	0.0771361	NA	4.62945	NA	NA	NA	NA	2.41178	3.19689	5.70138	2.14583	NA	NA	NA	NA	4.9837	NA	NA	3.75662	1.557	3.04106	NA	5.70926	2.36362	NA	5.33275	NA	NA	4.49961	NA	3.49768	4.2684	2.77932	1.69648	2.91643	2.25595	2.20884	2.90394	NA	3.8118	NA	4.78976	NA
pc1_170208_cpp64_sw	NA	NA	2.20136	3.64626	NA	2.18188	NA	3.00601	3.52415	NA	NA	NA	NA	NA	NA	5.00401	NA	NA	NA	NA	1.44793	4.65447	NA	NA	2.54223	NA	NA	NA	5.01118	NA	NA	5.00726	4.22631	NA	4.03182	NA	3.95654	3.80324	3.78595	2.35668	1.97064	2.75959	NA	2.8242	NA	3.01015	NA	4.78716	NA
pc1_170208_cpp65_sw	1.38627	NA	NA	1.34193	NA	NA	NA	1.25362	2.43711	NA	NA	NA	NA	1.39951	NA	3.02401	NA	NA	NA	NA	NA	3.72307	NA	NA	NA	NA	NA	NA	NA	1.89703	NA	NA	4.09453	NA	4.59225	NA	4.37573	3.83974	3.44641	1.33193	NA	1.45232	NA	2.30359	NA	2.07873	1.70069	1.67892	1.37981
pc1_170208_cpp66_sw	1.78933	NA	0.286102	1.30175	NA	NA	NA	2.68157	3.24323	NA	NA	NA	NA	1.24107	NA	3.66134	NA	NA	NA	NA	0.757359	3.347	NA	NA	-0.00940415	2.49338	NA	NA	2.49745	3.37075	2.36054	NA	5.5154	NA	4.25232	2.79253	4.05989	3.39018	3.6211	0.557604	NA	1.57039	NA	-0.173246	NA	2.14394	NA	NA	0.353286
pc1_170208_cpp67_sw	NA	NA	3.61682	4.3584	1.03613	2.19904	NA	2.99288	3.99145	1.29441	NA	NA	NA	NA	0.718499	5.22736	NA	NA	NA	NA	1.26675	5.23623	0.698523	NA	2.83058	1.80396	0.863294	3.33597	3.58203	3.03659	4.49428	NA	1.98904	NA	3.55665	4.55541	3.97675	4.43389	3.50373	0.906101	2.59119	2.69052	2.53099	3.09072	NA	2.14983	3.39706	4.06651	1.54724
pc1_170208_cpp68_sw	NA	NA	2.58881	2.9989	NA	NA	NA	0.570886	NA	NA	NA	NA	NA	NA	NA	4.05182	NA	NA	NA	NA	NA	3.76309	NA	NA	2.11915	0.803142	NA	1.52291	2.0622	0.88952	3.67311	NA	3.17765	NA	4.62351	NA	4.02957	3.8378	3.95642	NA	1.93092	2.28168	NA	2.3458	0.670296	1.55314	NA	NA	2.4086
pc1_170208_cpp69_sw	NA	NA	3.83656	5.86826	0.391638	2.86079	2.00725	4.32676	3.58853	NA	NA	5.1752	3.87867	4.55858	3.01819	6.90696	4.70218	4.90438	3.5904	3.38815	NA	6.63673	NA	NA	6.71083	3.2581	4.73771	NA	4.32633	5.26452	6.28238	2.59041	3.85701	NA	1.46538	NA	3.84214	4.26368	2.82622	2.18026	3.17816	0.478956	NA	2.66614	NA	0.358447	3.66487	4.40361	NA
pc1_170208_cpp70_sw	NA	NA	1.9205	3.5388	0.918671	NA	NA	2.53612	NA	NA	NA	3.27189	NA	2.78339	NA	5.01112	1.254	NA	NA	NA	1.01718	4.50044	NA	NA	4.57995	-0.0659799	2.00072	NA	2.24289	3.25897	3.8875	-0.674593	4.92749	NA	4.00809	2.64143	4.08976	3.87219	3.44729	1.73447	NA	1.97544	2.38785	2.31166	0.447411	1.5959	0.930458	NA	2.22357
pc1_170208_cpp71_sw	0.353299	NA	2.72253	NA	NA	NA	NA	NA	NA	2.6337	NA	3.88748	NA	-1.12901	2.7211	5.36166	NA	NA	1.9106	NA	NA	4.73097	NA	NA	3.04549	1.35844	NA	NA	NA	2.70085	NA	NA	5.15735	NA	4.09961	NA	4.3524	3.57446	3.74526	1.8337	2.42005	-0.357175	NA	3.33097	NA	1.96367	2.3039	NA	2.32342
pc1_170208_cpp72_sw	NA	NA	3.5769	NA	NA	NA	NA	2.59599	NA	2.78408	NA	4.2783	3.78728	2.12248	2.12105	5.32599	NA	NA	2.53318	NA	1.48718	5.31137	NA	NA	3.96986	2.55032	1.81061	NA	NA	2.64317	2.56717	-0.303561	NA	NA	4.20039	2.64318	4.32092	4.49731	3.48197	1.83105	2.20482	1.85697	1.71061	2.70059	-0.448365	1.96118	NA	NA	2.53628
pc1_170208_cpp73_sw	NA	NA	3.95254	3.69247	1.73713	NA	NA	1.56662	4.39939	NA	NA	4.26788	NA	1.8345	2.02882	5.21657	2.24503	NA	4.20029	NA	NA	6.08761	NA	NA	4.44586	2.42062	2.74747	NA	NA	3.05378	4.93196	NA	3.4591	NA	4.06131	4.66771	4.17885	4.12621	3.42811	2.56342	1.80046	1.94297	NA	2.95041	NA	1.96791	NA	NA	1.96091
pc1_170208_cpp74_sw	NA	NA	2.72953	2.9643	NA	NA	NA	1.23266	3.37613	NA	NA	NA	NA	-0.210939	1.78635	4.21943	NA	NA	2.90766	NA	0.531245	5.0247	NA	NA	3.30244	NA	1.7538	NA	NA	2.68577	3.88848	NA	4.68676	NA	4.16006	3.75512	3.70495	3.70563	3.90667	NA	NA	1.91805	1.64465	1.92786	2.24083	1.95048	NA	NA	NA
pc1_170208_cpp75_sw	NA	NA	-0.776259	NA	NA	NA	NA	NA	2.53632	NA	NA	3.69865	4.70345	2.61139	NA	5.09634	NA	NA	2.27332	NA	NA	3.838	1.36331	NA	3.45078	NA	0.698213	NA	NA	2.47217	5.10075	NA	NA	NA	4.01362	4.59642	4.06355	3.81222	4.12301	2.21036	3.04697	2.59795	1.94532	3.4909	0.489674	2.61482	3.05286	NA	1.6628
pc1_170208_cpp76_sw	0.474751	NA	NA	1.14984	NA	NA	1.67862	-0.169264	2.97798	NA	NA	NA	NA	2.08393	NA	3.76481	0.197376	NA	NA	NA	1.72001	3.13273	NA	NA	0.785648	1.37792	NA	NA	NA	2.57333	3.82894	NA	4.21465	NA	4.22418	3.24361	4.09214	4.10268	3.61484	1.26729	1.81898	2.09688	0.614041	2.47379	1.24824	2.1852	NA	NA	2.12125
pc1_170208_cpp77_sw	NA	NA	0.773648	NA	NA	NA	NA	NA	2.76344	NA	NA	NA	NA	1.65232	NA	4.40107	NA	NA	NA	NA	1.74124	3.30125	NA	NA	NA	NA	NA	NA	NA	NA	3.97666	NA	5.21568	NA	4.17081	3.86245	3.92245	3.65052	3.51805	1.81073	1.94144	1.96236	0.10006	2.7961	2.1046	2.57612	NA	NA	2.27219
pc1_170208_cpp78_sw	NA	NA	NA	NA	NA	1.06629	NA	1.35114	3.56663	-0.381557	NA	NA	NA	2.1502	NA	4.9431	NA	2.55052	NA	NA	1.35776	4.01717	1.25221	NA	3.36485	1.08579	0.933728	3.09124	2.60618	2.20559	4.56043	NA	2.91785	NA	4.03469	3.91408	4.14119	4.39319	3.85965	1.06652	2.81221	1.84997	2.00422	2.46027	1.21337	2.48689	NA	NA	-0.319508
pc1_170208_cpp79_sw	NA	NA	2.61214	NA	0.518786	1.64745	3.70122	NA	4.82423	NA	NA	4.36935	3.79161	3.6172	2.84226	5.42741	NA	3.25645	NA	NA	0.274555	5.17954	NA	NA	4.05179	NA	2.50515	4.08054	NA	3.41731	5.26951	NA	4.09918	NA	3.81568	NA	3.61603	4.86016	2.6759	0.792624	2.63302	1.36995	2.4324	3.19624	NA	NA	3.63653	3.75028	1.61236
pc1_170208_cpp80_sw	-1.04324	NA	2.40152	2.46762	NA	NA	2.92701	2.79432	4.94131	NA	NA	3.5022	NA	1.56725	2.16317	4.36714	NA	NA	NA	NA	NA	4.10285	NA	NA	2.53946	NA	3.31425	3.07128	NA	3.94969	NA	NA	3.16591	NA	3.11019	NA	3.95579	4.52416	3.05168	1.75284	2.26037	3.15524	NA	3.23017	0.798572	2.27472	NA	4.34994	2.25226
pc1_170208_cpp81_sw	NA	NA	0.576804	1.41241	NA	1.40889	1.15581	1.4507	4.48081	NA	NA	3.15054	NA	0.0875694	NA	3.92082	NA	NA	NA	NA	0.941333	4.14323	NA	NA	2.90369	2.0914	2.84852	2.22705	4.17383	2.81666	NA	NA	NA	NA	4.40966	3.55214	4.31267	3.94494	3.82897	1.68278	2.22345	1.27874	NA	2.51835	NA	2.6415	NA	NA	1.83104
pc1_170208_pcpool3_sw	NA	NA	2.68511	2.76696	NA	2.09045	1.88565	1.0604	4.32629	NA	NA	3.81572	NA	2.9524	NA	5.17449	NA	1.99677	NA	0.927453	2.28723	4.89269	NA	NA	3.60763	NA	2.26067	NA	3.05002	3.45993	4.16873	3.38029	NA	NA	4.06371	NA	4.2482	4.19734	3.37604	NA	2.36421	2.62732	NA	1.30863	NA	2.29747	NA	NA	1.61919
pc1_170210_cpp138_sw	NA	NA	3.37951	3.50348	-1.45877	2.45253	NA	2.86648	4.68142	1.90313	NA	3.8791	NA	3.66805	1.8799	5.75067	NA	NA	NA	NA	NA	5.98734	NA	NA	4.80772	2.90255	5.97035	3.18857	4.92375	3.30846	NA	-0.0667963	3.2035	NA	2.2796	NA	4.0753	4.58559	2.71136	0.891987	NA	2.05952	3.20129	3.19332	NA	2.5408	3.06872	4.22955	NA
pc1_170210_cpp139_sw	NA	NA	3.09666	4.12926	NA	NA	NA	1.94304	3.9079	1.80514	NA	5.18068	NA	3.60472	2.67967	6.02672	NA	NA	3.088	NA	NA	5.23081	NA	NA	3.82259	NA	3.02662	3.57469	NA	NA	5.30317	1.8693	5.15151	NA	3.61685	NA	3.56398	4.40993	3.77853	2.26939	2.61014	1.82184	NA	NA	-0.164453	NA	NA	NA	2.23621
pc1_170210_cpp140_sw	NA	NA	2.40835	3.9856	NA	NA	NA	3.02272	3.03281	NA	NA	4.71285	NA	3.16495	1.82959	5.04818	NA	1.63514	NA	NA	1.19959	4.68452	NA	NA	4.03012	0.796349	NA	2.39448	2.5373	2.05566	4.30886	NA	4.30889	NA	3.64451	NA	4.15501	3.60424	3.00462	1.58372	2.10287	1.65159	NA	2.60805	0.58671	1.23441	NA	4.19481	2.50878
pc1_170210_cpp141_sw	NA	NA	2.85941	4.63593	NA	3.08547	NA	4.35004	1.79435	NA	NA	4.52666	2.745	3.5902	NA	5.84089	NA	NA	NA	NA	1.13084	5.5624	NA	NA	4.54206	NA	2.24533	2.95525	NA	4.01111	NA	NA	NA	NA	NA	NA	3.2861	4.14236	NA	2.12129	NA	0.548658	NA	3.07747	NA	NA	3.17745	4.06139	NA
pc1_170210_cpp142_sw	NA	NA	2.21161	3.88856	NA	1.52537	NA	2.5737	NA	NA	NA	NA	NA	3.29106	NA	4.99305	NA	NA	NA	NA	NA	4.51284	NA	NA	3.35826	1.37534	2.27419	NA	2.55534	3.3157	NA	NA	2.54522	NA	3.67468	3.93432	4.1736	4.13457	4.15444	2.11057	1.61787	1.85259	NA	0.802983	NA	1.86913	3.36426	NA	2.13999
pc1_170210_cpp143_sw	NA	NA	1.17701	3.6998	NA	2.90236	NA	1.61898	3.10814	NA	NA	NA	4.04414	NA	NA	5.12292	2.13383	NA	NA	NA	NA	4.60641	NA	NA	3.27795	NA	NA	NA	4.47726	1.3024	NA	NA	4.75002	NA	2.91042	4.48496	3.99318	4.61064	3.34184	2.23103	2.70774	1.26342	NA	2.74968	NA	2.59142	NA	4.43941	1.95306
pc1_170210_cpp144_sw	NA	NA	2.04258	4.38554	NA	3.41726	NA	1.20817	3.90034	NA	NA	NA	4.32927	1.32355	1.54007	6.06916	2.07983	NA	NA	NA	NA	5.08035	NA	NA	3.7349	NA	NA	3.5888	2.57103	2.27402	NA	NA	4.79767	NA	0.698408	3.9259	3.36584	4.7401	2.74327	NA	2.18378	2.6718	2.81384	3.85429	2.39612	NA	NA	4.29323	0.563052
pc1_170210_cpp145_sw	1.24364	NA	NA	NA	NA	NA	NA	-0.945679	NA	NA	NA	NA	NA	-0.650421	NA	3.51825	NA	NA	NA	NA	-0.18688	3.25451	NA	NA	NA	NA	NA	NA	NA	NA	NA	NA	NA	NA	4.22346	NA	4.23539	4.03293	3.98934	NA	NA	NA	NA	NA	NA	2.69744	NA	NA	2.92908
pc1_170210_cpp146_sw	NA	NA	3.55367	3.62184	NA	3.00318	NA	3.35032	NA	2.15814	NA	4.04818	NA	3.80565	3.23617	7.32041	NA	NA	NA	2.21855	NA	5.19624	NA	NA	4.63689	2.68749	4.13048	NA	4.84551	3.4116	NA	NA	4.15124	NA	3.78968	NA	3.63757	3.80749	3.82415	3.26507	NA	1.35153	2.55903	3.06473	NA	NA	NA	NA	-1.15182
pc1_170210_cpp147_sw	0.251009	NA	NA	2.81281	NA	1.16639	NA	1.93151	NA	NA	NA	NA	4.62521	1.29902	NA	5.75271	NA	NA	NA	2.46229	-1.3186	4.04658	NA	NA	3.15673	NA	NA	NA	NA	1.26913	NA	NA	NA	NA	4.44709	3.334	3.83091	3.46832	3.92048	0.79021	2.00869	1.11021	NA	NA	1.12342	2.8042	NA	NA	0.59043
pc1_170210_cpp148_sw	NA	NA	2.59829	3.97151	NA	NA	-0.169774	NA	NA	NA	NA	NA	NA	1.6423	NA	5.8754	1.84396	NA	1.77297	2.50953	2.17746	4.10622	NA	NA	3.60239	NA	1.62318	2.3235	NA	1.9459	NA	NA	NA	NA	3.79684	3.9533	3.78993	3.70724	3.29227	NA	NA	1.4899	NA	2.68972	0.770374	2.44455	NA	NA	1.52786
pc1_170210_cpp149_sw	NA	NA	NA	2.54246	NA	1.06627	NA	2.29951	NA	NA	NA	NA	NA	NA	NA	4.9945	NA	2.49769	NA	NA	NA	4.21286	NA	NA	4.02458	NA	NA	4.25791	3.22756	0.70267	NA	NA	4.81386	NA	3.58633	NA	3.37974	3.78851	3.8869	NA	-0.325779	NA	3.28329	2.97486	NA	NA	NA	NA	0.643965
pc1_170210_cpp150_sw	1.43563	NA	1.52209	2.72716	NA	2.18599	NA	2.39976	NA	NA	NA	NA	NA	-1.61766	NA	5.01717	2.3411	NA	NA	NA	2.21832	3.37164	NA	NA	3.13756	NA	NA	4.43598	NA	NA	NA	NA	3.51262	NA	4.36208	3.57814	4.18505	3.54337	3.85725	0.445541	NA	1.21214	1.19292	NA	NA	1.42927	NA	NA	2.49943
pc1_170210_cpp151_sw	NA	NA	2.31981	3.39644	NA	NA	NA	NA	4.69315	NA	NA	NA	4.8001	0.741322	NA	4.66277	NA	NA	NA	NA	NA	4.34246	NA	NA	2.89927	NA	NA	2.78347	NA	1.72989	3.50429	NA	4.41209	NA	3.91636	3.96903	4.11967	3.46938	3.98568	3.26435	NA	3.29418	NA	2.68937	NA	4.58282	NA	NA	1.06367
pc1_170210_cpp152_sw	NA	NA	NA	2.7566	NA	1.43722	NA	NA	3.96775	NA	NA	NA	NA	2.2663	NA	4.20559	NA	NA	NA	NA	NA	4.17193	NA	NA	NA	0.86064	NA	2.59989	NA	NA	3.50892	NA	NA	NA	4.01201	NA	3.91723	3.53438	3.21166	NA	2.23196	1.42874	NA	2.70026	1.862	3.00177	NA	NA	2.30278
pc1_170210_cpp153_sw	NA	2.75484	1.92937	NA	NA	NA	1.28598	0.413956	3.9907	NA	NA	3.33726	NA	2.96115	NA	5.30572	3.35486	NA	NA	0.953146	NA	4.76264	NA	NA	4.63805	0.546902	1.63786	3.32727	3.37978	2.40909	NA	NA	4.73148	NA	4.38648	3.89799	3.87392	3.64706	4.17951	3.01156	NA	0.910969	NA	NA	NA	2.51055	NA	3.9024	1.76815
pc1_170210_cpp154_sw	0.946017	NA	NA	NA	NA	NA	-0.488046	0.166294	NA	NA	NA	NA	3.49134	NA	NA	2.89097	NA	NA	NA	NA	0.998067	1.12074	NA	NA	2.01018	NA	NA	NA	NA	NA	NA	NA	NA	NA	4.65001	0.859238	3.6733	3.73365	4.38228	0.627657	0.456672	1.87212	NA	NA	NA	2.08371	NA	NA	1.79311
pc1_170210_cpp155_sw	NA	NA	NA	NA	NA	NA	NA	NA	NA	1.38822	NA	NA	NA	NA	NA	1.35646	NA	NA	NA	NA	-0.331315	2.47444	NA	NA	NA	0.850041	NA	NA	NA	NA	NA	NA	NA	NA	4.66125	1.06906	3.49598	3.13418	4.14166	1.16377	NA	1.26014	NA	NA	NA	1.99197	NA	NA	1.06598
pc1_170210_cpp156_sw	NA	NA	3.25645	2.67722	0.519645	1.84157	NA	1.80621	NA	NA	NA	NA	4.29201	0.295494	1.33649	5.34245	NA	NA	2.90401	NA	1.42244	5.27046	NA	NA	3.65271	NA	1.91902	2.93893	NA	NA	NA	-1.71414	NA	NA	3.61384	4.17113	3.83361	4.46341	3.11985	0.835096	3.37439	0.907718	2.42674	3.03173	NA	NA	2.48114	NA	NA
pc1_170210_cpp157_sw	NA	NA	3.34959	2.81882	NA	NA	1.79532	NA	NA	NA	NA	3.06898	4.80808	NA	NA	5.18328	2.62583	NA	2.55381	NA	NA	5.21569	NA	NA	4.17293	NA	1.53898	NA	NA	NA	NA	NA	NA	NA	4.44276	3.76862	4.17934	3.9379	3.77281	NA	NA	1.30127	NA	1.91691	NA	1.87337	1.85364	NA	1.58495
pc1_170210_cpp158_sw	NA	NA	4.21624	5.64954	NA	2.69784	NA	2.83383	6.10045	3.49734	NA	4.07679	NA	4.24206	2.99449	6.58555	NA	NA	3.16277	NA	NA	5.62636	1.32179	NA	4.74078	4.15997	3.1875	5.35282	3.86568	4.5177	4.30715	1.96324	3.11773	NA	2.69585	NA	3.52295	3.9244	2.90823	0.54594	2.70507	2.31677	1.87954	2.84841	NA	1.03967	3.63236	4.00946	NA
pc1_170210_cpp159_sw	NA	NA	2.79237	4.10421	NA	NA	NA	2.35179	3.54725	3.09972	NA	NA	NA	2.65059	NA	4.14835	NA	NA	2.29571	NA	-0.140171	4.27974	NA	NA	2.58447	2.20321	2.46557	3.44719	NA	3.5319	NA	NA	4.03114	NA	4.38547	2.75652	4.2869	3.48847	4.00436	0.799837	2.99652	0.608245	0.776674	0.989676	NA	2.44481	2.31296	NA	2.38718
pc1_170210_cpp160_sw	NA	NA	2.32169	NA	NA	3.7789	NA	NA	3.2777	NA	NA	4.13061	NA	2.82063	1.11292	5.8176	NA	NA	NA	1.9179	NA	5.3261	NA	NA	5.27137	3.24817	3.05904	3.8668	NA	2.98724	NA	NA	4.3167	NA	3.25174	4.92582	3.68143	3.98017	2.92814	1.37973	2.64406	1.93473	NA	3.17523	NA	2.48584	NA	4.3526	NA
pc1_170210_cpp161_sw	NA	NA	-1.24984	NA	NA	2.46237	NA	NA	NA	NA	NA	NA	NA	NA	NA	4.34093	NA	1.74004	NA	NA	NA	3.52809	NA	NA	3.3998	NA	NA	2.57797	1.72124	1.45208	NA	NA	3.81769	NA	3.9731	2.90275	4.01947	3.90551	4.33017	NA	NA	1.2287	1.67362	NA	1.75908	1.41349	1.90344	NA	2.30541
pc1_170210_cpp162_sw	NA	NA	2.94006	3.33123	NA	NA	NA	2.96509	4.7721	NA	NA	NA	3.83694	NA	NA	4.51444	NA	NA	NA	NA	0.849025	4.80554	NA	NA	4.13491	2.80638	2.39933	NA	NA	1.8772	NA	NA	NA	NA	3.66786	NA	3.78685	3.46872	2.85503	1.38262	2.58603	NA	NA	3.35499	NA	2.17912	3.30672	4.25764	1.35048
pc1_170210_cpp163_sw	NA	NA	2.5824	3.11776	NA	NA	NA	NA	4.27063	0.690886	NA	NA	NA	-0.521645	NA	3.83067	NA	NA	NA	1.13969	NA	3.74424	NA	NA	2.9821	2.10153	NA	NA	2.77977	1.53856	NA	NA	4.69859	NA	4.08317	3.73664	4.07259	3.3796	4.00046	0.951181	2.1219	1.70405	1.66239	2.11922	0.991688	0.569099	2.56066	NA	0.647872
pc1_170210_cpp164_sw	NA	NA	3.73167	4.50846	NA	3.07778	NA	2.48579	5.96334	NA	NA	3.66763	NA	3.58474	NA	5.39973	3.12594	NA	3.7916	NA	NA	5.49537	NA	NA	4.22557	3.30206	2.39359	NA	3.94718	4.20653	5.41106	NA	3.64352	NA	4.43843	4.87266	4.0194	3.5585	3.74131	-1.47686	2.87222	2.56564	0.204848	3.03785	NA	1.63626	NA	NA	2.25001
pc1_170210_cpp165_sw	NA	NA	NA	3.60867	NA	3.23705	NA	2.79184	4.91613	NA	NA	3.80238	4.90622	2.61581	NA	4.67765	NA	NA	2.55775	NA	NA	4.1511	NA	NA	2.90658	NA	1.06331	NA	NA	2.85767	3.93526	NA	4.43708	NA	3.70504	0.880001	4.31749	4.28795	2.69658	NA	NA	-0.53786	2.30651	1.79545	NA	2.32394	NA	NA	1.45954
pc1_170210_pcpool6_sw	NA	NA	2.11993	3.4268	NA	NA	1.10931	1.91623	2.64793	NA	NA	3.66318	4.71876	-0.614717	NA	4.37001	NA	NA	2.69962	NA	2.06084	4.32128	NA	NA	3.69284	1.73168	2.65307	NA	NA	2.49756	2.97517	NA	4.10632	NA	4.13358	3.58998	4.13117	3.80003	3.73879	NA	3.31161	-0.752818	NA	1.36283	NA	NA	NA	NA	1.90904
pc1_170213_cpp414_sw	NA	NA	3.05532	2.66495	-1.17247	NA	NA	1.62462	4.96442	NA	NA	4.31533	NA	1.05232	1.32699	6.09096	1.66647	NA	2.55297	NA	NA	5.82575	NA	NA	5.04712	2.34929	6.09672	NA	3.6891	4.10997	5.2578	NA	NA	NA	2.39107	4.81854	3.6641	4.54152	3.20399	2.26689	NA	NA	2.78317	3.81289	1.20941	NA	NA	NA	NA
pc1_170213_cpp415_sw	NA	NA	2.93807	4.0321	NA	NA	NA	NA	4.67954	NA	NA	3.92144	NA	2.59562	NA	5.5001	NA	NA	NA	NA	NA	5.96443	NA	NA	4.15485	-1.51606	NA	3.91321	4.08104	3.78482	NA	5.64572	4.86732	NA	2.73092	4.43726	4.1404	4.73782	3.41059	2.62237	2.8024	1.90773	2.14333	2.65447	2.22735	NA	NA	4.13704	0.217473
pc1_170213_cpp416_sw	-0.0378847	NA	2.17077	2.38704	NA	NA	NA	NA	2.96252	NA	NA	NA	4.06966	2.22109	NA	4.42415	NA	NA	NA	NA	NA	4.62204	NA	NA	3.02524	NA	NA	1.62696	NA	2.59616	NA	3.63915	4.05292	NA	4.12229	4.18994	4.11001	3.97665	4.14171	NA	2.61747	0.174418	NA	2.31008	0.326149	NA	NA	3.47671	1.83601
pc1_170213_cpp417_sw	NA	NA	3.52724	4.90196	NA	NA	NA	2.73022	5.89362	2.94252	NA	4.70521	3.68916	4.71138	3.11772	6.09558	NA	3.37309	2.08171	3.28403	1.30922	6.81534	NA	NA	5.38209	2.51953	2.53659	3.82778	5.0847	3.80237	1.95099	6.00774	4.17655	NA	1.34123	3.47978	3.5569	4.59858	2.02348	2.72494	1.66867	1.70889	2.72788	2.17467	1.90388	NA	1.90884	3.7959	0.532181
pc1_170213_cpp418_sw	NA	NA	1.5606	2.80272	NA	NA	NA	0.696904	4.25113	NA	NA	NA	NA	2.06742	NA	4.9924	NA	NA	NA	NA	NA	4.16507	NA	NA	4.56247	NA	NA	NA	5.28932	NA	NA	4.04361	NA	NA	3.37125	3.14077	3.81328	4.22264	4.01809	1.80144	1.86831	NA	NA	3.71767	NA	NA	NA	4.3187	2.77766
pc1_170213_cpp419_sw	NA	NA	2.32361	4.10264	NA	NA	NA	NA	4.28413	NA	NA	4.78657	NA	3.60897	1.30758	6.12293	1.92301	NA	1.8358	NA	2.2701	4.12331	NA	NA	4.54383	NA	2.53763	4.05797	5.06156	2.98208	5.3604	NA	NA	NA	3.24346	4.74481	3.57576	4.22561	2.94356	1.46617	NA	1.44827	NA	3.43214	2.67129	2.87087	NA	4.58664	1.33192
pc1_170213_cpp420_sw	-0.286232	NA	2.69142	3.64143	NA	NA	NA	-0.143851	3.27505	NA	NA	4.75662	NA	0.456499	NA	4.54366	NA	NA	NA	NA	1.38129	3.69515	NA	NA	3.52109	NA	NA	NA	4.4153	NA	4.23287	NA	4.78861	NA	3.26308	3.98787	4.12209	3.84407	3.80076	NA	1.91598	0.561514	-0.608005	2.3574	1.74146	1.27571	NA	NA	1.96046
pc1_170213_cpp421_sw	NA	NA	NA	3.04618	NA	NA	NA	NA	NA	2.7915	NA	3.01361	NA	0.561839	NA	6.82007	NA	NA	NA	NA	NA	4.96952	NA	NA	4.15198	NA	NA	NA	NA	NA	4.12508	NA	NA	NA	3.92643	NA	3.32066	3.25563	3.93566	NA	3.12446	1.75563	NA	3.18136	NA	NA	NA	NA	NA
pc1_170213_cpp422_sw	NA	NA	2.68151	3.68088	NA	NA	NA	2.25573	NA	NA	NA	NA	4.22825	1.05932	1.81884	6.34366	NA	NA	NA	2.44512	1.71499	4.16158	NA	NA	3.5678	NA	NA	NA	NA	0.264839	NA	NA	4.06992	NA	3.91519	NA	3.68287	3.3767	3.86663	NA	NA	NA	NA	2.17771	NA	2.39378	NA	NA	2.15068
pc1_170213_cpp423_sw	NA	NA	NA	2.89276	NA	NA	NA	1.96342	3.37688	NA	NA	NA	NA	NA	NA	4.51771	NA	NA	NA	NA	NA	3.63571	NA	NA	1.06356	NA	NA	NA	NA	2.11321	NA	NA	4.18402	NA	4.41272	NA	4.10527	4.07042	3.8706	2.31882	0.457426	2.16854	NA	2.87443	NA	1.74471	2.46274	NA	1.9415
pc1_170213_cpp424_sw	NA	NA	2.49125	4.13068	NA	NA	NA	3.25673	6.54715	NA	NA	3.45982	NA	3.58994	1.86427	5.66916	2.38777	NA	NA	NA	NA	5.0946	NA	NA	4.18788	1.83703	2.32232	4.25816	NA	3.27555	4.72252	NA	3.31164	NA	NA	4.44169	3.24353	3.60534	NA	2.29885	2.0019	0.766639	0.40194	3.12604	2.06417	NA	3.00541	3.74728	NA
pc1_170213_cpp425_sw	NA	NA	0.866723	2.65233	NA	NA	NA	1.54548	5.01783	NA	NA	NA	NA	NA	NA	4.34799	NA	NA	NA	NA	NA	3.72445	NA	NA	2.80341	NA	NA	NA	NA	NA	3.02785	NA	2.66735	NA	4.18744	NA	3.92033	3.61312	2.91626	NA	1.69189	NA	NA	2.578	1.63309	2.61104	2.3978	NA	2.58089
pc1_170213_cpp426_sw	NA	NA	2.12429	1.88148	NA	NA	NA	0.500095	NA	NA	NA	NA	4.55993	2.04779	NA	4.52589	0.765691	NA	1.9651	NA	NA	4.46109	NA	NA	3.52055	NA	2.59601	3.13026	NA	NA	3.78758	NA	4.09299	NA	3.82437	NA	3.79361	4.35363	3.45182	2.06812	2.55556	2.78616	2.42703	2.47601	NA	2.49692	2.5373	NA	1.5761
pc1_170213_cpp427_sw	NA	NA	2.16853	1.64822	NA	NA	3.023	-0.719074	NA	NA	NA	NA	NA	1.58134	NA	4.50699	NA	NA	NA	NA	NA	4.70573	NA	NA	3.78877	NA	NA	1.75169	NA	2.05348	3.64635	NA	3.01881	NA	3.67834	NA	4.24827	4.15602	4.05539	-0.226861	2.23245	2.83878	NA	3.37868	NA	3.6591	3.13653	NA	NA
pc1_170213_cpp428_sw	NA	NA	3.17411	2.45438	-2.05066	NA	3.71405	NA	NA	NA	NA	3.77028	4.6445	NA	NA	5.09136	NA	NA	NA	0.307147	0.707022	5.34575	NA	NA	4.26978	NA	NA	2.85516	NA	2.37272	4.28577	0.674165	2.62393	NA	4.46578	NA	3.91769	3.65759	3.61408	NA	3.23559	3.75621	NA	2.7935	1.14322	NA	2.97088	NA	1.47421
pc1_170213_cpp429_sw	NA	NA	4.18181	6.0759	0.298507	2.21095	NA	4.13922	6.55535	NA	NA	4.73121	2.42663	4.60194	3.26503	7.06272	4.99879	2.40217	4.18543	NA	NA	5.99434	3.66299	NA	5.9887	4.97552	3.54275	5.43888	4.33553	5.62958	4.88622	2.96419	4.00249	NA	NA	NA	3.89263	4.00194	3.65418	3.36218	1.40013	0.954787	NA	2.22478	NA	NA	NA	NA	NA
pc1_170213_cpp430_sw	NA	NA	2.63873	3.35786	NA	NA	NA	1.73222	4.87099	1.41393	NA	3.44686	NA	2.60189	NA	4.82594	NA	NA	2.14893	NA	0.197466	4.32621	0.337699	NA	3.80652	NA	0.897684	4.19087	3.0975	2.87631	2.99768	NA	4.77779	NA	4.71228	3.66348	4.15121	4.02705	3.91064	NA	2.10677	1.70309	2.04926	2.50021	NA	0.871003	NA	NA	2.5741
pc1_170213_cpp431_sw	NA	NA	0.534048	NA	NA	3.15649	NA	NA	4.45357	NA	NA	3.67428	NA	NA	NA	5.6052	NA	NA	NA	NA	NA	4.19597	NA	NA	4.73765	NA	1.99174	NA	NA	1.23393	NA	NA	3.54768	NA	2.42763	4.18817	3.93736	3.93526	3.17272	2.26836	2.16219	2.7397	NA	3.42927	0.749067	NA	2.51385	NA	NA
pc1_170213_cpp432_sw	NA	NA	NA	NA	NA	NA	NA	-0.542219	2.28325	NA	NA	NA	NA	NA	NA	3.6059	NA	NA	NA	NA	1.50086	3.11769	NA	NA	3.07464	NA	NA	NA	NA	NA	NA	NA	4.63634	NA	4.13317	3.01579	4.17519	3.47056	4.24572	NA	NA	0.581655	NA	0.598676	0.41196	1.52109	NA	NA	3.07063
pc1_170213_cpp433_sw	NA	NA	3.67475	4.44909	NA	2.34147	NA	1.866	5.85425	NA	NA	4.11911	4.23454	3.01763	NA	5.46978	NA	NA	3.49125	NA	NA	5.46144	NA	NA	3.67984	3.68386	3.52858	NA	4.23927	3.46905	5.66621	NA	3.49526	NA	4.12269	NA	3.85083	3.70628	3.63161	1.67572	1.8455	1.18085	NA	2.22161	NA	2.58806	NA	3.41467	1.49132
pc1_170213_cpp434_sw	-3.80697	NA	1.81378	3.21665	NA	NA	NA	NA	5.11954	0.238499	NA	NA	NA	1.61039	NA	4.43123	NA	NA	1.93273	NA	NA	3.27106	NA	NA	2.38337	1.21681	NA	NA	2.87006	2.00539	4.63106	NA	3.13123	NA	4.02401	3.52817	4.30592	4.3375	2.10154	NA	0.645314	1.02779	1.44889	2.46413	1.211	2.24858	1.51791	NA	2.33091
pc1_170213_cpp435_sw	NA	NA	1.31446	3.19797	NA	NA	NA	1.63572	5.20789	NA	NA	4.02007	NA	2.56023	NA	4.90803	NA	NA	2.19803	NA	1.9441	4.97184	NA	NA	NA	NA	0.796536	NA	2.92458	2.51834	4.212	NA	4.76295	NA	2.17623	3.72586	4.1263	4.26363	2.3536	NA	NA	1.66356	3.11017	1.78354	2.19531	2.09356	NA	NA	NA
pc1_170213_pcpool17_sw	NA	NA	2.59088	3.14083	NA	NA	NA	1.53105	3.39844	NA	NA	NA	NA	2.73799	NA	5.01738	NA	NA	2.14121	NA	NA	4.36531	NA	NA	3.79589	NA	2.58179	NA	NA	2.75787	NA	0.986812	4.48286	NA	3.90514	4.4586	4.15846	3.94655	3.59253	-0.234758	1.93921	NA	NA	2.61324	NA	NA	NA	NA	NA
pc1_170215_cpp386_sw	NA	NA	2.58509	NA	NA	NA	0.718611	1.35758	4.37418	NA	NA	NA	4.4223	2.6579	1.47229	5.23104	0.746871	2.13104	1.27077	NA	1.53137	4.82349	NA	NA	4.36452	NA	2.96479	2.22465	NA	2.77317	3.8455	NA	1.50166	NA	3.30433	3.53014	4.21486	4.53281	3.15283	NA	2.73503	1.64399	1.3889	3.11475	1.18739	1.47617	NA	NA	1.96248
pc1_170215_cpp387_sw	NA	NA	2.71011	4.88172	0.117081	2.33339	3.9953	3.12368	5.94385	4.93639	NA	5.2036	NA	3.47512	NA	5.01847	4.92186	5.9741	NA	2.51637	1.05259	5.50186	NA	NA	5.34173	2.53453	3.69944	3.10123	NA	6.4326	5.09304	6.13745	2.89404	NA	2.45196	NA	4.31014	4.40867	2.85313	1.14403	2.26931	NA	1.76395	2.9372	0.605665	2.55522	3.511	4.21902	NA
pc1_170215_cpp388_sw	NA	NA	1.84778	3.44552	NA	NA	-1.01782	2.80663	5.95676	5.39464	NA	4.05158	NA	2.73485	2.76997	5.04658	NA	6.09644	NA	3.51523	0.0989674	5.29232	NA	NA	4.50072	2.77681	1.97998	NA	3.52223	6.60695	4.47456	6.62509	3.8751	NA	3.34919	2.96593	4.59812	4.17377	3.42068	1.10711	2.15553	2.29145	NA	2.08051	NA	2.86132	NA	NA	3.01004
pc1_170215_cpp389_sw	NA	NA	1.32017	3.23437	NA	1.93511	1.16195	2.59219	4.97939	4.65382	NA	3.7309	NA	2.57787	NA	5.13986	NA	5.85131	NA	3.03792	NA	4.36585	1.22345	NA	3.98526	2.29168	2.75848	NA	3.40651	6.28949	3.93499	6.13328	3.91182	NA	3.96488	1.92952	4.7596	3.81856	3.88259	NA	NA	0.685276	NA	0.618233	NA	2.83828	NA	NA	2.00756
pc1_170215_cpp390_sw	NA	NA	3.86105	2.06111	NA	3.32229	NA	3.01607	2.1584	2.15912	NA	4.79653	NA	3.6915	1.51438	5.56394	NA	NA	NA	3.11552	1.62888	4.56554	NA	NA	3.88671	3.22095	2.99179	NA	NA	4.09512	NA	NA	NA	NA	2.82189	4.01965	4.18618	4.88024	3.00664	NA	1.90051	3.01274	NA	1.95408	0.450172	NA	2.98358	NA	1.62442
pc1_170215_cpp391_sw	NA	NA	2.35525	2.26596	NA	NA	NA	1.41989	0.379219	1.89275	NA	3.27527	NA	3.01079	NA	4.25702	NA	NA	NA	1.77711	2.23875	3.78084	NA	NA	2.67533	1.92164	NA	NA	2.54702	2.80698	NA	NA	4.25391	NA	4.63979	2.19077	4.3129	3.56226	3.3967	NA	NA	2.11716	NA	1.22731	NA	1.88588	NA	NA	2.93105
pc1_170215_cpp392_sw	NA	NA	3.04628	NA	NA	NA	NA	2.42834	NA	NA	NA	3.61462	4.11594	2.42149	2.50493	5.30151	3.21993	NA	NA	NA	NA	4.19726	NA	NA	3.96384	1.29275	NA	NA	3.82339	2.16822	NA	0.0553496	NA	NA	4.12236	3.18107	4.3266	3.67799	3.40791	0.145329	2.77624	1.61809	1.32237	2.74291	NA	3.28243	0.501818	NA	1.57156
pc1_170215_cpp393_sw	NA	NA	2.36198	3.06684	NA	2.83246	NA	2.72142	NA	NA	NA	4.1813	NA	3.37192	2.1856	4.85037	3.38244	NA	NA	2.84678	2.57668	5.91325	0.320461	NA	3.69021	3.65021	3.243	NA	4.5256	4.13876	4.9322	NA	4.51867	NA	3.39919	2.7325	3.77062	4.31321	2.55975	2.48792	-0.0188396	2.42364	NA	2.56937	NA	2.20422	NA	NA	1.39388
pc1_170215_cpp394_sw	NA	NA	1.67265	NA	NA	NA	NA	1.16655	NA	NA	NA	NA	4.78484	NA	NA	3.52171	1.87939	NA	NA	NA	NA	4.29675	NA	NA	2.21269	-1.20703	-1.34434	NA	3.74782	3.04591	2.55348	NA	3.41562	NA	4.45183	2.33649	4.01547	3.51973	3.73931	NA	1.5901	1.69421	2.21746	-0.0681926	NA	0.91783	1.40583	NA	1.75942
pc1_170215_cpp395_sw	NA	NA	-0.20479	2.38717	NA	NA	NA	NA	3.64132	NA	NA	3.99723	NA	NA	2.076	4.9684	0.709323	NA	NA	0.72744	NA	4.52046	NA	NA	3.13198	NA	2.08774	3.37745	3.95982	NA	3.52793	NA	3.04089	NA	4.40216	NA	4.11304	3.89572	3.75834	2.69673	2.78322	2.22843	NA	2.91311	NA	1.70463	NA	4.14081	-0.145079
pc1_170215_cpp396_sw	0.121576	NA	NA	2.83409	NA	NA	NA	0.910847	4.04157	NA	NA	3.73574	NA	NA	NA	5.51841	NA	NA	NA	NA	NA	4.87028	NA	NA	2.73287	1.11935	NA	3.71235	4.30174	NA	4.30174	NA	5.25433	NA	3.68327	4.55903	4.06478	4.17438	3.77836	NA	1.75408	2.3165	NA	NA	NA	NA	NA	NA	0.643006
pc1_170215_cpp397_sw	NA	NA	3.16237	4.62159	NA	3.38995	NA	3.32994	6.10419	2.19094	NA	6.04093	3.94984	3.15241	4.27839	6.91539	2.06522	4.51474	NA	NA	NA	6.23259	NA	NA	5.67273	2.78239	2.72502	5.44111	5.03948	1.91292	6.11716	-0.723618	NA	NA	3.55102	4.36801	4.11995	4.01873	3.37516	NA	-0.488106	3.72806	3.82105	3.51498	2.37169	NA	NA	4.94099	NA
pc1_170215_cpp398_sw	NA	NA	3.29013	5.43742	1.94896	3.93899	5.46842	2.19912	6.27589	3.82605	NA	4.56745	NA	3.96228	3.01569	5.90474	NA	4.94038	4.46435	NA	0.679371	6.09193	1.34284	NA	5.59673	3.24512	4.75296	5.48663	4.54054	3.43323	NA	1.49085	4.1291	NA	3.29876	5.00825	3.49865	3.56516	3.23457	NA	3.5368	NA	NA	1.97255	1.34739	NA	NA	3.23644	NA
pc1_170215_cpp399_sw	NA	NA	0.366305	3.02482	NA	1.65022	3.63124	2.12408	4.02871	2.31413	NA	NA	NA	1.20404	NA	3.69992	NA	NA	NA	NA	2.56316	3.31637	NA	NA	3.20931	NA	2.72029	3.44179	NA	1.51925	NA	NA	3.9669	NA	4.35181	0.653185	4.42919	3.94473	3.92196	NA	3.6525	1.91628	0.81809	NA	NA	1.83742	0.171408	NA	1.99949
pc1_170215_cpp400_sw	NA	NA	2.75827	4.23103	NA	3.04263	NA	3.20391	4.57355	NA	NA	4.49473	NA	4.18999	3.02328	6.23264	2.64669	4.0363	3.08131	2.56035	NA	5.42992	NA	NA	4.13905	3.3434	3.07437	NA	3.16478	3.42086	4.86198	NA	2.29195	NA	3.93529	4.97459	3.68024	3.78049	3.40208	2.12008	3.62568	1.69117	NA	2.20048	NA	NA	2.20729	4.59528	NA
pc1_170215_cpp401_sw	NA	NA	2.46829	3.445	NA	NA	NA	1.504	2.9693	NA	NA	3.56525	NA	1.93352	NA	5.29823	NA	2.91	NA	NA	2.33964	4.71183	NA	NA	3.88283	NA	0.841897	NA	NA	NA	4.13732	NA	3.27861	NA	4.64378	2.88564	3.87258	3.59021	3.82888	NA	2.62161	1.68022	NA	2.36115	NA	2.21118	NA	3.64861	2.40528
pc1_170215_cpp402_sw	NA	NA	4.00365	4.885	1.93642	NA	NA	2.77867	2.54187	2.66179	NA	4.22133	NA	3.97508	2.88137	5.75728	NA	3.7646	2.31873	NA	2.11357	5.80504	NA	NA	5.52337	NA	2.36582	3.54295	3.67227	3.84855	5.44931	2.26664	3.99717	NA	NA	NA	4.05042	4.97783	2.65327	NA	1.46243	1.57949	0.963295	2.79792	-0.0436315	2.11392	2.3422	3.3416	0.803022
pc1_170215_cpp403_sw	0.27803	NA	-0.084379	1.11504	NA	NA	NA	NA	NA	NA	NA	NA	3.79148	NA	NA	2.69663	NA	NA	NA	NA	1.09109	2.27122	NA	NA	1.44319	NA	NA	NA	NA	NA	2.00474	NA	3.55088	NA	4.63947	NA	4.86668	3.91493	4.52911	NA	0.847044	-0.286226	NA	NA	NA	1.03685	NA	NA	-0.314494
pc1_170215_cpp404_sw	NA	NA	3.23867	5.29615	-0.123851	2.99435	NA	2.10899	4.43795	NA	NA	NA	3.15517	3.23411	2.70375	6.23063	3.65029	NA	1.51793	2.48377	NA	5.87745	NA	NA	3.46914	3.49066	1.8184	2.91335	4.38017	4.23716	4.05236	NA	4.15969	NA	1.77871	4.74231	3.97618	4.14315	3.01121	2.43638	2.8071	2.39641	NA	3.0301	NA	NA	3.18284	NA	2.12935
pc1_170215_cpp405_sw	NA	NA	0.70475	3.32589	NA	NA	NA	NA	3.90087	NA	NA	NA	NA	NA	NA	4.94759	NA	NA	NA	NA	NA	5.14697	NA	NA	3.51942	NA	NA	NA	3.31631	NA	NA	NA	4.94798	NA	4.12268	NA	3.61253	1.50111	2.99086	NA	NA	NA	NA	NA	NA	2.15105	NA	NA	3.06419
pc1_170215_cpp406_sw	NA	NA	NA	2.97141	NA	2.68456	NA	0.844382	NA	0.336566	NA	4.11791	3.62744	2.69905	2.42347	5.90189	NA	3.72379	NA	2.59967	NA	5.91722	NA	NA	4.64683	1.50933	NA	3.95484	3.66469	3.93732	NA	NA	NA	NA	NA	4.88879	2.3932	3.47242	2.30727	NA	1.68275	1.80024	NA	2.12834	NA	NA	NA	5.67489	NA
pc1_170215_cpp407_sw	NA	NA	NA	NA	NA	NA	NA	NA	NA	NA	NA	4.07566	NA	1.4155	NA	3.74123	NA	NA	NA	NA	NA	5.10987	NA	NA	4.27184	NA	2.22135	NA	3.53907	2.64631	4.16775	NA	1.13563	NA	3.71395	4.46578	4.30094	3.9208	2.86398	3.2848	2.98573	NA	NA	2.27696	NA	NA	1.39489	NA	NA
pc1_170215_cpp408_sw	NA	NA	2.60984	4.10913	NA	2.7835	NA	2.72973	NA	2.40855	NA	4.20765	4.20786	3.87725	2.28484	6.9669	NA	4.849	NA	NA	1.55913	6.19965	1.14912	NA	4.47404	NA	3.44755	4.43001	4.92937	3.85272	5.28045	5.12346	NA	NA	3.86282	4.00542	3.85488	3.60625	3.18397	2.08644	2.50252	0.294849	NA	3.20139	NA	NA	3.29303	4.24468	NA
pc1_170215_cpp409_sw	NA	NA	1.11031	3.60963	NA	NA	1.61855	2.26333	NA	NA	NA	3.93826	NA	3.21683	NA	6.18507	NA	3.50287	NA	NA	NA	4.108	NA	NA	3.60267	NA	2.37014	3.33632	4.17454	3.04704	4.67691	4.42942	4.09883	NA	4.16547	3.68458	3.99805	4.19138	3.54995	NA	2.5343	3.90762	1.58542	NA	NA	1.77803	1.82655	2.70962	0.853849
pc1_170215_cpp410_sw	NA	NA	3.02538	3.87516	1.12044	1.13778	NA	2.08211	4.63569	3.04731	NA	3.64673	NA	4.39225	3.47405	5.76523	NA	3.49886	NA	NA	NA	5.36454	NA	NA	4.39642	NA	2.17699	4.33812	4.02059	3.70491	NA	1.24228	4.94734	NA	2.7446	3.42341	4.03034	4.26035	2.87854	NA	NA	1.86613	2.26327	2.36106	NA	0.550091	2.25496	3.28729	1.61973
pc1_170215_cpp411_sw	NA	NA	2.99016	4.12518	NA	NA	NA	1.78562	6.43027	NA	NA	4.99901	NA	5.26894	4.92033	6.24143	3.41551	3.8559	NA	1.75701	NA	5.98273	-0.0453831	NA	5.08349	3.36743	3.67822	4.88584	3.86206	5.0974	5.03662	NA	4.54249	NA	1.82742	4.16721	4.46393	4.31709	3.01088	1.54728	0.962183	1.75343	NA	2.22478	1.98217	1.9844	NA	NA	1.21075
pc1_170215_cpp412_sw	NA	NA	2.45669	2.14987	NA	NA	NA	1.87598	2.99337	NA	NA	2.56874	NA	0.755633	NA	4.27596	NA	NA	0.120494	NA	NA	4.28509	NA	NA	2.28381	3.20986	NA	NA	NA	-0.0541626	NA	1.03437	NA	NA	4.10532	4.43486	4.14089	4.14148	3.3694	0.170741	2.34986	2.23833	NA	1.84815	NA	1.43803	2.84076	3.68248	-0.0856489
pc1_170215_cpp413_sw	NA	NA	3.49113	2.23666	NA	1.55232	NA	1.99345	4.85924	1.75131	NA	3.19768	NA	1.88762	NA	5.17299	NA	NA	2.33992	NA	NA	4.75331	NA	NA	3.26972	2.47209	2.22438	3.89788	NA	1.38556	NA	NA	4.6396	NA	4.22495	3.82481	4.23776	3.75417	3.54063	0.758999	NA	1.54786	NA	2.18105	0.862612	2.06587	0.581979	NA	1.54577
pc1_170215_pcpool16_sw	NA	NA	2.7122	3.94038	NA	NA	2.42699	1.97677	3.72133	NA	NA	3.51344	NA	NA	2.67018	4.68499	2.22959	NA	NA	NA	-0.163293	4.95458	NA	NA	3.83301	NA	3.03749	NA	2.83739	3.07549	3.5383	NA	4.25074	NA	4.14112	3.73255	4.13794	4.08622	3.61311	NA	2.29688	2.0685	NA	0.812356	0.832231	2.53451	NA	NA	NA
pc1_170217_cpp250_sw	NA	NA	1.44565	NA	NA	NA	NA	NA	2.66235	1.18953	NA	NA	NA	NA	NA	4.49637	NA	NA	NA	NA	NA	4.69965	NA	NA	1.89298	NA	NA	NA	NA	NA	3.14866	NA	NA	NA	2.52953	4.37536	3.84185	4.52118	2.98167	2.7145	NA	2.1616	2.00704	2.79281	NA	NA	2.09552	4.35897	NA
pc1_170217_cpp251_sw	NA	NA	1.98172	3.51425	NA	NA	2.23344	3.73289	5.54619	NA	NA	4.23053	3.6329	2.75894	NA	4.70129	NA	NA	NA	NA	NA	5.05551	NA	NA	4.42929	1.09718	2.72015	4.56366	4.38017	3.80085	4.04973	NA	2.55818	NA	3.13854	4.48638	4.00393	4.34338	3.04262	-0.815865	2.10215	2.19888	NA	3.4809	NA	2.12428	3.18365	4.74041	NA
pc1_170217_cpp252_sw	NA	NA	0.234905	2.88221	NA	NA	NA	1.1594	4.79554	NA	NA	3.3833	2.55123	2.72614	NA	4.31033	NA	NA	NA	NA	0.506383	4.53977	NA	NA	2.9345	NA	NA	3.34042	4.02126	3.21655	NA	NA	3.89096	NA	3.84897	4.66598	4.11468	3.78192	3.54475	1.33071	2.07773	1.99288	NA	2.81338	NA	NA	2.20747	NA	3.55603
pc1_170217_cpp253_sw	NA	NA	1.36022	3.65756	NA	NA	NA	2.0223	3.84298	NA	NA	3.7497	4.59375	NA	2.36545	4.44461	NA	NA	NA	NA	NA	4.11217	NA	NA	1.90562	-0.103493	NA	NA	NA	3.10795	4.58171	4.34965	3.2997	NA	3.18898	3.72571	4.12321	4.28412	3.44961	1.59166	3.34659	-0.267202	NA	1.54519	1.12788	2.10027	2.52338	NA	1.83725
pc1_170217_cpp254_sw	-1.92975	NA	2.29654	3.64847	NA	NA	NA	2.31791	3.49471	NA	NA	3.43523	NA	1.20687	1.46381	3.9768	NA	NA	NA	1.3555	0.633434	3.7717	NA	NA	3.43988	2.67532	2.56783	NA	3.52405	2.74282	4.34242	4.25031	3.55706	NA	4.1729	4.25061	3.90255	4.25255	3.52468	2.20705	3.09349	1.36054	NA	2.61351	NA	1.57141	2.29289	3.75398	1.71532
pc1_170217_cpp255_sw	NA	1.21859	1.87707	3.04975	NA	NA	NA	NA	3.00918	NA	NA	NA	NA	NA	1.02528	4.25487	NA	NA	NA	NA	1.77544	3.62732	NA	NA	NA	NA	NA	NA	NA	0.790689	4.18132	3.72984	3.68605	NA	4.23238	3.57979	4.04697	3.86743	3.48549	NA	2.77715	2.80173	NA	2.07485	-0.635469	2.10365	2.33278	4.03911	2.62718
pc1_170217_cpp256_sw	NA	NA	4.20989	3.5418	NA	1.70607	NA	NA	5.2533	1.15311	NA	4.27552	4.55386	NA	NA	5.69049	NA	NA	NA	NA	-0.360983	5.35815	NA	NA	3.97528	NA	2.89745	NA	4.0784	1.98523	4.4947	3.6634	4.57448	NA	4.01331	4.54541	3.73765	2.91016	3.90789	NA	3.54722	3.0647	NA	3.39589	NA	NA	NA	4.14247	1.36637
pc1_170217_cpp257_sw	NA	NA	2.69496	3.07935	NA	NA	NA	-0.183704	3.88378	NA	NA	NA	NA	NA	NA	4.14965	NA	NA	NA	NA	-0.129489	3.74104	NA	NA	2.2855	NA	NA	1.61462	NA	1.19611	3.20261	3.62586	5.01341	NA	4.55587	1.81761	4.32028	3.75261	3.2015	NA	NA	1.99246	NA	NA	1.50288	2.62745	NA	NA	1.81893
pc1_170217_cpp258_sw	-1.3641	NA	2.53453	1.85058	NA	NA	NA	NA	4.08136	NA	NA	NA	NA	NA	NA	4.11576	NA	NA	NA	NA	1.27402	3.8746	NA	NA	2.41051	1.71524	NA	NA	NA	NA	2.33179	3.70354	4.4129	NA	4.77828	NA	3.82059	3.55784	3.32674	NA	1.83844	1.67016	NA	2.35272	NA	2.62235	NA	NA	2.31741
pc1_170217_cpp259_sw	NA	NA	3.47507	2.37786	NA	NA	-0.476879	3.64437	5.12681	2.77935	NA	4.34691	NA	3.46968	NA	5.95788	NA	3.49998	NA	2.11627	NA	5.03087	NA	NA	4.87622	3.29058	2.36008	NA	3.23896	3.7074	5.40948	NA	NA	NA	4.33253	4.33534	3.81738	4.44277	3.70235	1.72216	2.77547	1.9052	1.43495	2.84897	NA	2.82958	1.82826	NA	1.15853
pc1_170217_cpp260_sw	NA	NA	4.39238	4.49762	NA	NA	NA	NA	6.23331	NA	NA	4.57981	NA	2.55045	NA	7.78779	3.00697	NA	1.07462	NA	NA	6.4889	NA	NA	5.99935	NA	NA	NA	NA	4.4438	6.61744	NA	NA	NA	NA	NA	-0.00336514	3.40376	NA	NA	NA	NA	NA	NA	NA	NA	NA	NA	NA
pc1_170217_cpp261_sw	NA	NA	1.91906	4.07181	NA	NA	NA	NA	3.43451	NA	NA	NA	NA	2.87241	NA	5.09466	NA	NA	NA	NA	NA	4.65617	NA	NA	2.89923	NA	NA	NA	NA	NA	3.65926	NA	2.46932	NA	2.978	NA	3.61729	4.31081	2.78539	NA	2.21839	2.19513	2.26863	3.22512	NA	NA	1.4405	NA	NA
pc1_170217_cpp262_sw	1.27614	NA	1.84092	1.84638	NA	NA	2.38392	1.82875	NA	NA	NA	NA	3.1197	NA	NA	3.59683	NA	NA	1.08915	NA	2.25674	2.7806	NA	NA	1.41238	NA	NA	NA	NA	NA	NA	NA	4.98793	NA	4.55804	3.1588	4.2248	3.46057	3.92235	1.16887	1.84933	NA	NA	2.21349	NA	2.47129	NA	NA	2.48116
pc1_170217_cpp263_sw	0.564921	NA	3.41652	3.75909	NA	NA	NA	1.17057	NA	1.80446	NA	4.18609	NA	3.26749	NA	6.23783	NA	3.80441	2.80167	NA	NA	4.55559	NA	NA	3.80252	2.811	1.14876	NA	NA	3.04887	4.17213	NA	3.49396	NA	4.38328	3.74989	3.89155	4.06957	3.92504	NA	3.17914	3.9633	0.501686	3.16647	0.256556	NA	NA	NA	1.64782
pc1_170217_cpp264_sw	NA	NA	3.47773	4.60299	NA	NA	NA	-0.513418	NA	NA	NA	NA	4.23691	3.2896	NA	4.73183	NA	NA	2.4998	NA	NA	4.68458	NA	NA	3.61677	2.89235	2.53162	NA	NA	3.69438	4.43772	NA	NA	NA	3.84425	NA	3.86375	4.06585	3.33891	1.41619	2.45291	2.51484	NA	2.13132	NA	NA	NA	2.90156	NA
pc1_170217_cpp265_sw	NA	NA	2.62337	NA	NA	1.44019	2.9537	1.84551	NA	3.17053	NA	NA	NA	2.55205	NA	4.68866	NA	NA	2.17159	NA	NA	4.73079	NA	NA	3.62195	2.39271	2.5485	3.94701	3.92585	2.51024	NA	NA	NA	NA	3.11182	4.64906	3.76299	4.16166	3.59662	NA	3.1169	1.44053	NA	2.49565	NA	1.85874	NA	NA	NA
pc1_170217_cpp266_sw	NA	NA	2.16711	NA	NA	NA	NA	0.998851	NA	0.29896	NA	NA	NA	3.04414	NA	5.08798	NA	NA	2.50339	NA	1.68594	4.55046	NA	NA	2.76266	2.5928	NA	3.21146	4.2	3.13127	NA	NA	4.52556	NA	3.65565	4.45095	4.42047	4.60843	3.86846	2.1212	2.54942	2.21141	NA	2.96527	NA	2.87063	2.43699	NA	NA
pc1_170217_cpp267_sw	NA	NA	1.83432	NA	NA	NA	NA	NA	NA	NA	NA	NA	NA	2.26016	NA	4.72154	1.83971	NA	NA	NA	1.23531	3.29238	NA	NA	2.16582	1.77688	NA	NA	3.964	2.72084	NA	NA	NA	NA	4.17409	2.85249	4.22366	3.26588	3.90499	NA	2.1401	2.6656	NA	-0.0812439	NA	2.51084	2.25716	NA	1.95908
pc1_170217_cpp268_sw	NA	NA	2.10924	3.35259	-0.318911	NA	1.56082	NA	NA	NA	NA	4.2199	NA	4.17872	2.40696	5.61788	3.76975	3.68245	2.14527	NA	NA	5.26346	NA	NA	4.3175	NA	2.8287	4.61013	3.73222	3.92079	4.26001	NA	3.2725	NA	3.48755	NA	4.07021	4.30895	3.05148	1.90053	1.60868	2.16205	NA	2.41888	NA	1.32551	NA	6.16184	1.92958
pc1_170217_cpp269_sw	NA	NA	3.11621	2.63989	NA	NA	2.34937	1.82167	3.31474	NA	NA	NA	4.39053	4.13292	NA	5.2285	3.48611	3.00572	1.31539	NA	NA	5.20269	NA	NA	4.15496	NA	2.54888	4.21861	2.45906	3.83039	4.20474	NA	4.67092	NA	3.77339	NA	4.01447	4.50771	2.99629	2.31052	1.95174	1.68923	2.3546	2.88744	NA	1.97049	2.34503	NA	2.39804
pc1_170217_cpp270_sw	NA	NA	4.03635	NA	NA	NA	NA	2.51998	4.46657	3.78007	NA	4.6458	NA	3.5702	NA	5.37908	NA	NA	NA	2.02681	NA	4.59013	NA	NA	4.61291	2.81718	2.74084	3.30299	4.58109	2.22962	NA	NA	3.76812	NA	4.48533	NA	3.77741	3.81727	3.78392	1.31196	2.61618	2.72189	NA	1.52602	NA	NA	NA	4.03114	0.883135
pc1_170217_cpp271_sw	NA	NA	2.9501	NA	NA	NA	NA	2.49909	3.29609	2.46411	NA	NA	4.46486	2.87564	NA	4.58777	NA	NA	NA	NA	1.13127	3.5199	NA	NA	4.01864	NA	NA	3.21028	NA	2.09745	NA	0.352307	3.09471	NA	3.65451	NA	4.19586	4.57335	3.39976	0.0615084	2.20191	2.53231	2.11596	2.54746	1.09779	2.95834	NA	NA	2.55012
pc1_170217_cpp272_sw	1.23408	NA	2.191	2.39682	NA	1.42256	NA	NA	3.44347	NA	NA	NA	NA	2.30114	NA	3.76446	NA	NA	NA	NA	-0.240331	4.21198	NA	NA	2.00617	1.98043	2.8967	3.42359	4.20806	2.36824	NA	NA	NA	NA	3.78423	NA	3.99888	3.8173	4.00306	2.06342	3.33344	0.565871	1.17627	2.66187	NA	2.17977	2.73952	3.99158	NA
pc1_170217_cpp273_sw	NA	NA	1.81171	2.90017	NA	NA	NA	2.38022	4.51585	NA	NA	NA	NA	3.73275	0.543456	4.91812	2.35592	NA	2.83929	NA	0.016347	5.52732	NA	NA	3.6842	NA	3.20843	3.2816	5.14073	4.04268	NA	2.35347	NA	NA	3.68001	4.65488	3.91786	4.05032	3.44803	-1.99422	2.44068	2.3013	0.772622	2.58817	NA	2.67931	NA	4.6423	NA
pc1_170217_pcpool11_sw	NA	NA	2.0055	3.41761	NA	0.807458	2.65319	1.75012	4.21052	NA	NA	3.60037	NA	2.55199	NA	4.93081	NA	1.9495	3.15497	NA	1.23019	5.06447	NA	NA	3.51356	NA	2.90475	NA	NA	3.28862	3.5893	NA	4.22513	NA	4.24562	NA	4.11446	3.84901	3.66653	NA	NA	NA	1.03436	2.57715	NA	3.17988	NA	NA	2.60866
pc1_170727_cpp518_sw	NA	NA	1.16407	-0.408617	NA	NA	NA	NA	NA	NA	NA	NA	3.15145	3.63076	NA	5.27491	NA	NA	NA	NA	NA	4.68178	NA	NA	2.09635	NA	3.4034	NA	4.41953	NA	2.10136	NA	5.65645	NA	3.181	NA	3.68193	4.09811	3.06405	NA	2.82581	1.79766	2.15281	1.25838	NA	2.18327	NA	NA	3.40452
pc1_170727_cpp519_sw	NA	NA	2.8093	4.47135	NA	NA	NA	2.6045	3.77324	NA	NA	4.78977	3.92249	5.37173	NA	4.85747	NA	NA	NA	NA	NA	5.04587	NA	NA	1.93744	NA	2.02052	4.97996	4.55787	NA	NA	NA	4.36983	NA	3.98035	NA	4.2941	3.99234	3.67247	NA	2.78382	3.20419	NA	0.4187	NA	2.44814	NA	NA	1.76665
pc1_170727_cpp520_sw	NA	NA	2.242	4.91418	0.595941	NA	NA	3.00489	5.22069	NA	2.0523	5.51721	4.25512	5.00802	NA	4.69813	NA	NA	NA	3.02792	NA	5.22397	NA	NA	2.45407	NA	2.65355	5.34554	4.2155	NA	NA	-0.612258	NA	NA	3.56445	NA	4.0865	3.95884	3.18992	NA	2.61895	1.58553	0.181965	2.25258	NA	2.64733	NA	NA	1.55296
pc1_170727_cpp521_sw	NA	3.29639	3.2456	5.25931	1.39315	NA	NA	2.17909	4.72453	NA	NA	5.55347	NA	5.63205	3.20376	5.60832	NA	NA	NA	NA	NA	5.18116	NA	NA	2.89487	NA	2.13784	5.62792	4.35802	NA	NA	0.6629	5.13663	NA	4.1468	2.78616	3.80676	3.52727	4.23308	NA	2.35064	2.60286	0.801361	2.53956	0.630965	3.15809	NA	NA	2.55854
pc1_170727_cpp522_sw	NA	3.06091	3.54781	5.49815	1.39567	NA	NA	2.23622	5.84297	NA	NA	6.00903	NA	6.29599	2.54117	6.13743	NA	NA	2.88473	2.27465	NA	5.87367	NA	NA	3.65094	NA	2.85684	6.31808	4.63813	2.65006	NA	2.21454	4.32832	NA	4.27744	NA	3.51128	3.40038	3.99326	NA	2.92185	3.04975	NA	3.08877	NA	2.75815	NA	NA	2.15519
pc1_170727_cpp523_sw	NA	NA	NA	2.64781	NA	NA	NA	NA	NA	NA	NA	NA	NA	4.3016	NA	3.93788	NA	NA	NA	2.41878	NA	3.92606	NA	NA	2.75498	NA	NA	NA	4.01385	NA	NA	-1.61314	4.68238	1.98677	3.76155	NA	4.37483	3.35277	3.08199	NA	NA	1.8528	NA	2.49757	NA	NA	NA	NA	NA
pc1_170727_cpp524_sw	NA	NA	NA	3.20686	NA	NA	NA	1.79835	NA	NA	NA	3.59174	4.20542	4.07023	1.16618	4.93921	NA	NA	NA	NA	NA	4.57141	NA	NA	NA	NA	2.63075	NA	4.32242	NA	NA	NA	4.99402	NA	2.95727	NA	3.88005	4.2279	3.44111	NA	NA	0.557517	-0.0702877	3.75366	NA	NA	1.41733	NA	0.766182
pc1_170727_cpp525_sw	NA	2.45535	0.124565	NA	NA	NA	NA	0.96573	4.38668	NA	NA	NA	NA	5.05092	NA	5.0919	NA	NA	2.97925	NA	NA	3.78066	NA	NA	NA	1.4794	2.37805	5.70066	4.00067	NA	3.78462	4.96126	5.10649	NA	3.26781	NA	3.85949	3.96719	3.64968	NA	2.51569	2.63174	1.27559	3.73265	NA	2.55856	NA	NA	2.37446
pc1_170727_cpp526_sw	NA	NA	0.294388	NA	0.676298	NA	NA	NA	4.25018	NA	NA	NA	NA	4.26473	NA	5.50972	NA	NA	NA	NA	NA	5.01338	NA	NA	NA	2.06449	1.01535	5.35032	2.66867	NA	4.02829	3.29026	NA	NA	1.86305	2.60082	3.23627	3.60649	2.3996	NA	NA	1.59949	NA	1.86301	NA	1.37191	NA	4.2611	3.12329
pc1_170727_cpp527_sw	NA	NA	2.43059	NA	-0.270281	NA	NA	NA	4.82903	NA	NA	3.00015	NA	4.08435	NA	5.17407	NA	NA	NA	NA	NA	4.43739	NA	NA	NA	NA	2.67045	5.47278	4.9917	NA	4.26017	4.02158	NA	NA	3.47015	NA	3.42193	2.96834	2.90875	NA	3.68785	2.45972	NA	2.79199	0.986646	1.22089	NA	NA	0.690643
pc1_170727_cpp528_sw	NA	NA	3.07577	5.12362	-0.184271	NA	NA	0.514021	5.51537	NA	NA	5.74853	NA	5.47582	NA	6.04696	NA	NA	NA	1.48528	NA	5.62185	NA	NA	4.71531	2.02049	3.68321	5.52541	4.53893	2.169	5.37971	NA	NA	NA	2.21442	3.06894	3.1227	3.46921	3.03772	NA	NA	2.48207	NA	2.10353	NA	NA	NA	NA	NA
pc1_170727_cpp529_sw	NA	NA	NA	NA	NA	NA	NA	NA	NA	NA	NA	NA	NA	0.858598	NA	2.36446	NA	NA	NA	NA	NA	NA	NA	NA	NA	NA	NA	1.38679	2.2382	NA	NA	NA	4.43472	NA	4.18013	NA	4.17623	2.71473	3.53913	NA	3.17013	2.37876	NA	NA	NA	2.76177	NA	NA	3.16883
pc1_170727_cpp530_sw	NA	NA	1.41757	2.75233	NA	NA	NA	2.62626	4.12822	NA	NA	NA	4.06298	3.31361	NA	5.50918	NA	NA	NA	NA	NA	4.69166	NA	NA	1.25794	2.3719	NA	3.95164	3.83032	2.32288	3.64799	1.54322	3.83124	NA	3.19838	2.73774	3.68425	4.25086	3.19176	1.59257	2.20332	3.49754	1.69755	2.24566	NA	1.44609	2.01342	NA	NA
pc1_170727_cpp531_sw	NA	NA	NA	NA	NA	NA	NA	NA	NA	NA	NA	NA	NA	0.909625	NA	4.20267	NA	1.84816	NA	NA	NA	3.65997	NA	NA	NA	2.02878	NA	NA	2.70455	NA	NA	NA	4.81087	NA	4.09692	NA	4.41046	3.15267	3.34057	NA	2.60593	2.11811	NA	NA	NA	1.20462	NA	NA	3.62302
pc1_170727_cpp532_sw	NA	NA	1.2505	3.71562	NA	NA	NA	NA	2.87889	NA	NA	NA	4.59806	2.50925	NA	3.09231	NA	NA	NA	NA	NA	3.11211	NA	NA	NA	NA	NA	3.23833	3.98747	NA	2.47681	NA	3.81271	2.35496	3.78415	NA	3.91747	3.72097	3.73257	NA	NA	2.5958	0.358496	4.06528	NA	1.6012	1.94264	NA	0.943222
pc1_170727_cpp533_sw	NA	NA	0.225069	3.67003	NA	NA	NA	-0.679903	2.12317	NA	NA	NA	NA	2.64917	NA	2.96822	NA	NA	NA	NA	NA	4.06547	NA	NA	NA	NA	2.1223	4.13005	4.05821	NA	3.40603	NA	5.9745	NA	4.6607	NA	4.16373	2.41329	4.50965	NA	NA	1.8098	NA	NA	NA	2.72228	NA	NA	1.35828
pc1_170727_pcpool23_sw	NA	NA	2.50716	3.16872	NA	NA	NA	0.507102	4.09572	NA	NA	NA	NA	3.73682	NA	5.02164	NA	NA	NA	2.19009	0.619233	3.88154	NA	NA	3.47379	NA	1.51106	3.82015	3.96435	2.80785	3.37025	-0.728403	4.58095	NA	3.71858	NA	4.19796	3.82245	3.06485	2.90471	0.85872	0.808571	NA	3.13297	NA	1.77894	NA	NA	0.763776
pc2_170127_cpp29_sw	NA	NA	1.73896	NA	NA	NA	NA	NA	1.5952	2.156	NA	NA	NA	3.3461	NA	4.2551	NA	NA	NA	NA	NA	3.61067	NA	NA	3.81312	NA	NA	2.54055	NA	NA	3.41914	NA	1.75814	2.53979	3.99907	NA	4.27844	3.81415	4.03441	3.43246	2.60533	2.34808	NA	2.77002	NA	2.97301	NA	3.89494	1.42862
pc2_170127_cpp30_sw	NA	NA	1.4346	3.32844	NA	NA	NA	1.61115	NA	NA	NA	3.40568	NA	3.17459	NA	6.08442	2.12571	NA	NA	NA	NA	3.63808	NA	NA	NA	2.95989	NA	NA	NA	2.85379	4.66415	3.7833	NA	NA	2.29539	NA	3.82987	3.80055	2.97296	2.25635	2.32531	2.9992	NA	3.71776	NA	NA	2.97465	4.73827	-0.463804
pc2_170127_cpp31_sw	NA	3.21562	2.78183	3.94038	NA	1.94646	NA	1.0633	NA	NA	NA	4.34026	NA	4.00883	NA	6.4052	2.13413	NA	NA	NA	NA	4.53476	NA	NA	3.10216	NA	2.96798	NA	NA	3.6817	NA	3.86675	NA	NA	4.42397	NA	4.17084	3.37919	3.72663	NA	2.67109	2.28892	NA	3.06785	NA	1.35978	NA	4.59522	NA
pc2_170127_cpp35_sw	NA	NA	2.02312	3.22296	NA	NA	NA	NA	3.33088	NA	NA	NA	NA	3.71549	NA	3.5985	NA	NA	NA	NA	1.31251	3.16277	NA	NA	2.90965	NA	NA	3.70509	NA	0.449885	3.77356	2.42308	4.11103	NA	4.16914	2.73959	3.88725	3.26544	3.64965	NA	0.450282	1.05459	NA	2.57446	NA	2.53453	NA	NA	2.32949
pc2_170127_cpp36_sw	NA	NA	3.25209	NA	0.809996	NA	NA	NA	3.85977	2.28046	NA	NA	NA	3.28394	NA	3.51486	NA	NA	NA	NA	NA	3.96657	NA	NA	3.41752	NA	NA	3.78669	NA	NA	NA	3.57518	4.10769	NA	4.04742	2.94718	4.13423	4.05865	3.8727	2.59357	2.18076	2.9587	0.698393	3.17819	NA	2.31581	NA	NA	1.39108
pc2_170127_cpp37_sw	NA	NA	3.14777	NA	0.441188	NA	NA	1.74364	3.19778	NA	NA	2.99795	NA	3.11764	NA	3.55213	NA	NA	2.15562	NA	1.41857	3.39567	NA	NA	3.94121	NA	NA	3.73756	NA	NA	NA	3.14948	1.27583	NA	4.08231	2.99455	4.22546	3.70394	3.68086	1.58221	2.35008	NA	NA	2.38656	NA	1.97664	NA	NA	1.85044
pc2_170127_cpp38_sw	NA	NA	1.41658	2.6657	NA	NA	NA	2.08892	4.6671	NA	NA	NA	NA	2.92401	NA	3.77208	NA	2.06997	NA	NA	-0.54353	4.09087	NA	NA	NA	NA	NA	NA	NA	2.75867	NA	NA	NA	NA	3.88263	NA	3.98559	4.32816	3.98765	1.83927	NA	1.91041	NA	3.17231	NA	2.32012	NA	NA	0.624514
pc2_170127_cpp39_sw	0.500824	NA	2.94053	3.32356	NA	NA	NA	2.33544	5.69783	1.76843	NA	NA	NA	3.83705	NA	4.53817	NA	3.29463	NA	NA	NA	5.08197	NA	NA	3.76458	NA	2.55701	4.73845	4.77823	2.86886	4.09112	1.91737	3.84737	NA	4.25765	3.43409	4.18108	3.76793	3.94899	NA	3.12574	2.37317	NA	2.14612	NA	NA	NA	NA	1.68536
pc2_170127_cpp40_sw	NA	NA	NA	4.27757	NA	NA	NA	NA	NA	NA	NA	NA	NA	4.2541	NA	1.99277	NA	NA	NA	NA	NA	4.63417	NA	NA	1.38794	NA	NA	3.9985	NA	NA	NA	NA	3.01415	NA	3.3813	4.04457	3.96752	4.1344	3.03511	0.803748	3.51492	2.8641	NA	3.19513	NA	NA	NA	4.70438	NA
pc2_170127_cpp41_sw	NA	NA	2.14684	5.08049	0.266065	NA	NA	0.893659	NA	NA	NA	4.40962	4.19059	5.09515	2.32072	5.21285	1.29224	NA	2.30305	NA	NA	5.46712	NA	NA	3.80427	NA	NA	5.01547	NA	2.43257	3.80166	NA	NA	NA	4.47111	NA	3.53752	3.49493	3.88941	3.00707	2.75127	2.42194	NA	2.47925	NA	1.40746	NA	3.54475	1.3588
pc2_170127_cpp42_sw	NA	NA	3.77518	3.56848	NA	NA	NA	2.32637	4.20351	3.06849	NA	3.4245	NA	3.89247	NA	5.16681	NA	NA	NA	NA	1.61618	4.84691	0.596486	NA	3.7898	1.16612	NA	5.18217	NA	4.13771	5.27603	5.27103	2.36428	NA	NA	3.79289	3.56257	4.2293	2.33793	1.34553	NA	2.95312	2.28537	3.32899	NA	1.39984	NA	NA	0.295851
pc2_170127_cpp43_sw	NA	3.44743	4.14999	4.26096	NA	NA	NA	2.09468	4.24891	NA	NA	3.51043	4.23601	3.97843	NA	5.22619	3.32693	NA	1.80034	2.41821	NA	5.37673	NA	NA	5.04369	1.63711	3.12168	7.52249	NA	3.19965	5.53597	5.00288	NA	NA	3.73958	NA	4.38533	4.1879	3.51983	2.95821	2.93743	2.80115	NA	3.07609	NA	2.60178	NA	NA	1.10612
pc2_170127_cpp44_sw	-2.04781	NA	2.34382	3.97913	1.55191	NA	NA	NA	3.92309	NA	NA	3.44396	3.88572	3.61182	NA	4.99093	2.38657	NA	0.964965	NA	NA	4.58	NA	NA	4.60287	NA	2.53043	NA	NA	2.60645	4.20061	NA	2.8815	NA	2.21655	NA	4.19262	4.1306	3.0605	1.78744	3.30827	2.46679	NA	3.68488	NA	NA	NA	4.80727	1.67214
pc2_170127_cpp45_sw	NA	NA	2.94639	3.14461	0.343812	NA	NA	1.11835	3.16054	NA	NA	NA	NA	3.03832	NA	4.62321	NA	NA	NA	NA	NA	3.78638	NA	NA	3.60017	NA	2.86112	NA	NA	1.90265	4.38991	NA	NA	NA	4.49416	NA	4.42513	3.72769	3.6211	NA	2.26624	2.86388	NA	2.91716	NA	2.77679	NA	NA	2.11027
pc2_170127_cpp46_sw	NA	NA	2.77415	2.0132	NA	NA	NA	1.51587	2.99252	NA	NA	NA	NA	3.16533	NA	4.22501	NA	NA	NA	NA	NA	4.75341	NA	NA	4.0852	NA	NA	NA	3.14206	2.93056	3.92666	NA	NA	NA	3.68988	4.06394	3.94977	2.68833	4.00381	NA	1.80716	2.44555	NA	2.42894	NA	5.56907	NA	NA	2.61635
pc2_170127_cpp47_sw	NA	NA	2.71296	2.73886	NA	NA	NA	NA	2.70843	NA	NA	NA	NA	2.59742	NA	4.77496	1.21217	NA	2.10699	NA	NA	4.41695	NA	3.56804	3.5565	NA	2.67107	NA	3.81958	3.20277	4.07546	NA	NA	NA	3.10606	4.48552	4.10917	3.8117	3.45547	2.79405	2.15755	2.6388	NA	3.2258	NA	NA	NA	4.65175	1.16118
pc2_170127_cpp48_sw	NA	NA	2.77034	3.92177	NA	NA	NA	NA	NA	2.49486	NA	NA	NA	3.50227	NA	5.04886	NA	NA	NA	NA	NA	3.77737	NA	2.91719	4.52467	NA	NA	NA	NA	2.39111	NA	NA	NA	NA	2.44276	NA	3.91092	4.46158	2.86824	1.0704	2.79654	1.53649	NA	3.34924	NA	NA	NA	NA	NA
pc2_170127_cpp49_sw	NA	NA	3.6849	3.85514	NA	NA	NA	1.65808	2.55042	NA	NA	NA	NA	3.21518	2.64595	5.57386	NA	3.37376	NA	NA	NA	NA	NA	NA	4.54676	NA	2.54486	NA	NA	1.38488	4.19995	NA	NA	NA	3.32294	NA	3.63217	3.72125	3.25573	2.75948	2.17141	2.46997	NA	2.85954	NA	1.43888	NA	4.77222	1.7603
pc2_170127_cpp50_sw	0.246948	NA	2.54683	3.05177	NA	NA	NA	NA	3.22135	1.54896	NA	NA	NA	3.00114	1.6982	4.64369	NA	NA	NA	NA	NA	4.32789	NA	NA	3.41884	2.33547	NA	3.27863	3.89443	3.14564	4.31977	NA	3.61869	2.53417	4.38685	2.51945	4.40498	3.90653	4.17605	1.31776	3.11901	2.66438	NA	3.05647	NA	1.65558	NA	NA	1.39816
pc2_170127_cpp51_sw	NA	NA	0.18742	2.48152	NA	NA	NA	NA	1.83948	NA	NA	NA	NA	NA	NA	3.89355	NA	NA	NA	NA	NA	3.2702	NA	NA	2.90331	0.238132	NA	NA	NA	2.26667	2.81842	NA	3.63406	NA	4.38655	NA	4.30964	3.78593	4.05523	2.02882	2.9762	2.84485	-0.126284	2.75423	NA	1.41358	NA	NA	1.95735
pc2_170127_cpp52_sw	0.631691	NA	1.92404	1.61614	NA	NA	NA	NA	3.61825	NA	NA	NA	NA	2.99446	NA	5.07431	NA	NA	NA	NA	NA	4.4112	NA	NA	4.39317	NA	NA	NA	NA	2.26764	NA	NA	NA	3.20769	4.38972	NA	4.24216	3.60487	3.94056	2.34352	3.19024	2.14439	NA	NA	NA	2.22114	NA	NA	NA
pc2_170127_cpp53_sw	NA	NA	2.74716	3.78543	NA	NA	NA	2.4076	3.84734	NA	NA	3.8263	3.51012	3.1805	1.87146	5.36604	NA	3.38925	NA	NA	NA	4.49377	NA	NA	3.30123	2.7503	3.65476	4.51768	5.21106	1.2972	5.39834	NA	1.59543	NA	2.50253	NA	3.86151	3.95822	3.03409	2.6309	3.00227	1.26665	NA	3.76322	NA	1.88009	NA	4.9018	2.88196
pc2_170127_pcpool2_sw	NA	NA	2.46079	3.12086	NA	NA	NA	NA	4.29335	2.12301	NA	NA	NA	4.32275	NA	4.98646	NA	NA	NA	1.97114	NA	3.70021	NA	NA	3.78355	NA	2.40125	3.90756	NA	NA	3.73196	NA	4.75277	NA	3.97708	NA	4.15867	4.35431	3.51277	NA	1.9042	2.27902	NA	1.40144	NA	1.82934	NA	NA	1.73744
pc2_170130_cpp138_sw	NA	NA	3.45934	3.35045	NA	NA	NA	NA	4.24699	NA	NA	4.19258	4.02352	4.54422	NA	5.00407	2.32971	NA	2.69858	NA	NA	5.73469	NA	NA	4.42182	NA	5.93547	4.10484	4.0278	1.37396	4.55114	NA	3.65096	NA	1.68025	NA	3.66555	4.32288	1.74959	NA	NA	2.4203	2.87109	3.41867	NA	NA	3.9262	3.66628	NA
pc2_170130_cpp139_sw	NA	NA	0.999342	3.80901	NA	NA	NA	NA	4.0212	NA	NA	5.702	4.19415	4.67096	NA	5.5518	NA	2.37697	2.70342	NA	NA	4.49967	NA	NA	4.60555	NA	2.75118	4.41771	NA	NA	4.95429	NA	4.91306	NA	3.30453	2.63854	3.2012	3.7755	3.21977	2.71143	2.49432	2.62652	NA	2.19741	NA	NA	NA	NA	NA
pc2_170130_cpp140_sw	NA	NA	2.91976	3.45441	NA	NA	NA	3.01292	2.37044	NA	NA	3.86859	NA	4.00842	NA	4.75815	NA	NA	NA	NA	NA	4.37896	NA	NA	3.80401	NA	2.90383	3.61229	4.67327	2.18093	NA	NA	NA	NA	3.36409	3.57758	3.98519	3.75594	3.40024	0.752801	3.44331	2.02206	NA	3.06315	2.29878	NA	NA	NA	1.64666
pc2_170130_cpp141_sw	NA	NA	3.10185	4.04857	NA	2.30664	NA	3.41662	NA	1.55566	NA	4.0372	NA	4.6622	NA	5.60625	NA	NA	NA	NA	NA	5.42295	NA	NA	4.56273	NA	3.13726	3.53309	5.0772	3.49226	NA	NA	NA	NA	NA	NA	3.55565	3.41186	3.03737	2.55186	1.96241	1.41305	NA	2.34408	NA	3.82646	NA	4.46241	NA
pc2_170130_cpp142_sw	NA	NA	1.31686	3.95546	NA	1.42354	NA	2.5363	NA	NA	NA	2.99478	NA	4.16969	NA	4.12049	NA	NA	NA	NA	NA	4.27413	NA	NA	NA	0.939497	NA	NA	4.41951	3.04575	NA	NA	4.74226	NA	4.25253	3.9814	3.90545	4.18463	4.23664	1.62524	2.06132	2.00277	NA	2.74889	NA	3.35738	NA	4.18996	2.5674
pc2_170130_cpp143_sw	NA	NA	1.85737	3.95597	NA	2.53632	NA	2.94051	2.45999	NA	NA	NA	NA	2.21116	NA	4.96354	2.26629	NA	2.20773	NA	NA	4.01612	NA	NA	3.58709	NA	NA	3.82678	3.8149	NA	NA	NA	3.74849	NA	2.93799	4.29098	3.93102	4.61878	3.32008	NA	2.35269	3.55217	NA	3.39285	NA	4.25968	NA	4.02038	2.48807
pc2_170130_cpp144_sw	NA	NA	NA	4.2328	NA	1.51457	NA	NA	3.31554	NA	NA	3.58739	NA	4.24702	NA	5.91738	2.2967	NA	NA	NA	NA	5.15907	NA	NA	4.24094	NA	2.75159	4.07526	NA	NA	NA	NA	4.21777	NA	NA	NA	3.94109	4.74114	2.89669	2.30006	2.40648	2.53928	NA	3.3613	1.14188	NA	NA	NA	NA
pc2_170130_cpp145_sw	0.968251	NA	NA	NA	NA	NA	NA	NA	1.91504	NA	NA	NA	NA	0.51107	NA	3.46962	NA	NA	NA	NA	NA	3.15104	NA	NA	2.1111	NA	NA	2.25041	NA	NA	NA	NA	4.90676	NA	3.88585	2.48141	4.20366	3.82989	4.09367	NA	NA	NA	NA	NA	NA	2.93426	NA	NA	2.49394
pc2_170130_cpp146_sw	NA	NA	2.24932	4.53494	NA	NA	NA	NA	NA	2.43448	NA	4.16601	NA	4.91625	1.325	7.02943	NA	NA	3.01444	NA	NA	4.76097	NA	NA	5.19575	2.19302	3.24762	5.30342	NA	3.36206	4.93774	NA	3.93374	NA	3.56943	NA	3.53402	3.48439	3.8697	2.69192	3.75533	2.15091	NA	3.26601	NA	2.12402	0.0269501	NA	2.20062
pc2_170130_cpp147_sw	NA	NA	0.190832	3.3162	NA	NA	NA	0.188768	NA	NA	NA	NA	NA	3.20916	NA	5.63704	1.60808	NA	NA	NA	NA	3.68625	NA	NA	2.15061	NA	2.96896	3.83564	NA	2.29299	3.11331	NA	5.01647	NA	4.09661	2.73241	3.78058	3.79018	3.55223	1.24224	2.96392	2.483	NA	NA	NA	2.94989	NA	3.99827	1.59172
pc2_170130_cpp148_sw	NA	NA	1.77639	3.80868	NA	1.39384	NA	NA	NA	NA	NA	2.75087	4.73075	3.5106	NA	5.65368	1.98631	NA	2.41161	NA	NA	4.32742	NA	NA	3.60345	NA	2.83859	3.5032	NA	NA	NA	NA	5.02098	NA	3.95485	3.03681	3.98196	3.3113	3.68663	2.78931	1.43659	1.60936	NA	0.0768294	NA	2.19071	NA	NA	1.49034
pc2_170130_cpp149_sw	NA	NA	0.745662	NA	NA	NA	NA	NA	NA	NA	NA	2.59057	NA	3.58611	3.49658	5.08705	NA	NA	NA	NA	NA	3.71805	NA	NA	3.88355	NA	2.48842	4.74744	NA	NA	NA	NA	4.64747	NA	3.87038	2.90941	4.15031	3.40571	4.2065	NA	2.43812	1.35819	NA	NA	NA	-0.9447	NA	NA	2.53832
pc2_170130_cpp150_sw	NA	NA	NA	1.72974	NA	NA	NA	1.81019	NA	NA	NA	NA	NA	2.97501	NA	4.8566	NA	NA	NA	NA	NA	3.59775	NA	NA	4.08531	NA	NA	5.19472	3.88777	NA	NA	NA	4.17527	1.40041	4.16845	2.90196	4.24413	3.22768	4.37697	2.73939	1.62717	1.98246	NA	NA	NA	1.60774	NA	NA	1.66576
pc2_170130_cpp151_sw	NA	NA	2.11983	3.27916	NA	NA	NA	NA	5.11243	NA	NA	NA	NA	3.91136	NA	4.43827	NA	NA	NA	NA	NA	3.97382	NA	NA	NA	NA	NA	3.59367	NA	NA	3.64172	NA	3.88201	NA	4.12898	3.86084	4.26551	4.33868	4.13513	2.02315	2.72146	1.72857	NA	NA	NA	3.44247	NA	4.00128	0.48199
pc2_170130_cpp152_sw	NA	NA	0.595838	2.97712	NA	NA	NA	0.177801	4.81464	NA	NA	1.93115	4.66981	2.44842	NA	3.79716	NA	NA	NA	NA	NA	2.56117	NA	NA	3.54616	NA	NA	3.16882	NA	NA	3.41021	NA	3.8392	NA	3.88842	NA	3.65075	3.73372	3.57495	NA	1.83515	2.08665	NA	NA	NA	2.78826	NA	3.67658	1.35902
pc2_170130_cpp153_sw	NA	NA	2.49725	NA	NA	NA	NA	0.333055	4.17583	2.74579	NA	4.13659	NA	4.10956	NA	5.0117	NA	NA	NA	2.84965	NA	4.31632	NA	NA	4.58463	NA	NA	4.37987	4.29418	NA	NA	NA	4.29355	NA	4.14209	NA	3.97489	3.44132	4.1594	NA	NA	1.01563	NA	3.05523	NA	NA	NA	NA	3.15501
pc2_170130_cpp154_sw	0.617025	NA	NA	NA	NA	NA	NA	NA	2.39286	NA	NA	NA	NA	NA	NA	3.0419	NA	NA	NA	NA	1.24339	NA	NA	NA	NA	NA	NA	3.29464	NA	NA	NA	NA	4.26211	NA	4.39058	NA	3.67842	2.78774	4.56814	NA	0.594555	1.81713	NA	NA	NA	1.56792	NA	NA	1.14076
pc2_170130_cpp155_sw	0.564309	NA	NA	NA	NA	NA	NA	NA	NA	0.844368	NA	NA	NA	NA	NA	2.43603	NA	NA	NA	NA	NA	NA	NA	NA	1.22619	NA	NA	NA	NA	NA	NA	NA	5.24726	NA	4.6133	NA	3.54823	3.33362	4.25977	-0.379385	NA	2.01473	NA	NA	NA	NA	NA	NA	2.2001
pc2_170130_cpp156_sw	NA	NA	3.1592	NA	1.07909	NA	2.03536	NA	2.74467	2.30751	NA	3.60271	NA	3.05516	NA	5.17547	NA	NA	3.24484	NA	NA	4.26071	NA	NA	3.84997	NA	1.69889	3.73125	NA	2.99655	3.4278	NA	3.92527	2.0808	3.68336	3.92555	4.04754	3.89027	3.73349	NA	3.06729	1.6337	NA	3.80432	NA	NA	NA	NA	NA
pc2_170130_cpp157_sw	NA	3.55055	3.44088	3.38393	1.16025	NA	0.450185	0.407305	2.14346	NA	NA	NA	NA	3.02887	NA	5.11369	NA	NA	1.7897	NA	NA	5.21787	NA	NA	3.23932	NA	1.14071	4.05341	NA	2.21296	NA	NA	NA	NA	3.86478	3.22082	4.22913	3.56053	4.03355	NA	2.48721	1.44989	NA	2.79167	NA	2.39967	NA	NA	2.19603
pc2_170130_cpp158_sw	NA	NA	4.39846	5.72775	NA	2.41768	NA	3.20292	5.71419	2.99062	NA	3.61784	NA	5.07133	3.84961	6.20395	NA	NA	3.71102	NA	NA	5.18842	1.09957	NA	4.40884	3.83515	3.26029	5.876	4.32046	4.64917	3.04067	0.709747	3.85675	NA	-2.14877	NA	4.01375	4.00066	2.57421	NA	2.97757	1.98572	2.74632	2.87048	NA	NA	2.8921	NA	1.28947
pc2_170130_cpp159_sw	NA	NA	3.50215	3.40128	NA	NA	NA	2.71745	4.26475	NA	NA	NA	NA	2.93247	NA	4.78809	2.7293	NA	1.49006	NA	NA	4.09848	NA	NA	2.85764	NA	NA	4.2463	NA	3.37381	NA	NA	4.44412	NA	4.21166	2.89759	4.22725	3.84835	4.07701	NA	2.5016	2.50677	1.16746	2.86351	NA	1.47707	NA	NA	2.80465
pc2_170130_cpp160_sw	NA	3.20691	1.70744	2.9967	NA	3.2528	NA	NA	4.28019	NA	NA	4.76023	NA	3.43169	NA	5.58914	NA	NA	NA	NA	NA	5.28394	NA	NA	4.91616	1.43268	2.24278	3.95007	NA	3.19248	NA	NA	5.03825	NA	2.34283	4.11081	3.81833	3.70155	3.06831	1.93979	2.36611	2.44608	NA	3.24199	NA	0.79488	NA	NA	1.50615
pc2_170130_cpp161_sw	NA	NA	1.08819	NA	NA	NA	NA	-1.23538	2.72765	NA	NA	NA	NA	NA	NA	2.96595	NA	NA	NA	NA	NA	2.93149	NA	NA	3.62877	NA	2.48416	2.60364	NA	NA	NA	NA	5.06928	NA	3.85216	2.58804	4.18776	3.73905	4.37271	NA	NA	1.73349	1.69178	NA	NA	1.54984	NA	2.01796	2.23667
pc2_170130_cpp162_sw	NA	NA	1.98021	3.00887	NA	NA	NA	2.7275	5.01816	NA	NA	NA	NA	3.82229	NA	4.45769	NA	NA	NA	NA	NA	4.4754	NA	NA	3.54202	NA	1.35407	NA	3.89304	2.0701	NA	NA	4.5021	NA	2.78301	3.68771	3.85566	3.9851	3.14962	2.52157	3.14466	0.0984463	NA	3.1768	NA	1.58333	NA	NA	NA
pc2_170130_cpp163_sw	NA	NA	1.98414	3.13526	NA	NA	NA	NA	3.838	NA	NA	3.12096	NA	NA	NA	4.37918	NA	NA	NA	NA	NA	3.68455	NA	NA	3.18762	1.79671	NA	2.04625	NA	1.76596	NA	NA	4.55901	NA	4.31057	3.20387	4.30209	3.72187	3.98668	1.93896	2.35945	1.8633	NA	3.68933	NA	2.96121	NA	NA	2.61668
pc2_170130_cpp164_sw	NA	NA	3.65624	5.06999	NA	1.79507	NA	NA	5.73643	2.45982	NA	3.85968	NA	3.89003	2.66348	5.59927	NA	NA	3.9916	NA	NA	4.86128	NA	NA	2.96445	NA	3.11428	NA	4.98043	3.66347	5.57972	NA	4.53609	NA	4.14544	3.6966	3.866	3.74209	3.68626	3.96713	2.07981	3.17871	NA	3.12237	NA	2.26957	2.43673	4.62508	1.06256
pc2_170130_cpp165_sw	NA	2.6642	2.18912	3.64529	NA	NA	NA	NA	4.75255	0.659767	NA	NA	NA	3.46645	NA	4.44428	NA	NA	2.72853	NA	0.890452	3.98411	NA	NA	2.89184	2.0035	0.432386	NA	NA	2.15712	3.302	NA	4.74323	NA	2.96044	2.33641	4.38601	4.24756	2.82869	1.88492	NA	0.996851	1.67018	3.09162	NA	2.72457	NA	NA	1.89475
pc2_170130_cpp32b_sw	NA	NA	3.10407	NA	-0.943637	NA	NA	2.8541	4.57382	1.1163	NA	NA	NA	4.04381	NA	4.02776	NA	NA	2.91168	NA	1.59022	4.4358	NA	NA	3.22819	2.07495	1.47684	NA	NA	3.29509	NA	NA	2.40477	2.31235	2.62672	NA	3.8626	4.29216	2.95589	2.08768	2.38406	2.1733	NA	3.5489	NA	3.23409	NA	NA	0.99926
pc2_170130_cpp33b_sw	NA	NA	NA	NA	NA	NA	NA	0.924632	1.96502	NA	NA	NA	NA	3.1217	NA	2.9897	NA	NA	0.5552	NA	NA	3.36731	NA	NA	2.58346	NA	NA	NA	NA	1.83816	NA	NA	3.44733	NA	3.85012	2.13563	4.43703	3.76341	3.75096	1.12707	NA	1.07107	NA	1.64196	NA	2.0463	NA	NA	3.24814
pc2_170130_cpp34b_sw	NA	NA	2.49547	3.6009	NA	NA	NA	NA	4.55548	NA	NA	NA	NA	3.35984	1.48459	4.10466	NA	NA	1.96872	NA	0.42611	4.18638	NA	NA	3.93163	NA	2.70152	3.9828	NA	2.88144	NA	1.9821	2.98857	NA	4.48018	3.68107	4.03646	3.70855	4.13178	NA	3.90142	2.68192	NA	3.24286	NA	3.00766	NA	NA	1.57014
pc2_170130_pcpool6_sw	NA	2.44074	-0.430638	2.40317	NA	NA	NA	0.610289	3.91457	NA	NA	3.89234	NA	4.25369	NA	4.62363	0.899922	NA	NA	NA	NA	4.24988	NA	NA	4.25873	NA	2.06527	2.51909	NA	NA	NA	NA	3.8979	NA	4.29162	3.72594	4.17847	3.84703	3.8296	NA	1.11753	2.20576	NA	2.99992	NA	1.90405	2.00945	3.86366	2.05592
pc2_170201_cpp250_sw	NA	NA	2.12792	NA	NA	NA	NA	0.266967	2.74504	NA	NA	NA	NA	2.67178	NA	4.09852	0.933974	NA	NA	NA	NA	3.63809	NA	NA	3.40713	NA	NA	2.57308	NA	NA	2.88673	NA	NA	NA	2.86411	NA	4.10363	4.385	3.12448	2.15598	2.60578	1.77155	1.97682	2.7635	NA	2.37476	NA	4.38982	1.75532
pc2_170201_cpp251_sw	NA	NA	1.33942	3.71699	NA	NA	NA	2.33728	5.05338	NA	NA	3.68689	NA	4.37071	NA	4.70143	2.20303	NA	NA	NA	NA	3.51868	NA	NA	4.08594	NA	NA	4.87196	4.40219	3.32924	4.40294	NA	0.958302	NA	3.84584	NA	3.80351	3.94203	3.17276	NA	1.74471	2.14992	NA	3.04519	NA	-3.42495	NA	4.92178	0.836122
pc2_170201_cpp252_sw	NA	NA	1.40373	2.66042	NA	NA	NA	1.65455	4.87787	1.6813	NA	NA	NA	3.07999	NA	3.8838	NA	NA	NA	NA	NA	4.69573	NA	NA	2.9051	NA	NA	3.83693	3.79574	NA	NA	NA	NA	NA	3.63674	3.9936	4.22242	3.68816	3.61355	NA	2.65109	0.990398	NA	NA	NA	1.97859	NA	NA	3.09426
pc2_170201_cpp253_sw	0.860044	NA	1.44651	3.61954	NA	NA	NA	2.50316	4.00716	NA	NA	3.39217	NA	2.15375	NA	4.05024	1.50965	NA	1.80745	NA	NA	3.23621	NA	NA	3.52948	2.43176	2.55401	NA	NA	2.76287	NA	4.3927	4.06559	NA	3.42523	4.24173	3.86583	4.30706	3.47738	2.52345	3.16827	2.85685	NA	2.72653	NA	1.92147	NA	3.80895	0.921919
pc2_170201_cpp254_sw	NA	1.89195	1.43275	2.27902	NA	NA	NA	NA	3.74502	NA	NA	NA	NA	2.97802	NA	3.89248	NA	NA	NA	NA	NA	4.41775	NA	NA	NA	2.5133	1.42396	NA	NA	2.88385	3.40233	3.99332	3.2899	1.77675	4.07929	3.85336	4.10746	3.93947	3.34311	NA	3.07816	2.19027	NA	2.55757	NA	2.88877	2.6232	3.88288	2.17039
pc2_170201_cpp255_sw	NA	NA	NA	2.90318	NA	NA	NA	NA	3.388	NA	NA	NA	4.07288	NA	NA	3.98082	NA	NA	NA	NA	NA	3.76136	NA	NA	0.943552	2.1094	NA	NA	NA	2.20773	NA	3.00505	4.11718	NA	4.32957	NA	4.09697	3.78116	3.4773	NA	2.60935	-0.186777	NA	2.01512	NA	2.85852	NA	4.36839	1.46804
pc2_170201_cpp256_sw	NA	NA	4.28969	3.58781	1.20585	NA	NA	NA	5.07686	1.70399	NA	4.59404	NA	2.67549	NA	5.11118	NA	NA	2.94877	NA	NA	5.04228	NA	NA	3.70984	NA	NA	4.11704	NA	2.74581	NA	4.19803	4.22525	NA	4.23528	NA	3.79226	3.01659	4.0435	NA	3.23795	2.31872	NA	2.53808	NA	2.80217	NA	NA	1.65596
pc2_170201_cpp257_sw	NA	NA	2.91376	2.89758	NA	NA	NA	NA	3.21217	NA	NA	NA	NA	NA	NA	3.78742	NA	NA	NA	NA	0.613092	2.91679	NA	NA	1.76347	NA	NA	NA	NA	0.916092	NA	2.62893	NA	NA	4.36098	NA	4.12684	3.92101	2.87099	NA	NA	1.68164	NA	1.36495	NA	2.70367	NA	2.93285	2.83244
pc2_170201_cpp258_sw	NA	NA	2.28357	NA	NA	NA	NA	NA	3.30386	0.567108	NA	NA	NA	NA	NA	3.81521	NA	NA	-0.372998	NA	NA	3.65044	NA	NA	2.30229	NA	1.27433	NA	NA	2.57232	2.40625	2.61429	3.89791	NA	4.33462	1.96524	4.11127	3.60891	3.35142	NA	2.69888	2.00834	NA	NA	NA	2.41939	NA	NA	2.2067
pc2_170201_cpp259_sw	NA	3.76158	2.89537	2.54094	NA	NA	NA	3.49923	4.84912	NA	NA	4.45779	NA	3.88367	NA	6.5008	3.58897	3.73403	2.86982	NA	NA	5.4257	NA	NA	4.80698	2.28606	2.93007	NA	3.41832	3.42549	5.10614	NA	3.38757	NA	4.20996	NA	3.92437	3.96424	4.03355	NA	1.20662	1.66872	2.37228	1.75216	NA	4.13122	NA	NA	1.33169
pc2_170201_cpp260_sw	NA	4.32452	4.58172	2.53141	NA	NA	NA	NA	6.71498	NA	NA	4.95678	1.73945	2.74622	3.5035	7.36355	3.36962	NA	NA	2.45338	NA	5.77089	NA	NA	6.43616	NA	3.61361	NA	6.50645	2.78565	6.14317	NA	NA	NA	NA	NA	NA	2.7283	NA	NA	NA	NA	NA	NA	NA	NA	NA	NA	NA
pc2_170201_cpp261_sw	NA	NA	2.02928	3.75773	NA	NA	NA	0.827766	3.68306	NA	NA	NA	NA	3.43521	NA	4.97679	1.97975	NA	2.07552	NA	NA	4.83871	NA	NA	NA	NA	NA	NA	NA	1.70427	2.86223	NA	3.25569	NA	NA	NA	3.82993	4.50579	1.15418	NA	2.29407	2.19177	1.55208	3.25429	NA	NA	NA	NA	NA
pc2_170201_cpp262_sw	NA	NA	1.57418	0.767192	NA	NA	NA	-1.14197	1.36092	NA	NA	NA	NA	2.16438	NA	3.25068	NA	NA	0.553084	NA	2.60746	2.2768	NA	NA	NA	NA	NA	NA	NA	NA	NA	NA	5.115	NA	4.64054	1.32594	4.20968	3.26633	3.49737	NA	1.67143	0.926997	NA	NA	NA	1.56277	NA	NA	2.55463
pc2_170201_cpp263_sw	NA	3.85343	3.71378	3.57324	NA	NA	NA	NA	3.04822	NA	NA	4.02932	NA	4.20738	NA	6.34474	NA	NA	NA	NA	NA	4.98712	NA	NA	3.20452	1.98712	2.7862	NA	NA	3.11577	5.03011	NA	NA	NA	4.12462	NA	3.85289	3.93278	3.95162	2.61466	3.08176	2.75787	NA	3.04685	NA	0.486743	NA	NA	NA
pc2_170201_cpp264_sw	NA	NA	3.02932	3.9123	NA	NA	NA	NA	NA	NA	NA	4.35611	NA	4.8399	NA	6.19578	NA	2.77068	NA	NA	NA	3.49991	NA	NA	2.77569	NA	2.03446	3.79573	NA	3.89851	4.74191	NA	3.4218	NA	3.98636	NA	3.73255	3.64882	2.76139	2.92615	2.72102	-0.482281	NA	3.02298	NA	NA	NA	NA	1.61695
pc2_170201_cpp265_sw	NA	NA	0.856289	NA	NA	NA	NA	1.03016	NA	2.68294	NA	NA	NA	3.37381	-0.20555	4.8206	NA	NA	-0.256581	NA	NA	4.43441	NA	NA	2.841	2.87605	NA	4.51188	4.19121	1.93252	NA	NA	3.14411	NA	3.2998	NA	3.94854	4.57163	3.37568	2.95563	1.53503	2.77374	NA	2.39037	NA	NA	NA	NA	1.09494
pc2_170201_cpp266_sw	NA	NA	2.28331	NA	NA	NA	NA	-1.3446	NA	2.84296	NA	3.70959	NA	3.77312	NA	5.11585	NA	NA	-0.34293	NA	NA	4.65411	NA	NA	3.18612	1.42242	NA	3.62209	4.19617	2.753	NA	NA	3.54931	NA	2.86466	NA	4.08514	4.48489	3.68638	2.53152	1.31963	2.17591	NA	2.48321	NA	NA	NA	3.95376	1.05554
pc2_170201_cpp267_sw	NA	NA	1.22945	NA	NA	NA	NA	NA	NA	NA	NA	NA	NA	2.84589	NA	4.08776	NA	2.0788	NA	NA	-2.68348	3.65075	NA	NA	1.57525	2.09509	NA	3.7606	3.34339	2.81417	NA	NA	4.01918	NA	4.47409	2.22643	4.05595	3.85487	3.93193	NA	4.21913	3.13043	NA	NA	NA	2.61279	NA	2.74214	2.41722
pc2_170201_cpp268_sw	NA	NA	2.92545	3.31261	NA	NA	NA	NA	NA	3.85225	NA	4.10442	NA	4.43578	2.08501	5.68824	NA	NA	NA	NA	NA	5.52624	NA	NA	4.0303	NA	2.8928	5.28407	NA	4.002	3.27116	NA	3.67603	NA	2.87742	2.87968	3.98744	4.80018	2.52461	2.12253	2.17528	2.02592	NA	3.02241	NA	1.94644	NA	6.55415	0.641443
pc2_170201_cpp269_sw	NA	NA	2.09042	2.10559	0.492876	NA	NA	NA	NA	3.02424	NA	NA	NA	4.24146	NA	5.19679	NA	3.5243	2.05075	NA	2.30128	4.93455	NA	NA	3.61977	0.869868	2.36947	4.89621	NA	3.15869	3.97346	NA	NA	3.27487	3.31344	4.22182	4.24234	3.94257	2.78677	2.43001	2.18576	1.72675	2.17768	3.15858	NA	2.01479	NA	NA	0.532889
pc2_170201_cpp270_sw	NA	NA	3.47353	NA	NA	NA	NA	2.77908	4.15089	NA	NA	NA	NA	4.09102	NA	4.81467	3.50295	NA	2.7671	NA	NA	4.52253	NA	NA	4.6916	2.20727	NA	4.24151	4.1417	2.50878	NA	NA	4.42807	NA	4.3858	NA	3.92065	3.96509	3.64347	NA	2.90608	1.00436	NA	3.32787	NA	-0.303769	NA	NA	NA
pc2_170201_cpp271_sw	NA	NA	2.18725	NA	NA	NA	NA	NA	3.95157	NA	NA	NA	NA	2.49377	NA	4.32406	1.2848	NA	NA	1.44646	NA	4.24582	NA	NA	3.70888	2.17541	NA	3.74557	3.82939	1.05998	NA	NA	4.06282	NA	3.86247	2.38225	4.40341	3.972	3.68699	2.44548	2.86694	2.23039	2.0113	3.00663	NA	2.47769	NA	4.18248	1.51422
pc2_170201_cpp272_sw	NA	NA	NA	1.59481	NA	NA	NA	2.43944	3.85403	NA	NA	NA	NA	3.38955	NA	3.68579	NA	NA	NA	NA	NA	4.52792	NA	NA	3.61957	NA	2.09263	3.53801	4.26314	NA	NA	NA	3.7185	NA	3.78173	NA	4.04189	3.39138	3.99549	2.08009	NA	1.35507	NA	2.08582	NA	2.17678	2.50306	3.94013	NA
pc2_170201_cpp273_sw	NA	NA	2.31386	2.63195	NA	1.74422	NA	2.08096	4.99269	-0.482793	NA	4.0342	NA	4.30825	2.64625	5.29377	NA	NA	2.39497	NA	NA	4.4251	NA	NA	4.16367	NA	2.43592	4.28258	4.3995	NA	NA	-0.153578	NA	NA	3.58841	4.32942	3.98667	3.59429	3.78037	NA	2.77527	1.97738	NA	3.84628	NA	3.27293	NA	4.77547	NA
pc2_170201_pcpool11_sw	NA	NA	2.4553	3.62002	NA	NA	NA	0.631766	4.25337	NA	NA	NA	NA	3.43624	NA	4.56857	NA	NA	2.38021	NA	NA	4.2885	NA	NA	4.09001	NA	NA	2.57663	3.32756	NA	NA	NA	3.62754	NA	3.94267	3.93114	4.21478	4.09283	3.89896	NA	2.29623	1.61001	NA	1.82851	NA	1.20933	NA	NA	2.16282
pc2_170203_cpp358_sw	NA	NA	1.03875	NA	NA	NA	NA	NA	3.19211	NA	NA	NA	3.33258	2.39149	NA	4.22532	NA	NA	NA	NA	NA	4.86906	NA	NA	NA	NA	1.62741	2.75602	NA	NA	3.81033	NA	NA	2.2005	NA	4.48942	3.97306	3.90449	2.53684	-0.9438	1.68077	1.78144	NA	2.95149	NA	2.67686	NA	4.51984	NA
pc2_170203_cpp359_sw	NA	4.37147	2.69282	NA	NA	NA	NA	NA	5.15138	NA	NA	3.68493	NA	NA	NA	4.84489	0.898512	NA	NA	NA	NA	4.36878	NA	NA	4.57246	NA	2.94134	NA	NA	NA	5.41784	NA	3.76256	NA	4.36362	NA	3.42086	3.85195	3.42062	NA	3.06192	0.859714	NA	3.02044	NA	NA	NA	3.88939	0.077322
pc2_170203_cpp360_sw	NA	2.75435	3.1795	3.93292	1.9934	2.1467	0.46449	NA	5.68715	3.66506	NA	4.83035	4.39238	2.75704	1.75035	5.98575	NA	3.95814	NA	2.05309	NA	5.47931	NA	NA	3.67944	3.01876	NA	4.64891	NA	4.58252	NA	NA	3.49303	NA	2.89322	4.39084	3.70161	3.7709	0.654205	1.57805	NA	2.96738	NA	NA	NA	NA	NA	6.60102	NA
pc2_170203_cpp361_sw	NA	NA	1.3431	4.70081	NA	NA	NA	2.86232	4.5984	NA	NA	NA	NA	3.55727	1.27681	5.70948	2.92717	NA	NA	2.01184	NA	4.29429	NA	NA	4.06463	NA	2.14708	3.70659	NA	NA	NA	NA	NA	NA	NA	NA	3.33821	3.32334	NA	NA	2.23739	1.83983	NA	3.02604	NA	NA	NA	4.09398	NA
pc2_170203_cpp362_sw	NA	NA	2.18243	4.37337	NA	NA	NA	1.91679	3.45346	NA	NA	NA	NA	3.60279	NA	3.79555	1.45401	NA	NA	1.27106	0.742662	3.90189	NA	NA	3.4077	2.38785	NA	3.08334	NA	2.76975	NA	NA	3.71705	NA	3.78787	3.84375	4.14945	4.32524	3.92986	1.08448	1.97043	1.91798	NA	2.51918	NA	3.02394	NA	NA	2.3497
pc2_170203_cpp363_sw	NA	NA	2.05197	3.00182	NA	NA	NA	2.99018	2.76001	NA	NA	NA	NA	4.65838	NA	4.84337	NA	2.97961	NA	NA	NA	5.77879	NA	NA	3.62632	2.84046	1.47712	NA	4.21801	3.30349	5.3158	NA	1.77879	NA	1.87084	5.02492	4.067	4.1133	4.15345	NA	2.27779	2.22871	NA	3.13011	NA	0.601646	NA	NA	1.38416
pc2_170203_cpp364_sw	NA	3.67988	2.53327	NA	NA	NA	NA	2.13943	2.63902	1.53402	NA	3.91173	NA	4.64889	NA	5.01384	NA	4.1722	NA	NA	NA	5.91483	NA	NA	3.76501	NA	3.30548	NA	NA	3.64005	5.03672	NA	4.31165	NA	2.9089	NA	3.80741	4.20252	2.81471	2.35304	2.28993	NA	NA	2.3866	NA	2.60371	NA	NA	2.22772
pc2_170203_cpp365_sw	NA	NA	1.69608	NA	NA	NA	NA	1.6287	3.56585	NA	NA	NA	NA	3.05927	NA	4.37008	NA	1.42169	NA	NA	NA	4.67581	NA	NA	4.72853	NA	1.88326	NA	4.18215	NA	NA	NA	4.58577	NA	3.72255	NA	3.99787	4.25544	3.56413	2.37391	1.06203	-0.110885	NA	3.40546	NA	2.36577	NA	4.60368	1.79397
pc2_170203_cpp366_sw	NA	2.99487	2.74504	4.17304	NA	NA	NA	2.85798	3.93621	1.77223	NA	3.81673	NA	4.68895	NA	4.78715	NA	3.38714	2.37795	NA	NA	4.7446	NA	NA	5.03345	2.1878	2.38355	NA	3.8811	1.80036	NA	NA	3.15327	1.44958	2.48729	4.24265	3.63508	4.57121	3.005	3.28658	0.850633	3.03945	1.04086	3.36265	NA	2.86349	NA	6.06865	NA
pc2_170203_cpp367_sw	NA	NA	2.74136	3.23429	NA	NA	NA	2.99566	3.65787	NA	NA	3.62033	NA	3.83272	NA	3.97319	1.61346	2.66025	3.03178	NA	NA	5.0714	NA	NA	5.1326	NA	2.36051	NA	NA	3.95048	NA	NA	3.43788	NA	1.6705	NA	3.7201	4.74443	2.7649	1.59996	NA	1.86848	2.87133	2.92273	NA	NA	NA	NA	0.637876
pc2_170203_cpp368_sw	NA	NA	3.53301	4.56344	NA	NA	NA	3.05371	4.13581	2.59913	NA	3.2057	NA	4.57568	NA	5.35166	NA	2.7632	2.31598	NA	0.114769	4.7551	NA	NA	5.29692	NA	NA	3.03357	5.79056	2.16591	NA	NA	3.58967	NA	NA	NA	3.47692	4.56588	1.09848	NA	3.6099	2.20619	2.46677	2.36651	NA	0.874843	NA	9.01854	NA
pc2_170203_cpp369_sw	NA	NA	1.50203	3.36655	NA	NA	NA	NA	2.69277	NA	NA	NA	NA	2.23975	NA	4.23141	NA	NA	NA	NA	NA	1.84163	NA	NA	4.11352	NA	NA	2.5927	2.91184	NA	NA	NA	4.73926	NA	4.64703	1.80088	4.2292	3.90353	3.13561	-0.0618211	NA	2.06199	NA	NA	NA	2.01703	NA	NA	-0.489819
pc2_170203_cpp370_sw	NA	NA	2.93375	3.63736	1.12806	2.56096	NA	3.2725	5.74658	NA	NA	3.93337	NA	3.96279	NA	4.97381	2.88509	4.41191	3.56281	NA	0.925053	5.70444	NA	NA	4.94731	2.43906	4.06457	3.76102	3.82647	3.48161	5.12129	1.11989	3.59754	NA	3.83556	NA	3.77562	4.26312	3.18521	2.56124	2.65688	3.01143	1.76458	2.95235	NA	5.31524	NA	6.20304	NA
pc2_170203_cpp371_sw	NA	NA	2.77829	2.80775	NA	NA	NA	0.48575	4.68145	2.92619	NA	NA	NA	4.14121	NA	4.68933	NA	2.86463	NA	NA	NA	5.0071	NA	NA	4.51254	-1.3666	2.91589	3.60756	3.50989	3.2707	NA	NA	3.91016	NA	3.76926	NA	3.81935	3.50317	2.9742	2.85676	2.83707	2.51503	NA	3.22077	NA	NA	NA	NA	1.71649
pc2_170203_cpp372_sw	NA	NA	5.02591	6.04357	1.15295	NA	NA	3.33222	1.51212	NA	NA	4.69664	NA	4.85437	3.41781	6.91401	3.45825	NA	3.1599	1.8671	NA	5.41198	NA	NA	4.96629	1.60674	3.98947	3.83364	5.69334	3.36762	3.97314	0.0932672	3.73724	NA	3.23757	4.05653	3.65223	4.26245	3.70356	1.5121	2.28475	1.17074	NA	2.97139	NA	NA	NA	4.59468	NA
pc2_170203_cpp373_sw	NA	NA	1.54931	3.80266	NA	NA	NA	NA	NA	NA	NA	NA	NA	2.15921	NA	4.01204	0.276285	NA	NA	NA	1.97288	2.35766	NA	NA	1.60396	1.31957	NA	2.42113	NA	NA	NA	NA	3.38953	NA	3.56078	-0.480222	3.66154	3.27061	3.53905	NA	NA	1.33496	NA	NA	NA	1.55063	NA	3.33536	3.17912
pc2_170203_cpp374_sw	NA	NA	3.12829	2.78128	NA	NA	NA	2.05508	4.38726	1.29873	NA	4.18702	NA	3.39444	NA	5.23965	NA	NA	NA	NA	NA	5.12642	NA	NA	3.69664	NA	1.08878	4.01381	NA	NA	NA	NA	3.59093	NA	3.72695	2.61908	3.98086	4.42911	4.10447	NA	3.4745	2.53034	NA	2.26414	NA	NA	NA	NA	0.664713
pc2_170203_cpp375_sw	NA	3.0275	3.65447	2.54739	NA	NA	NA	2.72174	4.85244	2.2124	NA	3.94578	NA	4.04489	NA	5.48048	NA	2.21179	NA	NA	NA	5.66855	NA	NA	4.76326	NA	3.05363	4.87714	NA	1.93768	NA	-0.866075	3.95575	NA	3.56929	NA	3.92208	4.30055	3.74994	2.14697	2.55589	2.49326	NA	3.0014	NA	3.16461	NA	NA	1.46204
pc2_170203_cpp376_sw	NA	NA	2.66952	NA	NA	NA	NA	1.28444	3.60263	NA	NA	NA	NA	NA	NA	4.39392	NA	NA	NA	NA	1.57064	3.60505	NA	NA	NA	NA	NA	3.50477	2.71511	NA	NA	NA	NA	NA	4.28301	3.89999	4.29011	4.10953	4.07646	2.28381	3.11632	2.51398	NA	2.9769	NA	2.61435	NA	4.12664	1.84283
pc2_170203_cpp377_sw	-2.74362	NA	NA	NA	NA	NA	NA	0.267885	4.46956	NA	NA	NA	NA	2.58913	NA	4.34216	NA	NA	NA	1.52953	NA	3.25465	NA	NA	2.52604	NA	NA	3.47462	NA	NA	NA	NA	4.31824	NA	4.05313	3.3359	4.20269	4.07106	3.95376	2.58457	2.78738	3.17117	NA	3.10636	NA	2.93773	NA	4.37955	1.76983
pc2_170203_cpp378_sw	NA	NA	NA	NA	NA	NA	NA	1.26656	4.04967	NA	NA	NA	NA	2.96344	NA	4.05637	NA	NA	0.00542963	NA	NA	3.74153	NA	NA	3.59019	1.29871	NA	3.52632	3.61241	0.556207	2.75324	NA	4.39034	2.63911	3.45843	NA	3.90031	4.16291	3.65521	NA	NA	2.3941	3.44967	NA	NA	2.20432	2.22839	NA	1.15898
pc2_170203_cpp379_sw	NA	NA	2.85018	3.63186	NA	NA	NA	NA	4.48996	NA	NA	4.34365	NA	3.78455	2.85824	6.03523	NA	3.97092	NA	NA	NA	5.30123	NA	NA	NA	NA	3.06926	4.72492	5.11384	1.4797	5.82562	NA	NA	NA	NA	NA	2.93624	3.10253	3.18528	1.68425	2.20075	0.60884	NA	2.90196	NA	NA	NA	3.42027	NA
pc2_170203_cpp380_sw	1.00565	2.87425	3.0053	2.79413	NA	NA	NA	NA	3.74613	NA	NA	NA	NA	4.17479	NA	6.02782	NA	1.65227	2.32813	NA	NA	5.11428	NA	NA	3.32692	NA	2.86056	4.06722	4.7817	2.354	5.20455	NA	4.61775	NA	3.81048	4.39204	3.96513	3.58001	3.43029	2.21508	0.957323	2.24584	NA	1.79155	NA	2.79416	NA	4.15929	2.34173
pc2_170203_cpp381_sw	NA	NA	1.40685	2.70197	NA	NA	NA	0.682985	3.48497	NA	NA	NA	NA	3.32578	NA	3.39058	3.18193	NA	3.62948	NA	1.57464	4.7451	NA	NA	3.39906	NA	NA	2.92629	NA	NA	NA	NA	3.83099	NA	4.36666	2.76459	4.12156	3.94704	4.21748	NA	3.26521	2.48757	NA	0.490378	NA	1.63983	NA	3.2206	2.17037
pc2_170203_cpp382_sw	NA	NA	2.09829	4.13254	NA	NA	NA	NA	5.06307	NA	NA	NA	NA	3.87405	NA	5.71966	NA	3.00464	4.19785	NA	NA	4.96908	NA	NA	3.85844	NA	NA	4.54971	4.14899	NA	NA	NA	3.85906	NA	3.64881	3.7092	3.38237	3.91501	3.79092	NA	NA	NA	3.07447	2.85884	NA	1.04943	NA	NA	1.65028
pc2_170203_cpp383_sw	NA	NA	3.48931	4.39003	2.05541	NA	NA	3.60341	5.87329	3.1805	NA	5.16079	NA	4.72478	NA	6.18874	NA	NA	4.3412	NA	NA	4.4153	NA	NA	3.33163	4.00304	3.57552	NA	5.53711	3.33185	5.35397	NA	NA	NA	3.89178	NA	4.05881	3.38339	3.90045	NA	2.78532	2.40126	NA	4.297	NA	NA	NA	4.64462	NA
pc2_170203_cpp384_sw	NA	4.54233	3.41429	5.0247	2.51425	NA	NA	NA	5.83801	NA	NA	5.56392	NA	4.24869	3.09189	6.89432	3.22819	3.30113	4.21021	NA	NA	5.85156	NA	NA	NA	NA	NA	NA	NA	NA	5.82109	NA	3.87572	NA	NA	NA	3.34411	3.60699	NA	NA	2.85993	NA	0.425334	NA	NA	NA	NA	NA	NA
pc2_170203_cpp385_sw	NA	3.80996	2.92433	4.1772	0.22257	NA	NA	1.28541	5.03753	NA	NA	NA	NA	4.27814	NA	5.48916	2.4706	2.33542	2.69803	NA	2.35788	4.96215	NA	NA	4.76363	NA	3.07451	NA	4.96209	3.04985	4.19797	NA	2.90796	NA	4.5475	NA	3.63055	3.63941	2.88668	1.59595	2.32461	NA	NA	NA	NA	NA	NA	NA	1.76659
pc2_170203_pcpool15_sw	NA	3.38825	2.37873	4.01955	NA	NA	NA	NA	3.25113	NA	NA	NA	NA	3.44905	NA	4.91488	2.16546	NA	NA	NA	NA	5.01448	NA	NA	3.93047	NA	2.58255	NA	4.09236	2.91662	NA	-0.837302	NA	NA	3.85656	NA	4.1323	4.01986	3.6986	NA	NA	2.01278	NA	3.40381	NA	2.75266	NA	NA	2.55208
pc2_170206_cpp464_sw	NA	NA	2.25655	NA	NA	NA	NA	NA	3.18786	NA	NA	NA	NA	1.99883	NA	4.58302	NA	NA	NA	NA	2.52805	4.43362	NA	NA	3.33559	NA	NA	NA	NA	1.84161	NA	NA	2.53839	NA	3.49682	3.55421	4.30671	3.88836	4.06457	NA	NA	2.50239	NA	2.92256	NA	NA	NA	3.5469	0.510294
pc2_170206_cpp465_sw	NA	4.55677	4.12699	3.92287	1.0698	NA	NA	NA	3.42104	0.497999	NA	4.06859	NA	3.33475	1.78427	6.13259	2.84125	NA	3.7894	NA	NA	5.12073	NA	NA	4.73684	2.71107	3.29549	5.29238	4.18519	NA	3.50466	NA	2.94754	NA	4.00565	NA	3.19465	3.88952	3.42546	NA	1.98358	NA	2.57419	3.82446	NA	NA	NA	NA	0.514215
pc2_170206_cpp466_sw	NA	NA	1.35159	NA	NA	NA	NA	NA	NA	NA	NA	NA	NA	NA	NA	3.51325	NA	NA	NA	NA	NA	2.05862	NA	NA	NA	NA	NA	NA	NA	NA	NA	NA	4.84099	NA	4.15021	3.11795	3.17011	4.12879	4.39783	NA	NA	2.15668	1.93274	1.77261	NA	2.28855	NA	NA	1.78086
pc2_170206_cpp467_sw	NA	NA	3.35768	2.86678	1.1451	NA	NA	NA	5.40952	NA	NA	3.94237	NA	4.4921	NA	5.46092	NA	2.42262	3.24411	2.0163	NA	5.40464	NA	NA	4.70548	NA	2.71688	4.73319	NA	2.18294	3.33961	NA	NA	NA	NA	4.607	3.80249	4.41748	NA	2.69421	NA	NA	NA	2.84287	NA	1.9892	NA	5.87968	NA
pc2_170206_cpp468_sw	NA	NA	3.84522	3.87466	0.0662365	NA	NA	2.3841	4.90916	3.06761	NA	NA	NA	4.51062	NA	5.0944	NA	2.21029	3.65981	NA	NA	5.529	NA	NA	5.48157	3.2686	2.88242	4.60626	NA	2.22461	4.26466	NA	3.7518	NA	3.36553	NA	4.18251	4.58291	3.1937	2.75138	NA	1.97499	NA	2.84418	NA	2.82444	NA	NA	0.776681
pc2_170206_cpp469_sw	NA	NA	1.33809	NA	NA	NA	NA	NA	NA	NA	NA	2.10272	NA	NA	NA	4.3151	NA	NA	NA	NA	NA	3.94176	NA	NA	3.15911	NA	NA	4.34229	4.16844	0.838816	NA	NA	3.96954	2.63613	4.45846	2.02779	3.84146	3.34797	4.29705	NA	2.6083	NA	NA	1.45189	NA	2.25749	NA	NA	2.22616
pc2_170206_cpp470_sw	NA	NA	2.53275	2.6031	NA	NA	NA	NA	2.14435	NA	NA	NA	NA	3.02129	NA	4.46722	2.20413	NA	2.04827	NA	0.523947	4.3288	NA	NA	3.70548	NA	1.39632	4.86525	NA	2.6215	3.97782	NA	4.63824	NA	4.35284	3.28457	4.0663	3.1999	4.25113	NA	3.32653	2.07552	NA	2.19381	NA	2.73022	NA	3.89096	1.68921
pc2_170206_cpp471_sw	NA	NA	2.0397	3.05104	NA	NA	NA	NA	1.78559	NA	NA	NA	NA	NA	NA	3.64201	2.22114	NA	NA	NA	NA	3.76748	NA	NA	3.06686	NA	NA	4.06634	NA	0.852956	3.20895	NA	4.77971	NA	4.54371	2.42265	3.79465	1.84015	4.23519	NA	1.55744	1.93831	NA	2.7242	NA	NA	NA	NA	1.99213
pc2_170206_cpp472_sw	NA	NA	0.561256	NA	NA	NA	NA	NA	NA	NA	NA	NA	NA	2.5469	NA	2.93632	NA	NA	NA	NA	NA	2.4419	NA	NA	NA	NA	NA	NA	2.12521	NA	NA	NA	4.61093	NA	3.72916	4.00621	4.26752	3.72901	3.85535	NA	3.14307	3.09144	NA	3.44563	NA	NA	NA	3.80736	1.92095
pc2_170206_cpp473_sw	NA	3.08872	2.88182	3.42517	NA	NA	NA	4.44768	NA	NA	NA	4.41633	NA	4.45608	NA	5.23845	3.12714	NA	2.83927	NA	NA	4.90803	NA	NA	3.46604	NA	2.3852	3.57182	4.99666	3.25918	4.47914	1.89094	4.32192	NA	3.37735	NA	4.22783	3.88936	3.63036	-1.02944	2.98678	1.97383	NA	3.27161	NA	1.48139	NA	NA	1.70257
pc2_170206_cpp474_sw	NA	4.07523	2.67901	4.56202	2.22056	NA	NA	3.19148	2.33357	NA	NA	5.09409	NA	5.06637	NA	5.97644	4.20204	2.34976	3.70159	NA	NA	5.11579	NA	NA	4.09924	NA	NA	3.26841	5.1219	3.18631	5.38551	2.138	3.14489	NA	4.04028	NA	3.86538	4.35346	3.58774	1.61969	NA	2.70889	NA	3.336	NA	2.78699	1.36702	NA	NA
pc2_170206_cpp475_sw	NA	1.12646	2.9483	NA	NA	3.10686	NA	NA	4.91998	NA	NA	NA	NA	NA	1.75958	3.62215	1.58887	NA	NA	NA	-0.0657622	4.51888	NA	NA	4.40099	NA	0.0412467	3.83047	NA	1.51243	NA	NA	4.45303	NA	3.56597	2.70722	3.16895	3.94045	2.87913	NA	NA	NA	NA	2.49648	NA	NA	NA	4.83133	NA
pc2_170206_cpp476_sw	NA	NA	2.15128	NA	NA	NA	NA	NA	5.00355	NA	NA	NA	NA	3.33911	2.16873	3.70334	NA	NA	NA	NA	NA	4.37738	NA	NA	4.51219	NA	NA	3.99482	NA	NA	1.35253	NA	3.83766	NA	2.89322	4.56243	3.82778	4.25528	3.15972	-0.131903	NA	2.30714	NA	3.40729	NA	NA	NA	NA	NA
pc2_170206_cpp477_sw	NA	3.17566	3.94763	NA	NA	NA	NA	2.73162	5.86383	2.39867	NA	4.60352	NA	3.68561	NA	4.57331	NA	2.79616	NA	NA	NA	5.24753	NA	NA	4.30004	NA	3.11377	4.94925	4.25058	3.084	NA	NA	3.26953	NA	3.67025	NA	3.88476	4.38148	2.82928	1.94514	2.07219	3.05648	NA	2.18632	NA	NA	NA	NA	NA
pc2_170206_cpp478_sw	NA	NA	2.34929	3.19385	NA	NA	NA	NA	3.17266	NA	NA	4.15077	NA	3.60451	2.21909	4.0713	NA	NA	NA	NA	NA	5.31826	NA	NA	3.54779	NA	NA	3.29146	5.03981	NA	NA	NA	4.06209	NA	2.8823	NA	3.82195	3.81617	2.43414	NA	2.89529	1.26739	NA	3.31592	NA	NA	NA	NA	NA
pc2_170206_cpp479_sw	NA	NA	2.86362	4.48407	NA	2.29537	NA	NA	3.61994	NA	NA	4.36913	NA	4.27278	2.41686	4.94443	0.660702	3.20088	NA	NA	NA	5.92356	NA	NA	4.73433	2.95498	2.01311	3.63261	4.50756	3.18169	NA	NA	3.10742	NA	NA	NA	2.88006	4.16476	2.004	NA	NA	2.06931	1.92765	3.2681	NA	NA	NA	6.37442	NA
pc2_170206_cpp480_sw	NA	NA	3.40559	3.91834	NA	NA	NA	3.90891	4.55041	3.18126	NA	4.33923	NA	3.4161	2.58021	5.95358	NA	NA	NA	NA	NA	5.3805	NA	NA	3.64663	2.79966	2.61916	3.58402	3.35848	3.72433	5.36273	1.63623	1.78692	NA	0.857142	NA	3.88482	4.08035	2.1185	0.99961	3.33878	2.32218	NA	3.4768	NA	NA	NA	NA	NA
pc2_170206_cpp481_sw	NA	NA	4.09349	4.63854	0.0190552	NA	NA	4.04194	4.78926	NA	NA	NA	NA	4.11432	3.86466	6.39067	3.70438	NA	NA	NA	NA	5.87098	NA	NA	4.97872	3.26727	2.85223	4.07532	NA	2.98074	5.85459	3.02287	NA	NA	2.21618	NA	3.93901	4.03177	2.20712	NA	2.43063	1.98037	NA	3.1489	NA	-0.468045	NA	4.7203	NA
pc2_170206_cpp482_sw	NA	NA	2.62375	4.23335	0.674838	NA	1.45322	NA	4.77533	2.60068	NA	4.6391	NA	3.47973	NA	5.36599	NA	NA	NA	NA	NA	5.30965	NA	NA	2.89636	1.25381	2.65004	4.98294	NA	3.69946	5.02693	4.5178	5.07762	NA	4.23147	NA	4.05056	2.66492	3.39286	2.28233	2.11171	2.51526	NA	1.77536	NA	4.69694	NA	NA	1.87989
pc2_170206_cpp483_sw	NA	NA	3.19212	3.81939	NA	NA	3.08637	NA	5.64394	2.65442	NA	4.73361	NA	3.647	NA	5.49904	NA	NA	NA	NA	NA	4.90623	NA	NA	3.56077	NA	2.17072	4.95593	NA	3.02966	4.74143	3.61447	NA	NA	4.02913	NA	3.92391	3.50479	3.8528	1.74268	3.21882	2.83601	NA	3.43554	NA	NA	NA	NA	1.94394
pc2_170206_cpp484_sw	0.501869	NA	NA	NA	NA	NA	NA	2.32185	2.69639	NA	NA	NA	NA	2.82186	NA	4.68683	NA	NA	NA	NA	NA	3.83762	NA	NA	4.12358	NA	NA	3.71018	NA	2.1386	4.13595	NA	4.42076	NA	4.75672	NA	4.15053	4.12381	3.96611	NA	3.00922	2.37792	NA	2.01267	NA	2.94509	NA	NA	1.79325
pc2_170206_cpp485_sw	1.75677	NA	NA	NA	NA	NA	NA	NA	3.37151	NA	NA	NA	NA	1.59275	NA	2.65868	NA	NA	NA	2.01124	2.37668	2.74047	NA	NA	NA	-0.151791	NA	NA	NA	NA	NA	-3.77244	3.75793	NA	4.35078	3.23631	3.92329	3.58657	3.87605	1.20837	1.91735	1.92446	NA	NA	NA	1.98191	NA	NA	2.50532
pc2_170206_cpp486_sw	-1.98344	NA	2.36637	4.12665	NA	NA	NA	NA	5.14927	NA	NA	4.33925	NA	3.60152	3.10254	5.40582	NA	NA	NA	NA	NA	4.52254	NA	NA	4.97416	NA	3.48175	3.61202	5.35069	0.242432	NA	NA	5.41355	NA	2.90163	NA	3.68819	3.78962	3.47461	NA	2.9388	2.25709	3.03057	2.04227	NA	1.84902	NA	4.37331	1.15209
pc2_170206_cpp487_sw	NA	NA	2.25672	4.58268	NA	NA	NA	NA	5.21881	NA	NA	NA	NA	2.91492	2.52786	5.39573	NA	NA	NA	NA	NA	5.07574	NA	NA	4.99832	2.21495	3.49059	3.97568	5.4362	2.89311	NA	NA	4.10861	NA	3.71194	NA	3.56332	3.63797	3.68104	1.76385	4.13953	2.13142	NA	3.40159	NA	4.32543	NA	NA	1.54497
pc2_170206_cpp488_sw	NA	4.1754	3.40859	NA	NA	2.02635	NA	3.60345	6.16929	NA	NA	4.58949	NA	4.49612	2.00359	6.60922	4.17186	3.5599	4.3374	NA	NA	4.97253	NA	NA	4.96698	2.51974	2.98508	4.2538	5.13231	4.36447	6.35135	NA	NA	NA	NA	NA	3.39627	3.61494	1.38458	0.543944	1.72213	1.39923	1.10375	3.54065	NA	1.96041	2.66385	NA	NA
pc2_170206_cpp489_sw	NA	NA	1.18088	NA	NA	NA	NA	2.84891	4.6925	3.18233	NA	3.90867	NA	3.72703	NA	5.89851	NA	NA	3.02501	NA	NA	4.99307	NA	NA	4.67737	NA	NA	3.41097	4.35857	3.69426	5.30756	NA	4.21773	NA	3.20555	NA	3.72555	4.15349	3.02449	NA	NA	2.89237	NA	3.21727	NA	NA	NA	NA	NA
pc2_170206_cpp490_sw	NA	NA	2.95489	2.78461	2.10757	3.2388	2.85731	3.28837	NA	NA	NA	4.04966	3.77491	3.46732	2.20135	4.79222	NA	NA	NA	NA	NA	4.15856	NA	NA	4.41611	2.57022	NA	5.14201	4.25672	2.23026	NA	NA	4.22609	1.62744	3.26695	NA	4.16761	3.03266	2.60273	NA	1.46191	1.99396	NA	2.55873	NA	2.57849	NA	4.65069	NA
pc2_170206_cpp491_sw	NA	4.46854	3.74701	3.38157	3.89597	3.01546	4.07407	1.38692	3.27802	2.5806	NA	NA	NA	3.54649	4.73235	5.71811	NA	3.17492	3.80586	NA	NA	4.94997	NA	NA	5.28381	NA	2.9123	6.28589	5.22564	2.37179	NA	NA	5.29931	NA	4.35756	NA	3.75909	4.0127	4.32299	NA	2.14586	2.05359	NA	NA	NA	2.50784	NA	NA	-0.119148
pc2_170206_pcpool19_sw	NA	NA	2.81515	2.8746	NA	NA	NA	NA	4.38357	1.53574	NA	NA	NA	3.649	NA	4.96725	NA	1.68369	NA	NA	NA	4.93426	NA	NA	4.04075	NA	NA	3.46493	NA	NA	2.53594	0.821852	3.61722	NA	4.21283	NA	3.86674	4.18043	4.1353	1.22485	2.22586	1.58224	NA	2.21252	NA	2.89634	NA	NA	2.45336
pc2_170208_cpp110_sw	NA	NA	1.57779	NA	NA	NA	NA	NA	2.71479	NA	NA	NA	NA	3.56868	1.11767	4.78312	NA	NA	NA	NA	NA	5.07511	NA	NA	3.49585	NA	NA	NA	NA	1.18259	2.97566	NA	3.60666	NA	NA	NA	4.07278	4.14394	2.04304	1.97721	NA	0.212922	NA	NA	NA	NA	NA	9.23568	NA
pc2_170208_cpp111_sw	NA	NA	NA	NA	NA	1.55523	NA	NA	NA	NA	NA	NA	NA	2.26679	NA	2.69783	NA	NA	NA	NA	NA	3.12436	NA	NA	2.42721	NA	NA	NA	NA	NA	NA	NA	NA	NA	3.70255	4.27442	4.36748	3.74793	3.92903	NA	NA	1.55518	NA	2.54179	NA	2.08375	NA	NA	1.56284
pc2_170208_cpp112_sw	NA	NA	3.14629	NA	NA	2.66014	NA	NA	3.18898	NA	NA	1.77095	NA	3.39278	NA	5.29403	NA	NA	1.98638	NA	NA	4.32179	NA	NA	3.34139	NA	2.93928	NA	NA	3.17705	3.82975	NA	NA	NA	3.75625	3.05633	3.59614	3.51275	3.67653	1.85558	1.7346	2.29303	NA	2.02842	NA	3.26104	NA	3.84046	1.36158
pc2_170208_cpp113_sw	NA	NA	2.16921	NA	NA	NA	NA	NA	1.55727	NA	NA	NA	NA	3.75569	NA	4.81238	1.96007	NA	NA	2.81452	NA	4.5148	NA	NA	2.62841	NA	NA	NA	NA	2.8974	NA	NA	4.46137	NA	NA	NA	2.97978	4.17099	1.74715	NA	2.16296	NA	NA	2.41805	NA	NA	NA	NA	0.0066027
pc2_170208_cpp114_sw	NA	NA	0.811114	3.69775	NA	NA	NA	NA	3.24733	1.83974	NA	NA	NA	4.18401	NA	5.67945	NA	NA	1.54887	2.89685	NA	4.64798	NA	NA	2.07363	NA	1.25832	NA	NA	2.84784	NA	0.764985	3.84897	1.828	2.58582	NA	3.52707	2.97051	2.79697	2.55815	2.64104	3.08876	NA	2.00229	NA	NA	NA	NA	1.48561
pc2_170208_cpp115_sw	NA	2.27275	NA	1.83149	NA	NA	NA	NA	2.44435	2.01862	NA	NA	NA	4.19564	NA	4.38769	NA	NA	NA	1.83988	NA	4.48691	NA	NA	3.52731	NA	NA	NA	NA	2.80924	2.39208	NA	1.84388	NA	3.7088	3.13649	4.04114	4.0243	2.98624	2.27084	0.567294	-0.253089	NA	2.57931	NA	4.8176	2.7231	4.89596	2.13471
pc2_170208_cpp116_sw	NA	NA	3.64222	4.44028	NA	3.34235	NA	NA	5.20037	NA	NA	4.18267	NA	3.93784	NA	4.85091	NA	NA	NA	NA	NA	5.02541	NA	NA	4.41507	2.86	3.17044	4.92131	NA	NA	NA	NA	NA	NA	3.59055	3.93933	4.09107	3.63666	3.52433	2.25821	1.57413	3.04525	NA	3.71508	NA	NA	NA	NA	NA
pc2_170208_cpp117_sw	-1.12748	NA	2.41453	3.16583	NA	1.91062	NA	NA	3.70775	2.44666	NA	NA	NA	2.62536	NA	4.10619	NA	NA	NA	NA	0.916735	3.69581	NA	NA	3.29654	1.73252	NA	3.13579	NA	3.01488	NA	NA	4.21141	NA	4.13212	NA	3.91606	4.55491	3.93657	0.48832	3.20929	2.29666	0.992026	2.95265	NA	3.633	NA	NA	1.84562
pc2_170208_cpp118_sw	NA	NA	2.21197	3.44447	NA	NA	NA	NA	2.61138	1.18474	NA	NA	NA	2.67478	NA	4.15699	NA	NA	NA	NA	NA	4.86476	NA	NA	NA	2.63232	NA	3.64403	NA	2.66483	3.99352	NA	4.56285	NA	3.9647	NA	3.70656	4.19028	3.59521	1.23082	3.08897	2.8458	1.83897	3.07353	NA	NA	NA	NA	1.7576
pc2_170208_cpp119_sw	NA	NA	2.0216	1.31662	NA	NA	NA	NA	2.14792	NA	NA	NA	NA	1.98184	NA	4.2526	1.86776	NA	NA	NA	NA	4.27401	NA	NA	3.61887	1.1276	NA	3.7775	NA	NA	NA	NA	4.58177	3.30338	3.68778	NA	4.14845	4.41453	3.94022	2.25663	NA	2.27842	1.95825	2.61333	NA	1.12876	NA	4.45236	1.50843
pc2_170208_cpp120_sw	NA	NA	2.41388	NA	NA	NA	NA	NA	NA	NA	NA	NA	3.49597	2.04559	NA	4.04975	1.84577	NA	NA	NA	2.12367	4.20185	NA	NA	1.4395	NA	NA	4.26277	NA	NA	2.79731	-1.60365	NA	NA	3.92037	4.16875	3.73713	4.34091	3.42026	2.43057	2.84991	1.59827	2.33536	2.6557	NA	2.44745	NA	NA	1.55672
pc2_170208_cpp121_sw	NA	NA	3.50182	4.77874	1.1736	3.20492	2.92527	NA	6.12613	3.72171	NA	5.32191	NA	4.97444	3.3685	6.37269	NA	4.88929	4.50767	NA	NA	6.42227	2.30135	NA	5.77069	3.32908	3.43328	5.0031	NA	4.69558	NA	2.7849	3.77474	NA	NA	NA	3.75267	4.87597	1.01288	2.12259	0.836711	2.78198	NA	1.06663	NA	NA	NA	NA	NA
pc2_170208_cpp122_sw	NA	NA	3.03768	2.64033	0.0243304	4.02866	1.87306	2.77221	5.85891	NA	NA	4.82177	NA	4.75723	1.79717	5.65621	3.68599	4.52947	3.95164	1.82388	NA	5.92915	NA	NA	5.51312	3.55754	4.10008	5.125	NA	3.98994	NA	NA	5.18975	NA	2.79246	3.98968	4.22117	4.112	4.01817	NA	1.19414	2.07522	NA	2.8394	NA	2.75391	2.92146	NA	NA
pc2_170208_cpp123_sw	NA	NA	3.32121	NA	NA	2.87588	NA	1.06057	4.91285	2.92345	NA	3.56106	NA	4.08023	2.12215	5.70703	2.68243	NA	2.32198	NA	0.623374	5.49783	NA	NA	4.4552	NA	NA	4.9259	10.4338	3.02312	4.33358	NA	NA	NA	2.5295	NA	3.71897	4.08921	3.46321	NA	2.90431	1.51399	NA	2.85156	NA	NA	NA	NA	1.48678
pc2_170208_cpp124_sw	NA	NA	1.82824	NA	NA	NA	NA	NA	4.7227	NA	NA	NA	NA	2.75706	NA	4.16157	NA	2.79066	NA	NA	NA	3.80598	NA	NA	2.05966	NA	NA	4.16141	9.34732	1.52644	NA	NA	4.55376	NA	4.47532	2.77412	4.15656	3.45632	3.14267	NA	NA	1.78462	NA	NA	NA	2.67154	NA	NA	3.1722
pc2_170208_cpp125_sw	NA	2.89275	0.987669	2.89978	NA	NA	NA	0.356953	2.49616	NA	NA	3.5679	NA	3.12334	NA	4.93638	NA	NA	2.26686	NA	NA	4.91406	NA	NA	4.35633	NA	NA	NA	4.00821	NA	5.51717	NA	3.709	NA	NA	NA	3.85722	3.33199	2.35125	NA	1.099	2.83812	NA	3.42838	NA	NA	NA	NA	NA
pc2_170208_cpp126_sw	NA	2.89626	2.78845	4.00128	NA	2.95568	NA	NA	3.75527	NA	NA	3.83098	NA	4.44913	NA	5.34604	2.28407	NA	2.37145	NA	NA	5.28707	NA	NA	4.74511	2.50002	3.26756	NA	4.40433	3.79156	5.86439	NA	NA	NA	3.70027	NA	4.03571	4.00501	3.04803	NA	2.37544	1.57442	0.697133	3.10155	NA	1.55381	NA	NA	0.0238015
pc2_170208_cpp127_sw	NA	NA	1.38649	2.55405	NA	NA	NA	2.01022	3.69288	NA	NA	3.16272	NA	3.16908	NA	4.36891	NA	NA	1.97259	NA	NA	3.65188	NA	NA	3.8979	2.03433	2.72815	NA	4.22891	3.16241	5.00605	NA	3.08358	NA	3.45181	1.45665	4.21724	3.54971	3.57278	2.24466	NA	2.55658	NA	2.18658	NA	0.630534	NA	NA	NA
pc2_170208_cpp128_sw	NA	NA	3.68657	3.79028	NA	NA	NA	2.46453	1.9701	2.59388	NA	4.07605	NA	4.28388	NA	5.74308	NA	3.26186	3.52352	NA	NA	5.44814	NA	NA	3.97379	NA	NA	5.21459	5.0009	3.64707	NA	0.499992	NA	NA	2.19395	NA	3.78473	4.12956	3.57439	NA	NA	2.17563	NA	2.75396	NA	2.24841	NA	3.95444	NA
pc2_170208_cpp129_sw	NA	NA	3.65072	3.42582	NA	NA	NA	NA	1.90647	2.27876	NA	NA	NA	3.91271	NA	4.39453	2.13952	NA	NA	-0.308783	NA	4.04088	NA	NA	3.92066	NA	NA	4.50696	NA	2.44592	NA	NA	3.32789	NA	4.37014	3.12749	3.99026	3.71784	4.20814	NA	1.50229	1.62296	1.79769	2.47555	NA	NA	NA	NA	-0.302103
pc2_170208_cpp130_sw	NA	NA	2.41019	4.37109	NA	1.71614	NA	NA	4.77594	NA	NA	NA	NA	3.1814	0.892023	5.28022	NA	NA	NA	1.67777	NA	4.18013	NA	NA	3.51399	NA	NA	3.54359	3.39996	3.65928	NA	4.86348	3.64043	2.41832	1.67757	NA	3.53814	3.90938	1.73639	NA	0.897305	0.944937	1.28535	2.55138	NA	NA	NA	5.99468	NA
pc2_170208_cpp131_sw	NA	NA	NA	2.83994	NA	NA	NA	NA	3.44743	NA	NA	NA	NA	2.69002	NA	3.1666	NA	NA	NA	NA	NA	NA	NA	NA	3.01201	NA	NA	NA	NA	NA	NA	3.72957	4.64123	NA	4.2822	NA	4.14358	3.42301	4.33648	NA	NA	1.75662	NA	NA	NA	NA	NA	NA	2.23693
pc2_170208_cpp132_sw	NA	NA	1.49455	3.19683	NA	NA	NA	NA	3.33844	1.4381	NA	3.64675	NA	2.37924	NA	5.32529	NA	NA	NA	NA	NA	4.16791	NA	NA	3.19204	NA	NA	NA	NA	2.3934	5.33137	3.97503	3.61835	NA	3.99051	2.78175	3.62228	4.5408	1.28548	3.26464	NA	1.65635	2.20977	3.05662	NA	1.85703	NA	NA	1.01419
pc2_170208_cpp133_sw	NA	NA	1.4605	NA	NA	NA	NA	NA	2.66494	NA	NA	NA	NA	NA	NA	3.91629	NA	-0.128473	NA	NA	NA	2.29375	NA	NA	3.11969	NA	NA	NA	NA	NA	3.35104	2.97334	4.45341	NA	4.10804	3.29869	4.15851	4.53957	3.93054	2.67805	NA	-0.855755	2.52857	3.12974	NA	0.974876	NA	NA	1.19926
pc2_170208_cpp134_sw	NA	NA	1.09523	NA	NA	NA	NA	1.71653	5.14953	NA	NA	3.59477	NA	4.12376	NA	4.75242	NA	2.94005	NA	NA	NA	4.66221	NA	NA	3.09633	NA	NA	NA	NA	3.04597	3.93667	NA	3.40667	NA	4.82551	3.48075	4.04265	3.45285	3.80443	NA	1.15508	2.25483	NA	2.67824	NA	2.73396	NA	NA	0.706717
pc2_170208_cpp135_sw	NA	NA	0.34051	1.95921	NA	NA	NA	2.21529	5.21786	NA	NA	3.98869	NA	3.85971	NA	4.81935	NA	NA	NA	NA	NA	4.78806	NA	NA	3.78729	NA	NA	3.92946	NA	1.91306	NA	NA	4.82201	2.75583	4.68986	3.83772	4.10511	2.98414	4.14104	NA	NA	1.73072	-2.12563	3.27442	NA	0.963477	NA	NA	2.50386
pc2_170208_cpp136_sw	NA	NA	3.76643	4.05542	NA	NA	NA	2.76248	4.02527	NA	NA	4.89449	NA	3.46364	2.89172	6.18394	2.59974	2.91283	2.95658	NA	NA	5.00413	NA	NA	5.18431	2.55175	NA	4.15752	NA	2.94841	NA	NA	3.22988	NA	4.37117	2.61724	4.27853	4.24782	3.46566	2.21893	1.40673	2.48537	NA	3.00674	NA	2.29603	NA	4.97136	1.53536
pc2_170208_cpp137_sw	NA	NA	1.83993	3.63381	NA	NA	NA	3.61648	1.83884	NA	NA	4.32019	NA	3.52277	NA	5.33955	1.89846	NA	NA	NA	NA	5.49192	NA	NA	4.17723	3.72263	2.24905	3.70834	3.90797	3.23908	NA	NA	4.50467	NA	4.18038	NA	3.68559	3.46595	3.53598	3.07972	NA	2.54978	NA	3.41823	NA	2.46118	NA	4.88435	1.78591
pc2_170208_pcpool5_sw	NA	NA	1.03286	3.44187	NA	NA	NA	-0.716807	3.81331	NA	NA	NA	NA	3.2194	NA	4.94667	0.62469	NA	NA	NA	NA	4.71338	NA	NA	3.98156	1.4817	NA	NA	3.45395	NA	NA	NA	4.37299	NA	4.04135	NA	4.36	3.3798	3.92859	NA	3.91865	1.84084	NA	NA	NA	NA	NA	3.94425	2.22862
pc2_170210_cpp82_sw	NA	NA	NA	NA	NA	NA	NA	NA	NA	NA	NA	2.82491	NA	NA	NA	3.98243	NA	NA	NA	NA	NA	4.82502	NA	NA	1.59524	NA	NA	NA	NA	-0.677401	NA	NA	3.95378	NA	3.80891	NA	4.09235	3.97167	3.26325	NA	NA	2.36776	NA	3.02238	NA	NA	NA	NA	NA
pc2_170210_cpp83_sw	NA	NA	2.15459	0.956941	NA	NA	NA	NA	2.76369	NA	NA	NA	4.20374	2.98442	NA	4.26057	NA	NA	1.64947	NA	NA	5.16947	NA	NA	3.243	NA	NA	3.4208	4.13208	NA	NA	NA	4.5286	NA	3.34976	NA	3.89991	3.70585	3.16014	NA	NA	2.43832	NA	3.2719	NA	1.19404	NA	NA	1.28641
pc2_170210_cpp84_sw	NA	NA	-1.08565	NA	NA	NA	NA	NA	NA	NA	NA	NA	NA	1.65737	NA	4.52323	NA	NA	NA	NA	NA	3.80321	NA	NA	3.9276	NA	NA	NA	NA	NA	NA	NA	4.64381	3.06356	4.7527	3.76121	4.36645	3.49485	4.42624	NA	0.907935	3.00531	NA	2.12126	NA	1.82248	NA	3.60086	0.544599
pc2_170210_cpp85_sw	0.528153	NA	2.25724	NA	NA	NA	NA	NA	-0.0488471	NA	NA	NA	4.03998	2.10268	NA	4.63942	NA	NA	NA	NA	NA	3.56726	NA	NA	2.54026	NA	NA	NA	2.98631	NA	NA	NA	3.35421	NA	4.63293	3.68333	4.2556	3.87332	4.60118	NA	2.74733	0.889157	NA	2.87833	NA	3.11214	NA	NA	2.35698
pc2_170210_cpp86_sw	NA	NA	NA	NA	NA	NA	NA	NA	4.11903	NA	NA	NA	NA	2.08954	NA	4.676	NA	NA	NA	NA	NA	4.32047	NA	NA	1.9831	NA	NA	NA	NA	NA	NA	NA	4.5011	NA	NA	NA	3.44818	4.08674	2.41837	2.49279	1.98607	0.74299	NA	2.98669	NA	2.66051	NA	NA	1.37893
pc2_170210_cpp87_sw	NA	NA	1.87384	3.52657	NA	NA	NA	2.83102	4.31127	NA	NA	NA	3.94261	3.14654	NA	5.20604	NA	NA	NA	NA	NA	4.47386	NA	NA	NA	3.07586	NA	4.67304	NA	3.3919	NA	NA	4.65471	NA	3.50966	NA	3.93226	4.25832	3.39826	NA	2.37119	1.12904	NA	1.23517	NA	NA	NA	NA	1.37695
pc2_170210_cpp88_sw	NA	NA	2.61252	NA	0.942445	NA	NA	3.02143	3.2683	NA	NA	5.21209	NA	2.65421	3.39386	5.88927	2.83619	NA	1.34565	NA	NA	5.44525	NA	NA	6.93168	3.64827	1.7759	3.78416	5.65429	4.16304	NA	NA	NA	NA	3.31391	NA	4.08521	4.13804	4.04578	NA	2.30873	0.0712173	NA	2.82417	NA	NA	NA	5.71366	NA
pc2_170210_cpp89_sw	NA	NA	2.51763	NA	NA	NA	NA	NA	NA	3.41109	NA	NA	NA	2.89784	3.40379	5.26274	NA	NA	2.83714	NA	NA	4.724	NA	NA	6.47209	3.50647	3.3724	2.92629	NA	3.71371	NA	NA	3.74617	NA	3.54239	NA	4.00442	4.09273	3.82644	NA	NA	3.55274	NA	3.99082	NA	NA	NA	4.86098	NA
pc2_170210_cpp90_sw	0.66619	0.492027	0.601265	NA	NA	NA	NA	NA	NA	NA	NA	NA	NA	NA	NA	3.1263	NA	NA	NA	NA	NA	3.08089	NA	NA	NA	NA	NA	1.16714	NA	1.76186	NA	NA	5.14447	NA	4.09612	0.0437344	3.88272	3.27259	3.40621	NA	NA	1.66402	NA	NA	NA	1.48401	NA	NA	2.50325
pc2_170210_cpp91_sw	NA	NA	2.63044	2.27518	NA	NA	NA	NA	4.84093	NA	NA	3.61851	4.5102	1.9668	5.56706	4.17839	NA	NA	NA	NA	NA	3.8582	NA	NA	3.34498	2.49292	NA	4.27307	2.54683	NA	3.09936	NA	2.88169	NA	2.02659	NA	3.80924	3.95562	3.16785	NA	NA	NA	NA	4.34261	NA	NA	NA	NA	NA
pc2_170213_cpp100_sw	NA	NA	2.38465	NA	NA	NA	NA	0.479815	4.00992	NA	NA	3.14142	NA	2.33722	NA	4.90567	NA	NA	NA	NA	NA	5.1388	NA	NA	3.43841	NA	2.56522	NA	2.65134	2.71962	4.08069	NA	4.45577	NA	3.68796	4.06861	4.39176	3.14626	2.79347	NA	2.59548	NA	NA	2.87236	NA	1.54288	NA	NA	1.59409
pc2_170213_cpp101_sw	NA	NA	2.86505	4.17855	0.104918	NA	NA	NA	6.99487	1.91246	NA	4.23078	3.6587	4.65261	1.2316	5.42602	NA	NA	NA	2.61234	NA	6.25857	NA	NA	4.67698	2.96436	3.52402	-1.11285	4.49377	4.02434	5.03129	1.61863	NA	NA	2.43151	NA	3.5292	4.39592	2.62435	1.47141	NA	1.62434	NA	3.44025	NA	NA	NA	NA	NA
pc2_170213_cpp102_sw	NA	NA	1.68125	2.18265	NA	NA	NA	NA	4.14334	NA	NA	NA	NA	2.1617	NA	2.35552	NA	NA	NA	NA	1.89132	3.85587	NA	NA	2.54582	1.75203	NA	NA	NA	1.17925	NA	NA	4.68754	NA	3.68063	2.98608	4.2853	3.20749	3.51154	1.84987	3.04101	0.78242	NA	2.60677	NA	2.66839	NA	NA	1.72714
pc2_170213_cpp103_sw	NA	NA	1.304	2.42805	NA	NA	NA	NA	3.68022	NA	NA	2.15981	NA	1.34219	NA	3.03056	NA	NA	NA	NA	NA	3.67853	NA	NA	NA	1.78341	NA	NA	NA	NA	NA	NA	4.59146	NA	4.09849	3.31427	4.32248	3.68113	2.96017	NA	2.11314	1.77021	NA	2.86056	NA	1.63465	2.30713	NA	2.30255
pc2_170213_cpp104_sw	NA	NA	1.91017	2.96671	NA	NA	NA	NA	3.66618	NA	NA	NA	NA	2.55996	NA	3.97022	NA	NA	NA	NA	NA	3.333	NA	NA	NA	NA	NA	NA	NA	2.66908	NA	NA	4.27401	NA	4.26425	3.71578	3.73447	4.0435	3.53196	NA	1.79441	1.08655	NA	3.50356	NA	1.56264	1.90286	NA	2.01413
pc2_170213_cpp105_sw	NA	NA	3.63633	4.4055	2.52439	2.68306	NA	NA	5.36977	NA	NA	NA	NA	4.09444	NA	5.53328	NA	NA	NA	2.44989	NA	4.30483	NA	NA	4.33675	NA	3.13131	NA	4.82866	3.3785	NA	NA	4.35898	NA	NA	NA	3.40077	3.54549	2.91607	NA	NA	1.3956	NA	2.75369	NA	NA	NA	3.96583	1.0671
pc2_170213_cpp106_sw	NA	3.96924	4.49516	NA	0.829109	NA	NA	3.68183	6.92412	NA	NA	4.88255	NA	4.83812	0.000131732	5.96205	3.83499	3.76883	NA	NA	NA	5.49719	NA	NA	4.45501	NA	3.83489	4.43473	5.37501	3.96622	NA	NA	3.26879	2.69987	3.74869	NA	4.03823	4.42548	3.3275	1.61526	0.204816	0.899326	NA	2.36024	NA	2.83601	NA	5.82854	NA
pc2_170213_cpp107_sw	0.404406	NA	3.34529	NA	NA	NA	NA	NA	5.77774	NA	NA	4.26316	NA	3.71934	NA	5.45488	1.86904	NA	NA	NA	1.86801	5.13512	NA	NA	3.21689	1.98125	NA	3.94167	4.68736	NA	NA	NA	2.57747	NA	3.53261	NA	4.41153	3.60967	3.84989	NA	NA	1.44139	NA	NA	NA	-1.55597	NA	NA	NA
pc2_170213_cpp108_sw	0.35501	NA	2.729	2.91193	NA	NA	NA	2.29044	NA	NA	NA	NA	NA	2.05798	NA	4.9646	NA	NA	NA	NA	NA	4.676	NA	NA	1.24509	NA	NA	2.71725	NA	2.45078	4.1634	NA	4.44697	NA	3.98313	1.93041	3.69723	4.02842	3.65048	2.85868	1.62807	2.26725	NA	3.24185	NA	2.43037	NA	4.0152	1.74993
pc2_170213_cpp109_sw	2.18566	NA	NA	NA	NA	NA	NA	-1.11086	NA	NA	NA	NA	NA	1.22935	NA	3.47154	NA	NA	NA	NA	NA	2.64559	NA	NA	0.690738	NA	NA	NA	NA	2.05299	NA	NA	4.01647	NA	4.03323	0.380996	4.09634	3.60604	4.62644	NA	1.62967	1.25984	NA	2.35147	NA	1.97727	NA	NA	1.57001
pc2_170213_cpp92b_sw	NA	NA	4.16621	2.9169	NA	NA	NA	NA	5.27653	NA	NA	4.81358	NA	2.63793	6.18308	5.21485	NA	NA	NA	NA	NA	5.41166	NA	NA	4.07289	NA	2.69175	4.33954	NA	3.47781	4.24611	NA	4.45318	NA	4.03577	NA	3.65082	4.4354	3.73441	2.86682	NA	1.92535	NA	2.78828	NA	NA	NA	NA	1.78768
pc2_170213_cpp93_sw	NA	NA	0.0116096	4.0411	NA	NA	NA	-1.57861	NA	NA	NA	NA	NA	3.07936	NA	4.13751	NA	NA	NA	NA	3.00532	4.09236	NA	NA	2.1731	1.86772	1.73037	3.94766	3.61715	3.52538	NA	NA	3.39267	NA	3.39646	1.83078	4.1128	3.73359	4.00139	NA	NA	-0.191128	NA	2.74278	NA	1.94017	NA	NA	1.33567
pc2_170213_cpp94_sw	NA	NA	2.21386	4.15474	NA	NA	NA	NA	NA	NA	NA	NA	3.82453	3.97117	NA	4.25044	1.74896	NA	NA	NA	NA	4.93753	NA	NA	2.49959	2.50189	2.07271	3.94901	4.88351	3.32612	NA	2.39998	5.48427	NA	3.95607	NA	4.21057	3.65034	4.11461	NA	NA	0.837575	1.11688	3.15532	NA	1.30208	NA	NA	1.2255
pc2_170213_cpp95_sw	NA	NA	NA	NA	NA	NA	NA	NA	NA	NA	NA	3.53608	NA	3.41818	1.84085	3.83898	NA	NA	NA	NA	NA	4.13389	NA	NA	3.83662	NA	NA	2.84136	NA	NA	NA	NA	3.82731	1.73768	4.28942	NA	3.86989	3.98711	4.65818	NA	2.93433	1.88706	NA	2.3438	NA	2.22688	NA	NA	2.90264
pc2_170213_cpp96_sw	NA	NA	1.37998	NA	NA	NA	NA	NA	NA	NA	NA	4.90008	NA	3.40481	NA	4.26779	2.4924	NA	NA	NA	NA	4.01144	NA	NA	2.93744	2.1621	-0.207078	2.55454	NA	2.83173	NA	NA	5.15903	NA	4.15601	1.86119	4.31636	4.25059	3.66824	2.05094	2.41262	2.77399	NA	2.37484	NA	1.46312	NA	NA	2.52824
pc2_170213_cpp97_sw	NA	3.11055	4.13326	4.5846	NA	NA	NA	2.50329	5.8927	NA	NA	4.00248	NA	4.57955	NA	5.66743	3.25772	NA	NA	NA	NA	5.78813	NA	NA	4.49583	3.23636	NA	NA	NA	2.4821	NA	NA	3.05032	NA	NA	4.53947	3.16971	3.76315	2.65961	0.846885	NA	NA	NA	2.65393	NA	0.488112	NA	NA	0.919908
pc2_170213_cpp98_sw	NA	NA	2.40195	2.71742	NA	NA	NA	2.40698	4.43974	0.880144	NA	3.44413	NA	3.73658	NA	4.67305	NA	NA	NA	NA	NA	3.46526	NA	NA	2.8439	2.17769	NA	NA	NA	NA	NA	NA	4.61462	NA	4.56954	NA	4.91106	4.17669	4.28803	NA	1.73362	1.87319	NA	3.52743	NA	1.40997	NA	NA	2.89356
pc2_170213_cpp99_sw	NA	NA	3.25463	2.50431	NA	1.29391	NA	NA	4.45403	NA	NA	NA	NA	2.79394	NA	5.0369	NA	NA	NA	NA	NA	4.84832	-2.14743	NA	4.33028	NA	NA	NA	5.23209	2.51738	NA	NA	NA	NA	3.93866	NA	4.04891	3.21009	3.0131	2.25163	2.73521	1.88718	NA	3.36564	NA	2.32408	NA	NA	NA
pc2_170213_pcpool4_sw	NA	NA	1.47173	3.26684	NA	NA	NA	NA	3.94784	NA	NA	3.6703	NA	2.49547	NA	4.70076	NA	NA	NA	NA	NA	4.84306	NA	NA	3.91032	NA	NA	3.91411	4.62267	3.6939	4.05093	NA	4.32588	NA	4.43629	NA	4.03046	3.66285	4.2532	NA	NA	1.69517	NA	1.4766	NA	NA	NA	NA	2.05534
pc2_170217_cpp436_sw	NA	NA	2.62133	NA	NA	NA	NA	NA	3.24865	NA	NA	NA	NA	1.38453	NA	4.33982	0.728141	NA	NA	NA	NA	4.18284	NA	NA	3.77566	NA	NA	NA	3.77322	0.750534	2.41151	NA	3.02813	NA	2.54026	NA	3.77403	4.36276	3.09132	2.6105	0.7483	1.00237	NA	2.82657	NA	1.8359	NA	4.13622	0.024298
pc2_170217_cpp437_sw	NA	NA	0.893964	NA	NA	2.57414	NA	NA	2.32969	2.33375	NA	NA	NA	2.91535	NA	4.66425	NA	2.22994	1.03392	NA	-0.0546795	4.12513	NA	NA	NA	NA	NA	3.49237	4.20842	2.1336	4.84491	NA	2.53565	NA	3.93843	NA	4.07215	3.89883	2.8293	2.106	2.16625	1.60269	NA	2.44583	NA	NA	NA	NA	2.29075
pc2_170217_cpp438_sw	NA	NA	0.199142	NA	NA	NA	NA	NA	NA	NA	NA	3.34199	4.04406	1.75672	NA	5.10128	NA	1.93074	NA	NA	NA	4.78863	NA	NA	3.23791	NA	NA	3.58515	4.44196	NA	NA	NA	2.26034	2.74623	4.46159	1.75721	4.07727	3.58419	3.80572	NA	3.24528	1.95181	NA	0.0977987	NA	NA	NA	NA	NA
pc2_170217_cpp439_sw	NA	NA	1.81971	NA	NA	NA	NA	-0.958736	3.27396	NA	NA	NA	NA	1.64839	NA	3.58114	2.50979	NA	NA	2.4547	NA	3.27528	NA	NA	2.9685	2.11632	1.36228	NA	NA	NA	4.09195	4.33868	NA	NA	4.17973	3.34057	4.20744	4.11337	3.57967	NA	2.64658	2.60244	NA	2.31413	NA	2.55392	NA	NA	-0.509318
pc2_170217_cpp440_sw	NA	NA	2.27072	2.68136	NA	NA	NA	2.22582	4.06975	3.33616	NA	NA	3.48613	2.61327	NA	4.80736	NA	NA	NA	NA	NA	4.05992	NA	NA	2.28367	NA	2.45003	NA	NA	3.44675	4.67546	4.10786	NA	NA	3.91099	NA	4.05405	4.11216	3.37816	2.03155	2.81737	1.67709	NA	NA	NA	2.72529	NA	NA	-0.373112
pc2_170217_cpp441_sw	NA	3.67321	3.21699	4.77023	NA	NA	NA	NA	6.41131	2.07889	NA	3.67024	NA	4.30879	2.34534	5.95772	2.55894	NA	NA	NA	NA	5.30406	NA	NA	4.75484	NA	NA	4.90283	4.64407	3.36571	NA	4.35743	3.89378	NA	3.34235	NA	3.94341	3.76339	2.96487	NA	2.8735	NA	NA	1.75745	NA	1.26469	NA	NA	NA
pc2_170217_cpp442_sw	NA	NA	1.20055	3.60896	NA	NA	NA	NA	3.72116	NA	NA	NA	NA	2.52572	NA	3.19182	NA	NA	NA	NA	2.3566	3.88831	NA	NA	2.63201	NA	NA	2.15248	3.84825	NA	NA	3.39142	4.15062	NA	4.01802	NA	4.15759	3.94349	3.42621	NA	NA	1.56229	NA	NA	NA	1.17077	NA	NA	1.6588
pc2_170217_cpp443_sw	NA	4.20534	2.97568	4.3364	NA	NA	NA	NA	5.69011	NA	NA	4.93829	NA	2.67267	NA	6.19363	1.26281	NA	NA	NA	NA	4.75595	NA	NA	4.36059	NA	3.06511	4.32823	4.70011	1.40047	NA	NA	NA	NA	NA	3.90838	3.65199	4.18533	3.78208	NA	NA	NA	3.6184	NA	NA	NA	NA	4.05423	NA
pc2_170217_cpp444_sw	NA	NA	2.91277	3.62471	NA	NA	NA	NA	5.29098	NA	NA	3.45335	NA	2.19613	NA	4.92926	NA	2.76989	2.70673	NA	NA	4.19465	NA	NA	4.3709	NA	NA	2.9619	NA	NA	NA	NA	4.50435	NA	3.28361	NA	3.4667	4.08046	3.79975	1.1765	NA	0.688468	1.80066	NA	NA	NA	NA	NA	NA
pc2_170217_cpp445_sw	NA	NA	NA	1.21708	NA	NA	NA	NA	2.15452	NA	NA	NA	NA	NA	NA	3.36626	NA	NA	NA	NA	1.89098	NA	NA	NA	2.18035	NA	NA	NA	NA	NA	NA	NA	3.07173	NA	4.10418	NA	3.73166	2.16409	3.96327	NA	NA	2.08042	NA	NA	NA	0.312173	NA	NA	1.89754
pc2_170217_cpp446_sw	NA	NA	3.71915	3.94701	NA	0.675121	NA	3.31748	4.30618	2.13519	NA	4.90757	NA	3.42826	NA	5.469	NA	NA	NA	1.21803	NA	6.52188	0.79231	NA	5.21357	2.18403	3.70263	4.94107	5.37547	3.32955	NA	NA	NA	NA	NA	NA	3.63179	3.6513	3.73344	1.51651	NA	NA	NA	2.80295	NA	NA	NA	4.41138	NA
pc2_170217_cpp447_sw	NA	NA	2.26934	2.89613	NA	NA	NA	NA	3.93814	NA	NA	4.9949	NA	2.42127	NA	5.59135	NA	NA	NA	NA	NA	6.02682	NA	NA	4.81796	2.19224	NA	4.55669	NA	NA	NA	NA	4.08561	NA	4.12992	NA	4.24469	4.51161	3.88594	NA	NA	1.81001	NA	1.55224	NA	3.60136	NA	NA	2.51311
pc2_170217_cpp448_sw	NA	NA	1.77098	2.79472	NA	NA	NA	NA	4.26275	NA	NA	NA	NA	NA	NA	4.07404	1.47155	NA	NA	NA	NA	3.32915	NA	NA	NA	NA	NA	NA	NA	NA	NA	NA	3.52146	NA	1.82806	4.64422	3.8502	4.22573	2.25579	NA	NA	1.98358	0.277874	2.77711	NA	0.281673	NA	NA	1.25875
pc2_170217_cpp449_sw	0.850073	NA	0.787191	NA	NA	NA	NA	NA	4.17389	NA	NA	NA	NA	0.608045	NA	4.2787	NA	NA	NA	NA	NA	NA	NA	NA	1.80992	NA	NA	NA	NA	NA	NA	NA	NA	NA	4.15178	NA	4.11615	3.76195	4.49454	NA	NA	2.57178	NA	0.385617	NA	2.05848	NA	NA	NA
pc2_170217_cpp450_sw	NA	NA	1.36423	NA	NA	NA	NA	0.203838	3.91661	NA	NA	NA	NA	0.88304	NA	3.89861	-0.773248	NA	NA	NA	NA	NA	NA	NA	NA	NA	NA	NA	NA	NA	NA	NA	4.56641	NA	4.09763	NA	4.10492	4.20747	3.92742	NA	2.95288	0.0357022	NA	NA	NA	NA	NA	NA	NA
pc2_170217_cpp451_sw	NA	NA	2.41657	3.62556	NA	NA	NA	2.33882	4.18526	NA	NA	2.82203	NA	3.64433	NA	5.80427	2.26213	NA	NA	NA	NA	5.03545	-0.120417	NA	4.10218	NA	NA	NA	4.49873	NA	NA	NA	4.02442	2.71164	3.41994	3.74911	3.71433	3.98186	3.35568	1.73879	NA	-0.669418	NA	3.1006	NA	2.26933	NA	3.71845	NA
pc2_170217_cpp452_sw	NA	NA	NA	3.66676	NA	NA	NA	NA	4.72735	NA	NA	NA	NA	2.78563	NA	5.82882	1.8334	NA	NA	NA	NA	5.27208	NA	NA	4.11265	NA	NA	NA	NA	NA	NA	NA	NA	NA	3.74761	3.97478	3.28344	3.45531	2.95584	NA	3.16553	2.62864	NA	2.5978	NA	NA	NA	NA	1.26675
pc2_170217_cpp453_sw	-0.442457	NA	2.32153	NA	0.93151	NA	NA	2.93539	NA	1.70459	NA	NA	NA	4.16111	NA	6.72396	NA	NA	NA	0.288744	NA	5.42165	NA	NA	6.02835	2.6154	3.79562	NA	3.58705	2.62174	NA	NA	NA	NA	4.00555	NA	3.68484	4.1523	3.67261	NA	0.741393	1.86127	0.750027	1.66332	NA	NA	NA	NA	NA
pc2_170217_cpp454_sw	NA	NA	NA	NA	NA	NA	NA	NA	NA	NA	NA	NA	NA	1.60833	NA	5.08131	NA	NA	NA	NA	2.61538	4.58991	NA	NA	4.31055	NA	NA	NA	NA	0.390347	NA	NA	3.88944	NA	4.71168	2.87092	4.23457	3.6603	3.73603	NA	NA	NA	NA	1.83113	NA	1.87577	NA	NA	2.82592
pc2_170217_cpp455_sw	NA	NA	2.09095	2.27366	NA	NA	NA	3.75446	4.90674	NA	NA	3.33189	NA	3.64204	2.60189	5.25948	2.66712	NA	NA	2.81915	2.14639	5.35147	NA	NA	4.39773	NA	NA	3.13788	4.85168	2.13766	NA	NA	NA	NA	3.13594	NA	4.01002	4.44122	2.41284	NA	NA	2.9026	NA	2.48502	NA	2.30673	NA	NA	2.45913
pc2_170217_cpp456_sw	NA	NA	NA	NA	NA	NA	NA	-0.550677	2.23294	NA	NA	NA	NA	1.22813	NA	2.89262	NA	NA	NA	NA	1.84951	2.91572	NA	NA	NA	NA	NA	NA	NA	NA	NA	NA	3.89948	NA	4.30901	2.94652	4.23004	3.47297	3.9629	NA	NA	1.54823	NA	NA	NA	2.37521	NA	NA	1.71561
pc2_170217_cpp457_sw	NA	3.49502	3.45259	2.98269	1.89534	1.2663	3.07881	NA	6.8298	3.70605	NA	4.55081	4.08849	4.22187	3.8282	5.80518	NA	3.39768	2.00524	2.54284	NA	5.90862	NA	NA	5.77719	1.21633	2.33817	5.57581	NA	2.66885	2.73944	NA	NA	NA	NA	-0.599593	3.70878	4.38537	3.04493	NA	NA	3.11331	NA	3.33127	NA	2.88033	NA	NA	-0.566093
pc2_170220_cpp302_sw	NA	NA	NA	0.545497	NA	NA	NA	NA	3.58789	NA	NA	NA	NA	2.62758	NA	4.88741	NA	NA	NA	NA	NA	4.95898	NA	NA	3.35283	NA	NA	NA	NA	2.78825	3.75846	NA	NA	NA	NA	4.69059	3.59108	3.4671	NA	NA	NA	NA	NA	3.23608	NA	NA	NA	NA	NA
pc2_170220_cpp303_sw	NA	NA	2.37597	3.52503	0.894291	NA	NA	0.571932	4.2215	2.547	NA	4.52848	NA	3.36643	-0.223781	5.48039	NA	2.61998	2.02532	1.52925	NA	4.93953	NA	NA	5.22499	2.37461	NA	4.21878	NA	2.94146	4.43839	NA	3.49947	NA	NA	NA	3.45388	4.77659	2.5744	2.59353	NA	2.37477	0.779528	2.75048	NA	2.75358	3.31781	NA	NA
pc2_170220_cpp304b_sw	NA	NA	NA	NA	NA	NA	NA	NA	3.90463	NA	NA	NA	NA	NA	NA	4.53895	NA	NA	4.05526	NA	NA	NA	NA	NA	3.79042	NA	2.42034	3.37977	4.3665	-0.00235774	NA	NA	4.09347	NA	4.46405	NA	3.98907	3.29699	3.9336	NA	1.37612	1.46678	NA	NA	NA	2.76747	NA	NA	NA
pc2_170220_cpp305_sw	NA	NA	1.19694	2.6577	NA	NA	NA	NA	2.70566	NA	NA	NA	NA	3.16992	NA	6.76425	NA	NA	NA	NA	NA	5.12107	NA	NA	3.81135	NA	NA	3.67915	NA	3.04327	4.03843	NA	3.62266	NA	3.85825	NA	3.74771	2.55915	3.05769	NA	2.16552	NA	NA	2.7137	NA	NA	NA	NA	NA
pc2_170220_cpp306b_sw	NA	NA	2.37433	3.42205	NA	NA	NA	NA	2.20369	NA	NA	NA	NA	1.44794	NA	7.00955	2.55057	NA	NA	NA	NA	3.59222	NA	NA	3.30317	NA	NA	3.94645	NA	2.57371	NA	NA	3.29054	NA	3.89164	3.93317	2.85503	2.70005	3.88392	NA	NA	-1.3568	NA	2.41301	NA	2.01325	0.810584	NA	NA
pc2_170220_cpp307_sw	NA	NA	NA	NA	NA	NA	NA	NA	1.03489	NA	NA	NA	NA	NA	NA	4.19928	NA	NA	NA	NA	NA	NA	NA	NA	NA	NA	NA	NA	NA	NA	NA	NA	NA	NA	3.2174	4.53836	3.83742	2.44045	3.18269	2.11963	NA	3.94686	NA	2.27649	NA	NA	NA	4.5891	NA
pc2_170220_cpp308_sw	NA	NA	NA	3.15217	NA	NA	NA	NA	3.36873	NA	NA	NA	NA	1.67503	3.79238	4.92766	3.15487	NA	NA	2.63487	NA	3.45188	NA	NA	4.96102	NA	NA	3.51782	3.99115	0.798764	NA	NA	NA	NA	NA	NA	2.81871	4.03196	NA	NA	NA	NA	NA	2.74396	NA	NA	NA	NA	NA
pc2_170220_cpp309_sw	NA	NA	2.9048	3.35852	NA	NA	NA	NA	4.2642	NA	NA	3.17257	NA	NA	3.61851	5.15494	NA	NA	NA	NA	NA	5.24011	NA	NA	NA	NA	3.5797	4.99188	NA	NA	NA	NA	1.10812	NA	NA	NA	NA	3.11185	NA	NA	NA	0.543164	2.33332	2.72909	NA	NA	NA	NA	NA
pc2_170220_cpp310_sw	NA	NA	NA	1.07332	NA	NA	NA	2.06786	4.73044	2.36417	NA	NA	NA	3.80206	NA	3.57211	NA	NA	NA	NA	NA	4.43785	NA	NA	2.66704	NA	NA	2.90246	NA	NA	NA	NA	2.30747	NA	3.88913	NA	3.81698	3.96053	3.57597	NA	1.51539	1.85675	2.03557	3.31229	NA	NA	NA	4.40149	NA
pc2_170220_cpp311_sw	NA	3.46481	3.22572	3.46409	1.29697	3.38828	NA	2.50456	6.86433	NA	NA	4.44358	3.47256	4.49115	2.61186	5.66234	3.59908	NA	1.66562	NA	NA	5.54936	NA	NA	4.53765	NA	NA	4.06673	5.10122	4.89147	3.87664	NA	NA	NA	NA	NA	3.31793	3.84825	2.77667	1.95982	NA	NA	NA	3.20449	NA	NA	NA	NA	NA
pc2_170220_cpp312_sw	NA	NA	1.48082	NA	NA	NA	NA	NA	2.6122	NA	NA	NA	NA	4.09029	NA	4.29738	NA	NA	2.94872	NA	NA	3.66685	NA	NA	3.687	NA	NA	2.30607	NA	NA	NA	NA	2.52537	NA	3.60175	2.8117	4.07543	4.15966	2.72093	NA	NA	2.31669	NA	3.34059	NA	1.18966	NA	3.78024	NA
pc2_170220_cpp313b_sw	NA	NA	2.25546	NA	NA	NA	NA	NA	3.17429	NA	NA	NA	NA	2.86537	NA	4.79726	1.72241	NA	2.78556	NA	NA	4.0687	NA	NA	2.61383	NA	NA	NA	NA	3.02312	NA	NA	NA	NA	3.98733	NA	3.80746	3.99992	3.51061	NA	NA	2.35268	NA	3.77535	2.63913	2.75128	NA	2.95476	1.36096
pc2_170220_cpp314_sw	NA	NA	NA	NA	NA	1.45536	NA	1.15088	3.70494	NA	NA	NA	NA	2.70823	NA	4.7839	1.73515	NA	NA	1.1421	2.47775	3.6913	NA	NA	3.27236	NA	NA	3.70909	NA	NA	NA	NA	3.83262	NA	3.38785	3.55457	3.32743	3.15162	3.02174	NA	1.43191	2.27016	NA	3.30174	NA	NA	NA	NA	NA
pc2_170220_cpp315_sw	NA	4.25332	3.1248	3.29582	NA	NA	NA	NA	4.94255	NA	3.27665	5.15244	NA	4.88477	NA	6.19349	4.42907	3.55654	2.63079	NA	NA	6.54016	NA	NA	5.85071	NA	4.98058	4.58147	3.94519	3.17356	6.06503	NA	NA	NA	4.34948	NA	4.00749	3.87582	2.78972	NA	1.07773	3.01121	NA	3.35111	NA	NA	NA	NA	1.77269
pc2_170220_cpp316c_sw	NA	NA	1.53137	NA	NA	NA	NA	4.20639	4.22902	NA	NA	4.00622	NA	3.8651	1.49741	4.77737	3.52703	NA	2.19313	NA	NA	4.64362	NA	NA	4.73173	NA	3.23658	2.77046	NA	3.62237	4.95321	NA	4.50802	NA	3.00398	4.0182	3.88914	2.42443	3.69204	NA	NA	2.79456	NA	1.73343	NA	NA	NA	NA	1.2464
pc2_170220_cpp317_sw	NA	NA	1.13585	4.56508	NA	NA	NA	NA	NA	NA	NA	3.5237	3.16386	3.31582	NA	4.50013	NA	NA	NA	3.36724	NA	4.73838	NA	NA	3.98209	2.59844	NA	3.7019	NA	1.95206	NA	NA	3.58605	NA	3.19725	NA	3.49098	4.14751	NA	NA	NA	3.43846	NA	2.2044	NA	NA	NA	4.60788	1.26998
pc2_170220_cpp318b_sw	NA	NA	2.96923	4.73707	1.09302	NA	NA	2.41449	NA	NA	NA	3.65764	NA	3.84091	NA	4.98498	NA	NA	NA	NA	1.24475	5.22018	NA	NA	3.7586	NA	NA	NA	NA	2.61698	NA	NA	NA	NA	2.45627	NA	3.29342	3.65802	NA	NA	2.90033	-0.648682	NA	2.01423	NA	NA	NA	5.30026	NA
pc2_170220_cpp319_sw	NA	NA	NA	NA	NA	NA	NA	NA	2.64268	NA	NA	NA	NA	1.10249	NA	3.9159	NA	NA	2.06914	NA	NA	NA	NA	NA	NA	NA	NA	3.63667	4.76863	NA	NA	NA	NA	NA	NA	NA	NA	3.96684	NA	NA	NA	NA	NA	NA	NA	1.71286	NA	NA	NA
pc2_170220_cpp320_sw	NA	NA	NA	NA	NA	NA	NA	NA	NA	NA	NA	NA	NA	NA	NA	2.13405	NA	NA	NA	NA	NA	NA	NA	NA	NA	NA	NA	NA	NA	NA	0.874257	NA	2.92969	NA	3.4822	NA	4.43988	2.76466	4.30444	1.58894	NA	-0.580955	1.96524	NA	NA	-0.358689	NA	NA	NA
pc2_170220_cpp321b_sw	NA	NA	NA	NA	NA	NA	NA	NA	4.5388	NA	NA	NA	NA	NA	NA	5.60463	NA	NA	NA	NA	NA	2.11585	NA	NA	NA	NA	NA	NA	NA	NA	NA	NA	4.18001	3.00278	4.28223	NA	3.43865	4.02478	3.71429	NA	NA	1.82025	NA	3.11124	NA	NA	NA	NA	NA
pc2_170220_cpp322_sw	NA	NA	NA	NA	NA	NA	NA	NA	3.55895	NA	NA	NA	NA	NA	NA	5.19401	NA	NA	NA	NA	NA	NA	NA	NA	NA	NA	NA	NA	4.0764	NA	NA	NA	3.54553	NA	2.76999	1.60934	3.62085	3.80146	3.43396	NA	NA	NA	NA	NA	NA	NA	NA	NA	-0.28334
pc2_170220_cpp323b_sw	NA	NA	2.68854	3.67103	NA	NA	-0.0823827	0.425642	0.241376	1.91376	NA	3.47043	NA	2.7135	NA	6.16334	NA	NA	NA	3.09873	NA	3.97505	NA	NA	3.96543	NA	NA	NA	NA	NA	NA	NA	3.61923	NA	4.40628	NA	3.61924	4.05902	2.18927	2.55665	NA	NA	NA	4.09042	NA	NA	NA	NA	-0.200894
pc2_170220_cpp324_sw	NA	NA	2.22569	2.15559	NA	NA	2.35378	NA	1.27076	NA	NA	NA	NA	1.97076	NA	5.99488	NA	NA	NA	0.769185	NA	4.65602	NA	NA	2.23312	NA	NA	2.95055	NA	NA	NA	NA	3.36317	NA	4.10225	3.64227	4.27146	4.654	3.31259	NA	NA	NA	2.36379	2.59425	NA	NA	NA	NA	2.59367
pc2_170220_cpp325b_sw	NA	NA	NA	1.20471	NA	NA	NA	2.40341	NA	NA	NA	NA	NA	NA	NA	5.46076	NA	NA	NA	NA	NA	4.62007	NA	NA	3.28752	NA	NA	2.71965	2.84008	NA	2.26387	NA	3.99753	NA	3.94036	NA	4.28999	4.43948	3.74404	1.88445	NA	3.18206	NA	NA	NA	NA	NA	NA	3.15798
pc2_170220_cpp326_sw	NA	NA	NA	3.16855	NA	NA	NA	0.242358	NA	NA	NA	NA	NA	1.39061	NA	5.50894	1.94008	NA	NA	NA	NA	4.53632	NA	NA	4.94118	NA	NA	NA	4.31735	3.64729	2.95836	NA	NA	NA	NA	NA	3.2597	2.7704	NA	NA	NA	0.197803	1.93224	NA	NA	0.669661	NA	3.95036	NA
pc2_170220_cpp327b_sw	NA	NA	3.16735	3.30491	NA	NA	NA	NA	NA	NA	NA	2.65068	NA	NA	NA	5.69227	NA	NA	NA	NA	NA	NA	NA	NA	4.69032	NA	NA	NA	NA	NA	NA	NA	2.81871	NA	3.29187	NA	3.94071	NA	3.32538	NA	4.12476	NA	NA	NA	NA	NA	NA	NA	NA
pc2_170220_cpp328_sw	NA	NA	NA	NA	NA	NA	NA	1.22677	3.73264	NA	NA	NA	3.37899	3.77364	NA	4.45057	NA	NA	NA	NA	NA	4.67805	NA	NA	3.6103	NA	NA	4.04925	NA	NA	NA	NA	3.79649	NA	2.51459	NA	3.60375	3.97138	2.50455	1.20541	NA	-0.881998	NA	0.986655	NA	NA	NA	NA	NA
pc2_170220_cpp329b_sw	NA	NA	2.68762	NA	NA	NA	NA	NA	3.89101	NA	NA	NA	NA	2.80901	NA	5.5122	3.06005	NA	NA	NA	NA	4.88236	NA	NA	2.89069	NA	NA	4.50317	NA	NA	NA	NA	4.24294	NA	3.68558	3.93728	3.51263	3.65237	3.21116	NA	3.09097	2.60232	NA	NA	NA	NA	NA	NA	NA
pc2_170220_cpp458b_sw	NA	NA	2.12691	NA	NA	NA	NA	2.33208	5.39444	2.03525	NA	3.82179	NA	2.31449	0.649327	4.1645	NA	3.11191	NA	NA	NA	5.69078	NA	NA	4.59837	NA	NA	3.47162	NA	NA	NA	NA	4.25694	NA	3.60245	NA	3.83248	4.24464	3.19073	2.17549	3.01318	3.77786	NA	3.12094	NA	2.77789	NA	NA	1.78163
pc2_170220_cpp459_sw	NA	NA	-0.653888	NA	NA	NA	NA	NA	5.38114	NA	NA	NA	NA	3.32166	2.37032	3.95698	2.29161	NA	NA	NA	NA	4.3148	NA	NA	4.47053	NA	2.10049	3.65629	NA	NA	NA	NA	4.24434	NA	3.79545	2.8173	3.70884	3.29887	3.83654	NA	NA	2.6026	NA	2.76685	NA	4.35291	NA	NA	0.117953
pc2_170220_cpp460_sw	NA	NA	NA	3.56257	NA	NA	NA	NA	3.04425	NA	NA	3.08564	NA	1.40802	NA	3.40912	NA	NA	NA	NA	NA	3.50249	NA	NA	0.48681	NA	NA	3.38666	NA	NA	NA	NA	3.60757	NA	3.14042	NA	3.83629	4.08868	1.31005	2.86178	2.27172	2.78252	-0.403365	3.16323	NA	NA	NA	4.32547	-1.78628
pc2_170220_cpp461_sw	NA	NA	NA	NA	NA	1.58661	NA	NA	3.32026	1.3769	NA	NA	NA	2.8346	NA	3.53486	NA	NA	NA	NA	NA	4.25632	NA	NA	NA	NA	NA	2.22476	NA	NA	NA	NA	5.08782	NA	4.37891	2.00606	3.75306	3.38013	4.18233	NA	NA	2.46147	NA	NA	NA	1.58877	NA	NA	NA
pc2_170220_cpp462_sw	NA	NA	1.03453	3.08255	NA	NA	NA	NA	4.71875	NA	NA	NA	NA	NA	NA	2.88065	NA	NA	NA	NA	NA	4.5975	NA	NA	2.15999	NA	NA	NA	NA	NA	3.70861	NA	3.75894	NA	2.2126	2.82008	3.42563	3.62058	3.40825	NA	2.91416	1.6749	NA	3.54912	NA	NA	NA	3.12604	NA
pc2_170220_cpp463_sw	NA	NA	NA	NA	NA	NA	NA	NA	4.36118	NA	NA	NA	NA	-1.10842	NA	3.30926	NA	NA	NA	NA	NA	3.59783	NA	NA	NA	NA	NA	NA	NA	2.58019	2.90514	NA	3.53738	NA	3.31971	3.98201	3.72522	3.81588	3.20929	2.24377	0.645918	1.4909	NA	1.93588	NA	NA	NA	NA	NA
pc2_170220_pcpool13_sw	NA	NA	2.10883	NA	NA	NA	NA	1.84121	4.40462	NA	NA	NA	3.20877	3.43009	NA	5.08582	NA	NA	NA	NA	NA	4.43462	NA	NA	1.73895	NA	2.05977	2.85429	2.33266	NA	NA	NA	NA	NA	4.02935	NA	3.45962	3.86697	3.79586	NA	NA	2.12195	NA	NA	NA	2.20127	NA	NA	1.24071
pc2_170220_pcpool18_sw	NA	NA	2.7976	NA	NA	NA	NA	NA	3.37284	NA	NA	3.57769	NA	2.33598	NA	3.68451	NA	NA	NA	NA	NA	4.25169	NA	NA	NA	NA	NA	NA	NA	NA	NA	NA	NA	NA	3.82061	NA	3.63431	3.03699	3.46176	NA	NA	NA	NA	NA	NA	1.80859	NA	NA	NA
pc3_161121_sw_2ug_1	NA	NA	2.94545	3.70843	NA	NA	NA	NA	3.87361	1.82443	NA	3.93809	NA	3.74047	NA	5.42195	NA	NA	NA	NA	NA	4.58952	NA	NA	4.32968	0.950316	2.63042	NA	NA	1.65044	3.73677	NA	4.45197	4.98094	4.06351	1.78099	4.068	3.77955	3.08123	1.49713	3.341	2.96996	1.71923	2.22147	NA	2.47851	NA	3.09313	2.20362
pc3_161121_sw_2ug_3	NA	NA	2.23947	3.27978	NA	NA	NA	-1.00798	2.92254	2.12497	NA	3.99292	NA	3.46985	NA	5.24195	NA	NA	NA	NA	1.41444	4.7371	NA	NA	3.70594	1.37586	NA	NA	NA	2.73258	4.23291	NA	4.68372	4.62668	4.15907	NA	4.20058	3.97373	3.95556	1.24611	1.20842	2.20149	1.07395	2.5725	NA	2.02468	NA	3.8073	2.05583
pc3_170125_cpp54_sw	NA	NA	2.56718	NA	NA	NA	NA	NA	2.66861	NA	NA	4.26231	4.91938	2.63732	NA	5.41557	1.15345	NA	NA	NA	NA	4.96491	NA	NA	4.38101	NA	4.04823	3.83518	4.45909	2.18201	4.07422	NA	4.39489	NA	2.98691	3.54092	4.07833	4.3803	2.82145	2.06565	1.7211	2.05347	2.50369	2.97092	0.62939	3.2224	2.95086	NA	1.59011
pc3_170125_cpp55_sw	NA	NA	2.34341	NA	NA	NA	NA	2.14217	NA	NA	NA	NA	3.39013	2.85796	NA	NA	NA	NA	NA	NA	NA	3.94294	NA	NA	3.40119	0.413029	NA	4.93886	4.74733	0.795823	NA	NA	NA	NA	-1.6592	NA	4.23847	3.92177	2.96664	NA	NA	1.73285	NA	2.96403	1.12647	3.32482	2.97001	NA	NA
pc3_170125_cpp58_sw	NA	NA	0.304889	NA	NA	NA	NA	2.16451	3.75203	NA	NA	4.19055	4.11105	4.19733	NA	4.32202	1.45784	NA	NA	NA	NA	5.39763	NA	NA	1.88109	NA	NA	4.33166	4.05719	NA	2.96621	NA	NA	NA	3.10957	3.40913	4.45823	3.95869	3.39738	2.03022	1.60653	2.62185	NA	2.60089	NA	2.03419	NA	NA	2.45488
pc3_170125_cpp59_sw	NA	3.41802	3.19589	5.7656	NA	2.39173	NA	2.11119	3.79735	2.55653	NA	3.90996	4.65449	6.04627	2.43111	5.75467	NA	NA	NA	NA	NA	5.15346	NA	NA	5.44976	1.81373	1.18235	5.85571	5.43985	3.22782	3.9067	5.65082	4.20799	3.02333	2.99844	2.86884	4.32362	3.69787	3.65176	NA	2.60977	0.663383	NA	3.07051	NA	2.6242	NA	NA	1.67014
pc3_170125_cpp60_sw	NA	3.55936	3.42255	6.48815	NA	2.45882	NA	NA	NA	NA	NA	4.91544	4.72826	6.64451	NA	6.26669	2.04123	1.79384	NA	NA	NA	5.76833	NA	NA	5.77311	1.86915	-1.25916	6.72279	5.46562	2.09233	3.44698	6.19982	2.63988	1.65637	NA	NA	3.96342	3.54369	2.28036	NA	NA	NA	1.93423	NA	NA	NA	NA	NA	2.69044
pc3_170125_cpp61_sw	-0.378722	NA	NA	2.92849	NA	NA	NA	3.32538	-0.192412	NA	NA	NA	NA	3.48908	NA	NA	NA	0.852546	NA	NA	1.34814	2.4919	NA	NA	2.64325	NA	NA	2.59547	1.83249	1.57909	NA	2.5445	5.12395	NA	4.18993	NA	4.4801	3.74497	3.71628	NA	-1.44836	1.5917	NA	NA	NA	1.94078	NA	NA	3.15951
pc3_170125_cpp62_sw	NA	3.19521	3.64687	5.84178	3.3741	NA	NA	NA	6.46391	NA	NA	4.53674	4.47121	5.89924	NA	7.42802	NA	NA	NA	NA	NA	6.48195	NA	NA	5.84592	NA	3.81168	NA	6.63762	NA	NA	6.56292	3.05406	NA	1.75325	2.14782	3.13924	3.46443	NA	NA	1.76808	NA	NA	3.31985	0.462758	NA	NA	NA	NA
pc3_170125_cpp63_sw	NA	NA	2.19443	4.56637	2.08614	NA	NA	NA	4.46377	NA	NA	3.74735	4.30018	4.01427	NA	5.41775	1.75276	NA	NA	NA	NA	4.74407	NA	NA	4.82056	NA	NA	NA	6.12214	NA	NA	5.16806	NA	3.14805	NA	NA	3.24001	4.08083	2.14043	NA	NA	NA	1.7723	2.71908	NA	NA	NA	NA	NA
pc3_170125_cpp66_sw	NA	NA	NA	NA	NA	NA	NA	1.42073	2.55141	0.015691	NA	NA	NA	2.8225	NA	4.05619	NA	NA	NA	NA	NA	3.21512	NA	NA	NA	1.38355	0.250825	NA	NA	1.94459	1.47834	NA	4.89927	NA	3.93931	NA	4.27902	3.16321	2.76019	0.645114	NA	1.38854	NA	0.558469	1.7576	2.63367	NA	NA	NA
pc3_170125_cpp67_sw	NA	NA	3.84708	4.11867	NA	NA	NA	2.37702	2.98055	2.08273	NA	3.26251	4.31762	0.706342	NA	5.47225	NA	NA	1.9817	NA	NA	5.05048	NA	NA	3.68258	1.24893	-0.217743	4.27834	3.79745	2.2841	4.92502	NA	NA	2.18803	3.33928	4.1046	3.71117	4.30426	3.25831	1.74364	2.77197	2.11374	2.1201	2.46702	1.17466	3.2335	NA	NA	0.817047
pc3_170125_cpp68_sw	NA	NA	2.49296	NA	NA	NA	NA	0.661975	2.27475	NA	NA	NA	NA	NA	NA	4.7699	NA	NA	NA	NA	NA	3.28139	NA	NA	2.54607	NA	NA	3.01596	3.39043	NA	3.49316	NA	3.636	NA	4.51522	1.82457	3.95502	3.25082	3.95689	1.39957	2.36096	1.88452	NA	1.81465	NA	1.02563	NA	NA	3.33857
pc3_170125_cpp69_sw	NA	3.29188	3.16603	5.70382	1.96183	NA	NA	4.37156	4.37386	NA	NA	5.7894	3.95077	5.44893	NA	7.19279	4.42872	3.94622	3.07681	2.7311	NA	6.32725	NA	NA	6.98541	3.65939	4.11392	NA	4.73731	4.5638	5.93309	1.98579	4.12039	2.00313	NA	4.1119	3.81109	3.86951	1.03063	NA	3.22568	0.719664	NA	2.3544	NA	NA	NA	NA	NA
pc3_170125_cpp70_sw	NA	NA	1.3116	3.85711	NA	NA	NA	1.82223	NA	NA	NA	2.75141	4.46508	3.35815	NA	5.32581	0.911567	1.74614	NA	NA	-1.32528	4.0454	NA	NA	3.35895	NA	0.714375	NA	1.78662	2.22991	4.03939	-0.406658	3.90221	NA	3.89602	NA	4.04857	3.5098	3.03083	NA	1.76897	1.66248	0.84385	3.38461	NA	1.2141	NA	NA	1.81525
pc3_170125_cpp71_sw	NA	NA	2.95507	NA	NA	NA	NA	NA	NA	NA	NA	3.39007	NA	3.69132	NA	5.17702	2.95751	NA	NA	NA	NA	4.36418	NA	NA	2.10571	1.61135	0.181984	3.2002	3.67978	1.44363	2.34768	NA	5.51512	NA	3.81278	0.383862	3.8554	3.79293	3.63495	NA	2.9633	0.865999	NA	2.12937	NA	2.18471	NA	NA	1.93196
pc3_170125_cpp72_sw	NA	NA	3.26892	NA	NA	NA	NA	1.56556	NA	3.35968	NA	4.70971	NA	3.4644	NA	5.71562	NA	NA	NA	NA	NA	4.98782	NA	NA	3.44777	-0.0161582	1.50101	3.08845	3.7589	3.25457	3.1288	NA	NA	NA	3.97314	NA	4.1602	4.15482	2.97005	1.46304	2.30731	2.2819	NA	1.98711	NA	2.63838	NA	NA	2.36337
pc3_170125_cpp76_sw	NA	NA	NA	NA	NA	NA	NA	NA	1.85373	1.27737	NA	3.37527	NA	2.83506	NA	NA	NA	0.86359	NA	NA	NA	1.86871	NA	NA	0.712751	1.33814	NA	NA	NA	1.40499	3.75366	NA	5.33904	NA	4.10847	NA	4.12636	3.85649	3.29994	1.79645	1.45908	2.20486	1.02603	1.41745	NA	3.25456	NA	NA	2.60935
pc3_170125_cpp77_sw	NA	NA	NA	NA	NA	NA	NA	NA	2.75989	NA	NA	3.44336	4.57878	2.44536	NA	4.87723	1.98545	NA	NA	NA	NA	3.38677	NA	NA	2.46964	NA	NA	NA	3.82459	NA	4.15404	NA	4.96911	NA	3.6741	NA	4.11504	4.02586	3.12359	1.53866	2.77432	1.4859	NA	2.26452	1.94517	2.19773	NA	NA	2.34966
pc3_170125_cpp78_sw	NA	NA	NA	NA	NA	NA	NA	2.47655	3.73192	NA	NA	NA	4.64265	2.56606	NA	4.69209	0.955575	NA	NA	NA	NA	4.26715	NA	NA	3.55002	0.0713512	NA	4.35127	3.20036	2.39865	4.63106	NA	NA	1.31481	3.53931	NA	4.05783	3.86174	3.38142	1.58302	2.34422	2.04469	1.17537	2.81784	NA	3.01536	NA	NA	1.49743
pc3_170127_cpp80_sw	NA	NA	2.27963	1.64116	NA	NA	NA	0.464559	5.39181	NA	NA	3.52227	4.54801	2.75797	NA	4.12688	NA	NA	NA	NA	NA	3.72551	NA	NA	3.0144	NA	2.37654	4.28472	4.21542	3.53747	NA	NA	4.90712	2.47236	2.63752	NA	4.40353	4.01959	2.60465	1.78966	2.07842	2.62618	NA	3.47196	-0.207906	1.92648	NA	NA	2.14927
pc3_170130_cpp166_sw	NA	NA	NA	NA	NA	NA	NA	NA	NA	NA	NA	NA	NA	NA	NA	NA	NA	NA	NA	NA	NA	NA	NA	NA	NA	NA	NA	NA	NA	NA	NA	NA	NA	NA	NA	NA	4.80079	NA	NA	NA	NA	NA	NA	NA	NA	NA	NA	NA	NA
pc3_170130_cpp167_sw	NA	NA	NA	NA	NA	NA	NA	NA	NA	NA	NA	NA	NA	NA	NA	NA	NA	NA	NA	NA	NA	NA	NA	NA	NA	NA	NA	NA	NA	NA	NA	NA	NA	NA	NA	NA	NA	NA	NA	NA	NA	NA	NA	NA	NA	NA	NA	NA	NA
pc3_170130_cpp168_sw	NA	NA	NA	2.98398	NA	NA	NA	NA	NA	NA	NA	NA	2.68049	1.0127	NA	NA	NA	NA	NA	NA	0.60959	2.44088	NA	NA	2.72524	NA	NA	3.07131	3.53709	NA	NA	NA	2.92758	NA	4.16674	NA	3.93687	3.83704	3.31846	NA	NA	1.38332	0.61957	NA	1.20438	2.3291	NA	NA	2.44033
pc3_170130_cpp169_sw	NA	NA	-1.16508	2.75035	NA	NA	NA	NA	0.510062	NA	NA	3.33075	NA	2.34479	NA	3.92701	1.26797	1.36675	NA	NA	1.16418	2.79042	NA	NA	2.16557	NA	NA	3.90651	2.69178	0.384545	3.29621	NA	3.98791	NA	4.31941	NA	3.90658	3.91472	2.76586	NA	2.15469	3.09818	NA	NA	NA	2.39986	NA	NA	1.01353
pc3_170130_cpp170_sw	NA	NA	1.8514	4.59936	NA	NA	NA	NA	NA	1.6133	NA	NA	3.41766	4.42033	NA	6.6	NA	NA	NA	NA	0.77636	6.24632	NA	NA	3.04341	2.95875	2.18994	4.96464	3.6756	1.94339	4.27274	NA	4.31608	NA	2.35999	NA	3.87002	4.31304	0.0536189	2.18981	3.12402	2.76179	1.97129	3.43045	NA	1.3825	NA	NA	NA
pc3_170130_cpp171_sw	NA	NA	1.42744	4.76438	NA	NA	NA	1.51924	2.55835	1.75556	NA	3.50552	NA	4.1567	2.64008	6.2417	NA	1.90317	NA	NA	NA	5.91789	NA	NA	3.54537	2.72968	3.1509	4.87589	4.50199	3.32802	5.42777	NA	4.08548	NA	2.95811	NA	4.17021	3.98397	2.68197	2.4313	2.75778	1.63915	NA	2.23329	NA	2.79243	NA	NA	1.83066
pc3_170130_cpp172_sw	NA	NA	NA	3.42985	NA	NA	NA	NA	4.15167	NA	NA	4.05827	4.34876	4.87785	NA	6.4044	2.37892	4.12826	NA	NA	NA	4.77281	NA	NA	4.99172	NA	1.17859	NA	4.72713	NA	NA	NA	2.35516	NA	NA	NA	3.35212	4.35362	2.73085	1.98807	NA	1.51678	2.0054	2.67152	NA	NA	NA	NA	NA
pc3_170130_cpp173_sw	NA	NA	NA	NA	NA	NA	NA	NA	2.94859	NA	NA	NA	4.74407	3.01427	NA	5.11689	NA	2.78441	NA	0.0458658	0.126385	3.99974	NA	NA	3.39126	NA	-0.1083	NA	4.03095	NA	NA	NA	3.02829	NA	3.96459	3.58729	3.93597	3.34592	3.5964	NA	0.963194	2.2216	NA	2.29104	NA	2.67947	NA	NA	3.11392
pc3_170130_cpp174_sw	NA	NA	3.41367	3.45888	NA	NA	NA	NA	2.31409	NA	NA	4.0253	4.89225	1.98939	NA	NA	NA	0.050991	2.67794	NA	NA	3.78901	NA	NA	3.31518	NA	0.440966	3.92298	4.72664	3.48251	4.32397	NA	3.70149	NA	4.00789	2.85126	3.98197	3.88867	3.66342	NA	NA	1.94281	NA	2.6087	NA	NA	0.412391	NA	NA
pc3_170130_cpp175_sw	NA	NA	3.19591	3.86907	NA	NA	NA	1.74564	NA	NA	NA	4.40415	4.36363	3.04294	NA	NA	1.07884	NA	1.65694	NA	NA	4.47233	NA	NA	3.42979	0.919488	0.262178	4.48188	4.69217	3.34471	4.61551	0.941697	2.86966	NA	3.73701	2.48132	3.82523	3.68633	3.53727	0.528009	1.5895	0.297294	NA	2.64753	NA	NA	NA	NA	NA
pc3_170130_cpp176_sw	NA	NA	2.77137	4.33856	NA	NA	NA	0.364604	NA	NA	NA	3.84538	NA	4.09573	NA	6.01171	-1.08493	NA	NA	NA	NA	4.0147	NA	NA	2.62301	3.27284	2.52683	2.3302	4.83772	2.98424	4.55722	1.98834	2.82832	NA	3.05236	NA	4.31839	4.01811	2.53451	NA	NA	2.66125	NA	NA	NA	2.2274	NA	NA	1.84691
pc3_170130_cpp177_sw	NA	NA	0.794808	3.96547	NA	NA	NA	NA	2.70133	NA	NA	NA	NA	0.200612	NA	5.11306	NA	NA	NA	NA	NA	3.2183	NA	NA	2.54532	1.28059	2.40189	4.9099	4.0051	NA	2.94402	1.83305	3.97335	NA	2.94688	NA	3.20531	3.35704	1.73861	2.31278	4.10372	0.97302	NA	2.2941	NA	1.88795	NA	NA	NA
pc3_170130_cpp178_sw	NA	NA	1.45387	3.10806	NA	NA	NA	NA	2.84196	NA	NA	NA	NA	NA	NA	4.73397	NA	1.7561	NA	NA	NA	NA	NA	NA	NA	NA	2.27721	4.42534	3.81417	NA	NA	1.45072	4.39124	NA	3.60393	NA	4.24662	3.25336	2.85769	2.31211	1.68489	3.59492	NA	2.97485	NA	2.48463	NA	NA	NA
pc3_170130_cpp179_sw	NA	2.28742	3.6931	5.64309	NA	NA	NA	NA	2.52065	NA	NA	3.59136	2.7997	3.98253	NA	6.04516	NA	3.07839	NA	NA	NA	3.68495	NA	NA	5.91945	2.59669	3.42229	5.62464	5.18913	1.8038	6.02264	NA	NA	NA	NA	NA	2.97169	3.87833	0.937967	2.19398	1.72918	2.11355	NA	3.23108	NA	NA	NA	4.88923	NA
pc3_170130_cpp180_sw	NA	NA	2.89043	5.15896	NA	NA	NA	1.25725	NA	NA	NA	3.33038	NA	4.21011	NA	4.72932	2.15417	NA	NA	NA	1.54331	3.94871	NA	NA	4.71421	1.85474	0.98874	4.32065	3.62871	NA	4.60767	NA	NA	NA	3.5829	NA	4.06205	4.01224	3.94005	NA	1.40341	1.81535	0.582948	2.73844	NA	2.73714	1.57734	NA	2.08124
pc3_170130_cpp181_sw	NA	NA	4.24926	3.78199	1.56695	NA	NA	NA	1.81315	2.36037	NA	4.73214	4.39491	4.7347	NA	6.3937	NA	NA	2.18535	1.74712	NA	5.46862	NA	NA	5.15893	2.59722	3.42268	4.52939	4.14884	3.59263	NA	3.11148	4.59572	NA	2.79752	NA	4.21303	4.41148	2.43415	NA	1.8812	2.00129	0.80373	2.84297	NA	1.28747	2.60186	NA	1.68467
pc3_170130_cpp182_sw	NA	NA	NA	1.64796	NA	NA	NA	NA	-0.42962	NA	NA	NA	NA	1.97899	NA	3.63329	NA	NA	NA	NA	NA	2.45834	NA	NA	2.11056	NA	1.4622	NA	2.89606	NA	NA	NA	4.51383	3.05008	4.45264	NA	4.08085	2.59236	3.7924	NA	2.30018	2.09047	NA	1.54283	NA	1.5385	1.3641	NA	2.51818
pc3_170130_cpp183_sw	NA	0.867762	1.09536	2.19311	NA	NA	NA	0.646923	NA	NA	NA	1.6872	NA	0.690074	NA	4.57092	NA	NA	NA	NA	-0.905302	3.58066	NA	NA	2.99439	NA	1.20963	2.84262	4.05568	1.19321	NA	NA	NA	NA	4.70863	NA	3.97069	3.74394	3.2069	NA	2.56799	1.5308	NA	2.22014	NA	2.69925	NA	NA	2.60163
pc3_170130_cpp184_sw	NA	NA	3.16681	NA	NA	NA	NA	NA	NA	NA	NA	NA	NA	4.05721	NA	6.21103	NA	NA	NA	NA	NA	5.07374	NA	NA	5.72665	NA	0.550129	NA	5.01524	NA	3.93341	NA	1.74744	2.45	4.05347	NA	4.57308	4.10314	3.60691	0.7507	1.97102	1.56766	NA	2.02751	NA	3.82683	NA	NA	NA
pc3_170130_cpp185_sw	NA	NA	2.08165	NA	-0.844166	NA	NA	NA	NA	NA	NA	3.81205	4.24919	3.52723	NA	6.15553	0.894308	NA	NA	NA	NA	4.4664	NA	NA	5.38489	NA	2.77226	NA	4.45222	2.02161	4.71044	NA	5.25595	NA	4.18472	NA	4.26505	3.13953	2.90002	NA	2.07976	1.29831	-0.506601	1.55285	NA	2.89068	NA	NA	2.34516
pc3_170130_cpp186_sw	NA	NA	NA	1.28131	1.46306	NA	NA	1.85657	3.83836	NA	NA	NA	NA	3.94566	NA	5.23259	1.1719	3.18325	NA	NA	1.13315	4.72303	NA	NA	3.10079	NA	NA	3.25066	4.49275	2.13698	NA	NA	4.34856	NA	3.74696	NA	4.19404	3.81411	3.29933	NA	1.71857	2.32237	NA	2.73801	1.02032	2.53988	NA	NA	NA
pc3_170130_cpp187_sw	NA	NA	1.13945	1.06214	NA	NA	NA	0.33196	NA	0.25634	NA	NA	NA	2.79051	NA	4.68303	NA	NA	NA	NA	NA	3.89876	NA	NA	3.66086	NA	NA	3.48407	4.34155	NA	NA	NA	4.1214	NA	3.48992	2.55751	4.02604	3.88781	3.48877	1.72804	2.78047	1.58392	1.65638	2.50738	NA	2.3823	NA	NA	2.1709
pc3_170130_cpp188_sw	NA	3.04635	3.12296	2.78358	1.10791	NA	NA	2.87655	6.01404	2.46634	NA	4.20151	4.12706	5.39722	3.43111	5.94212	NA	4.9296	0.88232	0.816479	NA	5.86055	NA	NA	5.30721	NA	2.02566	6.11303	3.69937	NA	NA	NA	4.08723	NA	3.21035	NA	3.71984	3.93842	1.8461	2.52988	2.5111	1.68441	2.08232	2.3967	NA	3.03781	NA	NA	NA
pc3_170130_cpp189_sw	NA	NA	1.87407	NA	NA	NA	NA	2.03765	4.8514	NA	NA	3.56635	NA	3.68262	NA	4.83411	1.49178	3.22132	NA	NA	NA	4.60844	NA	NA	3.13015	NA	1.80407	4.31651	4.10259	NA	NA	NA	4.97908	NA	3.96825	NA	4.24758	3.04946	3.46945	0.74841	1.68745	1.27736	NA	2.07696	NA	1.68035	NA	NA	1.68317
pc3_170130_cpp190_sw	NA	NA	1.3086	2.8286	NA	2.27086	NA	2.20424	NA	0.00515593	NA	NA	4.51453	3.10329	NA	3.39684	NA	NA	NA	NA	NA	3.77423	NA	NA	2.58992	NA	NA	4.91804	4.4124	-1.86184	NA	NA	4.0956	NA	3.50548	4.07988	3.78663	3.90825	2.26543	2.72652	0.939435	3.02151	NA	3.65091	NA	2.51147	2.19979	NA	NA
pc3_170130_cpp191_sw	NA	NA	0.472261	NA	NA	NA	NA	NA	2.60774	NA	NA	NA	NA	2.78092	NA	NA	NA	NA	NA	NA	NA	0.558527	NA	NA	NA	NA	NA	4.24485	2.4466	NA	1.62981	NA	4.69233	3.11723	4.46611	NA	4.2955	3.13963	4.07667	1.8541	2.40002	1.77042	NA	NA	NA	2.46285	NA	NA	NA
pc3_170130_cpp192_sw	NA	NA	NA	NA	NA	NA	NA	NA	3.0427	NA	NA	NA	NA	1.1397	NA	3.47238	2.30042	NA	NA	NA	NA	2.96557	NA	NA	2.91468	NA	NA	2.25324	NA	NA	3.77037	NA	4.1359	NA	2.90946	NA	4.14687	3.8488	3.81478	0.0739458	NA	2.83297	NA	2.85589	NA	2.64599	NA	NA	1.27738
pc3_170130_cpp193_sw	NA	NA	NA	3.39839	NA	NA	NA	NA	4.01738	NA	NA	NA	4.89104	3.357	NA	NA	2.02046	NA	NA	NA	NA	3.81534	NA	NA	NA	NA	NA	3.15168	NA	NA	3.90635	NA	4.01202	NA	3.43276	NA	4.09201	4.29785	3.12828	1.27766	1.00754	3.06075	NA	2.59766	NA	4.43553	NA	NA	NA
pc3_170130_cpp56b_sw	NA	NA	NA	NA	NA	NA	NA	NA	NA	NA	NA	NA	NA	NA	NA	NA	NA	NA	NA	NA	NA	NA	NA	NA	NA	NA	NA	NA	NA	NA	NA	NA	NA	NA	NA	NA	NA	NA	NA	NA	NA	NA	NA	NA	NA	NA	NA	NA	NA
pc3_170130_cpp57b_sw	NA	NA	NA	NA	NA	1.59036	NA	0.325212	4.59371	NA	NA	4.23937	NA	4.35505	NA	4.91264	NA	NA	NA	NA	NA	4.94872	NA	NA	NA	NA	NA	3.98919	4.13304	NA	3.78939	NA	NA	NA	NA	NA	3.8489	3.04025	0.887997	NA	1.99927	2.49461	NA	3.53507	NA	NA	NA	NA	NA
pc3_170130_cpp64b_sw	NA	NA	NA	NA	NA	NA	NA	NA	NA	NA	NA	NA	NA	NA	NA	NA	NA	NA	NA	NA	NA	NA	NA	NA	NA	NA	NA	NA	NA	NA	NA	NA	NA	NA	NA	NA	NA	NA	NA	NA	NA	NA	NA	NA	NA	NA	NA	NA	NA
pc3_170130_cpp65b_sw	NA	NA	NA	NA	NA	NA	NA	NA	NA	NA	NA	NA	NA	NA	NA	NA	NA	NA	NA	NA	NA	NA	NA	NA	NA	NA	NA	NA	NA	NA	NA	NA	NA	NA	8.74941	NA	NA	NA	NA	NA	NA	NA	NA	NA	NA	NA	NA	NA	NA
pc3_170130_cpp73b_sw	NA	NA	NA	NA	NA	NA	NA	NA	4.98259	NA	NA	NA	NA	NA	NA	NA	NA	NA	NA	NA	NA	NA	NA	NA	NA	NA	2.23312	NA	NA	NA	NA	NA	4.4249	NA	2.51088	NA	5.17572	NA	NA	NA	NA	NA	NA	3.38431	NA	NA	NA	NA	NA
pc3_170130_cpp74b_sw	NA	NA	2.56129	2.85508	NA	NA	NA	0.571895	2.94258	0.643562	NA	3.83372	4.63064	1.78	NA	NA	NA	NA	2.00969	NA	NA	4.82462	NA	NA	2.53631	NA	NA	3.37115	3.20683	NA	4.2756	NA	4.97931	NA	3.47256	NA	4.20465	3.58753	3.74663	NA	NA	3.30683	1.43319	NA	0.588385	3.09979	NA	NA	1.87195
pc3_170130_cpp75b_sw	NA	NA	NA	NA	NA	NA	NA	NA	NA	NA	NA	NA	NA	NA	NA	NA	NA	NA	NA	NA	NA	NA	NA	NA	NA	NA	NA	NA	NA	NA	NA	NA	5.43298	NA	6.40189	NA	6.11792	NA	NA	NA	NA	NA	NA	NA	NA	NA	NA	NA	NA
pc3_170130_cpp79b_sw	NA	NA	NA	NA	NA	NA	NA	NA	NA	NA	NA	NA	NA	NA	NA	NA	NA	NA	NA	NA	NA	NA	NA	NA	NA	NA	NA	NA	NA	NA	NA	NA	NA	NA	NA	NA	NA	NA	NA	NA	NA	NA	NA	NA	NA	NA	NA	NA	NA
pc3_170130_cpp81_sw	NA	NA	1.99363	NA	NA	NA	NA	NA	4.21555	0.149017	NA	NA	4.49074	3.10834	NA	3.81335	NA	NA	NA	NA	NA	2.99891	NA	NA	2.37556	NA	0.465675	3.84029	3.73598	2.72099	NA	NA	NA	NA	3.60899	NA	4.31081	2.99492	3.37064	NA	2.48876	1.54355	NA	2.80211	NA	2.60441	0.260258	NA	2.80184
pc3_170130_pcpool3_sw	NA	NA	3.47365	NA	NA	NA	NA	1.47911	4.15397	NA	NA	3.76811	NA	3.99113	NA	5.28368	1.63113	2.27581	NA	NA	-0.811615	4.26217	NA	NA	3.33434	NA	1.82818	3.87847	3.77949	NA	3.90754	NA	3.16006	NA	4.17242	NA	3.95764	3.48442	3.12896	NA	2.17049	2.76435	0.5267	1.08416	NA	3.09682	NA	NA	1.92561
pc3_170130_pcpool8_sw	NA	NA	1.43036	2.96758	NA	NA	NA	-0.593606	NA	NA	NA	NA	4.78357	3.5698	NA	4.90726	1.03361	NA	NA	NA	NA	4.75542	NA	NA	3.32685	NA	NA	4.05514	4.39617	NA	3.41045	NA	4.28139	NA	4.70359	NA	3.64191	3.87292	3.34343	NA	NA	1.11812	NA	2.56598	NA	3.41788	1.52921	NA	NA
pc3_170202_cpp274_sw	NA	NA	1.20822	NA	NA	NA	NA	-0.924943	2.91962	NA	NA	NA	3.00053	3.13115	NA	NA	NA	NA	NA	NA	NA	4.27399	NA	NA	3.26833	NA	NA	1.13659	2.30748	NA	3.84809	NA	3.47205	1.53233	2.54461	NA	3.70742	4.54345	2.98983	2.36173	1.54545	2.17091	0.330395	2.3687	NA	2.18918	NA	NA	NA
pc3_170202_cpp275_sw	NA	2.948	4.25319	4.02163	NA	NA	NA	NA	3.38584	0.97815	NA	4.86096	NA	4.42076	NA	6.32183	NA	3.97229	1.94624	NA	NA	5.38677	NA	NA	5.27186	3.40297	-0.705851	5.73601	4.45746	4.13451	5.45553	NA	2.55628	NA	3.7748	NA	3.84837	3.86244	2.97831	1.81946	NA	1.51875	NA	2.64465	NA	NA	NA	NA	NA
pc3_170202_cpp276_sw	1.19755	NA	0.785549	3.82205	NA	NA	NA	-1.28444	NA	1.49048	NA	3.25541	NA	4.2722	NA	5.39471	NA	2.55368	NA	NA	NA	4.57092	NA	NA	3.71548	NA	NA	5.24575	3.4156	NA	3.94442	NA	3.91119	NA	4.43386	NA	4.16045	3.14294	3.22308	-0.140207	0.966865	2.83752	NA	2.73356	NA	1.72275	NA	NA	1.60719
pc3_170202_cpp277_sw	NA	NA	1.6384	NA	NA	NA	NA	1.78434	NA	NA	NA	NA	4.71676	2.33756	NA	3.6807	NA	NA	NA	NA	NA	3.74285	NA	NA	2.63772	NA	1.08681	4.61161	3.34501	NA	3.76475	NA	4.56351	2.21607	4.1404	2.60553	3.76877	4.13377	3.0415	0.183216	2.54671	2.70466	NA	1.98098	NA	2.15665	NA	NA	1.0833
pc3_170202_cpp278_sw	NA	1.52119	4.12742	3.80467	NA	NA	NA	NA	2.69173	NA	NA	4.65701	2.67053	4.75215	NA	6.30334	2.57329	NA	1.78736	NA	NA	5.32426	NA	NA	4.90378	NA	4.82084	6.50486	5.28501	NA	6.97618	NA	NA	NA	NA	NA	4.11852	3.8702	2.21524	-1.29563	1.69607	1.82866	2.91953	2.96056	NA	1.0693	NA	NA	NA
pc3_170202_cpp279_sw	NA	NA	1.14621	3.20935	NA	NA	NA	NA	3.3814	1.10342	NA	3.895	4.88824	1.60691	NA	4.39386	NA	3.31449	NA	NA	2.31193	3.44025	NA	NA	4.13897	NA	-0.399026	4.92921	2.36536	1.82487	NA	NA	2.5421	NA	4.25492	3.04196	4.03276	3.02292	3.65718	NA	1.0876	1.55695	NA	2.81239	NA	NA	NA	NA	1.80901
pc3_170202_cpp280_sw	NA	NA	NA	2.03437	NA	NA	NA	NA	NA	NA	NA	NA	4.90135	1.22082	NA	3.72457	NA	NA	NA	NA	NA	2.18222	NA	NA	NA	2.62295	0.113595	4.35512	NA	NA	NA	NA	NA	NA	3.09818	NA	4.28282	3.63177	3.90995	NA	0.6451	NA	NA	1.38342	NA	3.74373	NA	NA	1.97875
pc3_170202_cpp281_sw	NA	NA	0.185554	NA	NA	NA	NA	-0.430595	3.44987	NA	NA	3.76073	4.35438	2.90099	NA	4.81992	NA	NA	NA	NA	NA	3.96453	NA	NA	4.3488	NA	1.22868	3.84434	3.44637	0.385337	NA	-0.200463	4.74239	NA	3.23671	0.135232	4.25529	3.87482	2.8254	1.88527	NA	1.83967	1.8799	2.60485	NA	2.91267	NA	NA	1.13764
pc3_170202_cpp282_sw	NA	NA	1.0058	NA	NA	NA	NA	2.98461	4.2848	NA	NA	NA	NA	3.60503	NA	5.30718	NA	NA	1.76938	NA	NA	4.75173	NA	NA	4.87952	-0.91873	NA	4.47469	4.23539	2.5057	NA	NA	NA	NA	2.72315	3.03721	3.84028	3.84559	2.68465	1.55093	3.00794	1.73248	1.57103	2.66758	NA	1.71489	NA	NA	NA
pc3_170202_cpp283_sw	NA	NA	NA	NA	NA	NA	NA	2.19286	2.99025	-0.78452	NA	3.67736	4.86796	4.04515	NA	6.15134	NA	0.910021	NA	NA	NA	3.8329	NA	NA	4.88708	NA	3.11922	4.27202	5.12178	2.84949	NA	NA	4.02722	NA	2.96968	NA	3.78794	3.73767	2.49169	NA	3.41671	2.29599	NA	1.49909	NA	1.03779	NA	NA	2.32046
pc3_170202_cpp284_sw	NA	2.94883	1.12306	4.0719	NA	NA	NA	2.36098	5.03037	1.3679	NA	4.1292	NA	4.4642	NA	5.85668	NA	NA	1.50925	NA	NA	5.45958	NA	NA	3.22281	-0.35458	1.5681	5.59756	4.50273	NA	4.41362	NA	NA	NA	3.8749	NA	3.64629	3.69678	2.84611	1.21268	2.71285	-0.00482878	NA	2.55652	NA	1.83845	NA	NA	1.65098
pc3_170202_cpp285_sw	NA	NA	0.0759141	2.31863	NA	NA	NA	-0.308156	3.90135	NA	NA	NA	NA	2.10195	NA	5.07692	NA	NA	0.854968	NA	NA	3.44032	NA	NA	2.69589	NA	0.378003	4.57033	3.0949	1.33694	2.37204	NA	3.90022	NA	4.21715	NA	4.15607	3.94129	2.4477	NA	1.63714	0.925573	NA	0.68345	NA	3.13982	NA	NA	NA
pc3_170202_cpp286_sw	NA	2.05653	1.10217	2.89875	NA	NA	NA	0.899939	2.40549	NA	NA	NA	NA	3.06111	NA	5.17479	1.3702	NA	0.703266	NA	NA	4.05174	NA	NA	2.25984	NA	NA	4.15654	3.74675	NA	3.17688	NA	4.69909	3.11344	4.15554	NA	4.32528	3.54114	2.62697	NA	NA	2.90967	NA	NA	NA	3.0293	NA	NA	NA
pc3_170202_cpp287_sw	NA	3.05339	4.04832	2.89883	1.78836	NA	NA	1.55102	6.01292	NA	NA	3.95282	4.69752	5.03461	3.30535	6.69317	2.87403	4.33522	NA	NA	NA	5.70363	NA	NA	5.4797	2.16814	3.04851	4.8674	4.96208	3.09178	6.24842	2.10828	2.80738	NA	2.63875	NA	3.93041	3.652	2.55841	2.13017	NA	2.61407	NA	1.23159	NA	2.96974	3.20337	NA	NA
pc3_170202_cpp288_sw	NA	3.3106	3.99564	3.21646	NA	NA	NA	3.97152	6.2545	NA	NA	4.04067	4.61599	5.00638	NA	7.22176	2.43823	3.0816	2.2883	-0.175264	NA	5.84797	NA	NA	4.50667	NA	3.16684	4.98124	5.19624	3.02833	6.05028	2.88434	3.19343	NA	3.19079	4.36406	3.67308	3.62667	2.57101	0.343855	NA	2.55678	NA	1.7207	NA	2.5198	NA	5.40679	2.45121
pc3_170202_cpp289_sw	NA	3.60529	4.50481	6.32675	1.33484	NA	NA	4.06261	6.36087	NA	NA	6.06361	3.41392	6.38789	4.07629	7.40023	4.08905	6.18649	1.45158	NA	NA	6.96152	NA	NA	5.91808	2.61617	3.06686	6.17581	5.06166	3.65128	3.06135	3.48907	3.87634	NA	2.24536	NA	4.08973	3.75992	1.97101	1.75962	2.84428	2.83624	2.79963	2.89667	NA	1.90088	NA	NA	1.43538
pc3_170202_cpp290_sw	NA	NA	3.67525	5.36576	NA	NA	NA	3.15258	5.05986	NA	NA	4.26039	4.73187	4.43962	3.78843	7.02293	2.46066	4.94472	NA	NA	NA	5.13904	NA	NA	4.6542	3.21464	0.861559	4.98036	3.75407	2.32222	NA	2.29049	NA	NA	3.32474	NA	4.46572	4.33528	2.79827	0.937372	NA	2.40588	NA	2.37315	NA	1.32915	NA	NA	NA
pc3_170202_cpp291_sw	NA	NA	3.1719	NA	NA	NA	NA	0.873374	NA	NA	NA	3.71258	4.71529	3.80074	NA	4.80533	2.58257	NA	3.69256	NA	0.0511664	4.67349	NA	NA	3.72613	NA	0.354513	5.21083	3.33489	0.965791	3.89677	NA	4.93485	NA	4.43138	NA	4.18653	3.80553	3.43101	NA	1.74125	2.60998	NA	NA	1.11568	2.10919	NA	NA	1.86456
pc3_170202_cpp292_sw	NA	NA	1.22927	NA	-0.428953	NA	NA	2.04416	2.80633	NA	NA	2.95076	4.14939	4.02977	NA	4.82042	1.45114	3.598	NA	NA	NA	4.96402	NA	NA	3.26153	NA	NA	5.29058	4.07688	NA	4.19855	NA	4.5395	2.74512	4.20377	NA	3.91031	2.58535	3.63943	2.11748	3.0395	1.67586	NA	NA	NA	2.63069	NA	NA	2.38544
pc3_170202_cpp293_sw	NA	NA	4.88663	3.70728	2.63775	NA	NA	-0.506737	5.14887	NA	NA	4.22553	3.23544	4.03952	4.3209	6.467	2.75574	4.99169	4.67036	NA	NA	5.99407	NA	NA	5.54996	NA	4.26061	6.55699	4.2413	3.82146	5.60791	-1.01577	NA	NA	1.4179	NA	3.72959	3.48403	NA	0.267029	-1.35394	NA	NA	2.54744	NA	NA	NA	NA	NA
pc3_170202_cpp294_sw	NA	NA	1.6263	NA	NA	NA	NA	NA	5.62396	1.82393	NA	3.96903	NA	4.44886	NA	5.57283	NA	NA	NA	NA	0.719121	5.36079	NA	NA	3.40257	NA	NA	5.69422	6.38994	1.82373	3.8587	NA	3.1351	NA	3.40232	NA	3.99342	2.68265	3.14229	2.24225	1.44629	3.02014	NA	3.502	NA	3.19443	NA	NA	NA
pc3_170202_cpp295_sw	NA	NA	NA	NA	NA	NA	NA	NA	4.67848	NA	NA	2.42375	NA	3.36829	NA	NA	NA	NA	NA	NA	NA	3.983	NA	NA	2.45359	NA	NA	4.0309	5.50235	NA	NA	NA	NA	NA	4.20121	NA	3.62325	2.98492	4.3775	0.443178	1.36466	0.422214	2.11333	NA	NA	2.66513	NA	NA	0.1219
pc3_170202_cpp296_sw	NA	0.871223	3.0373	3.55497	NA	NA	NA	1.12651	4.42157	0.877858	NA	2.22652	4.11768	3.6716	NA	6.14208	NA	NA	2.47431	NA	NA	4.32708	NA	NA	5.22093	NA	1.37306	NA	3.57844	-1.97191	4.50313	NA	3.91568	NA	3.49046	3.3658	3.86708	2.46106	3.25116	1.98159	3.00632	1.19418	NA	2.87696	NA	NA	NA	NA	NA
pc3_170202_cpp297_sw	NA	NA	1.1649	2.31434	NA	NA	NA	1.0936	4.88237	NA	NA	3.35461	4.89398	4.53029	NA	5.57678	NA	NA	3.33911	NA	NA	4.5154	NA	NA	5.23342	2.82604	1.03349	0.822433	3.26613	1.81816	4.56594	NA	3.93794	NA	3.37982	4.0934	4.30325	3.25164	2.31691	2.69669	3.31701	2.75873	NA	2.54345	NA	0.873911	NA	4.50435	NA
pc3_170202_cpp298_sw	1.52227	NA	3.44409	3.8704	NA	NA	NA	NA	5.54279	NA	NA	3.92678	NA	2.95801	NA	6.24944	2.88306	NA	NA	NA	NA	4.40472	NA	NA	3.70509	3.38221	2.54437	4.3923	3.33843	-0.596045	5.94688	NA	NA	3.16919	4.3605	NA	3.91873	3.77919	3.06896	NA	1.48022	1.96225	NA	2.06603	NA	2.46327	NA	NA	NA
pc3_170202_cpp299_sw	NA	2.57182	1.74686	3.23524	NA	NA	NA	NA	5.05093	NA	NA	NA	NA	1.80099	NA	5.78154	NA	NA	NA	NA	NA	3.39451	NA	NA	3.70269	NA	2.81669	3.99722	NA	NA	5.75047	NA	3.20285	2.46133	3.76897	NA	3.459	3.32674	3.39361	NA	2.02819	NA	NA	2.70894	NA	NA	NA	NA	2.3366
pc3_170202_cpp300_sw	NA	1.94602	2.77749	3.65096	NA	NA	NA	1.37852	5.74672	NA	NA	3.63754	NA	4.45528	NA	5.43595	0.584001	NA	NA	NA	NA	4.89685	NA	NA	NA	NA	1.78963	3.3659	3.54475	NA	NA	NA	3.84628	NA	2.40546	NA	3.707	4.27032	1.62172	NA	3.62476	3.22909	NA	NA	NA	3.12353	NA	NA	1.73218
pc3_170202_cpp301_sw	NA	NA	1.75879	2.99146	NA	NA	NA	1.61652	4.93031	NA	NA	4.19978	4.6256	2.95836	NA	4.71733	NA	NA	NA	NA	NA	4.40021	NA	NA	1.49927	2.18098	0.876591	3.61513	2.97886	NA	NA	NA	3.51868	3.06491	4.42468	NA	4.10798	3.05349	3.27653	NA	1.96574	2.84146	NA	1.25426	NA	3.08424	NA	NA	1.57131
pc3_170202_pcpool12_sw	NA	NA	1.33052	NA	NA	NA	NA	NA	3.59993	NA	NA	4.38925	4.64678	3.72084	1.63327	5.04094	NA	NA	0.499266	NA	NA	4.10743	NA	NA	3.72249	NA	NA	3.5017	3.90111	NA	3.31129	1.4618	4.65118	NA	3.85381	NA	4.14932	3.81503	3.0163	NA	1.66726	1.69354	NA	0.916831	NA	2.58533	NA	NA	-0.17837
pc3_170206_cpp386_sw	NA	NA	NA	2.36943	NA	NA	NA	2.1343	NA	0.87429	NA	NA	4.69731	4.00751	NA	4.74489	NA	NA	NA	NA	0.591169	5.2493	NA	NA	1.70257	NA	NA	3.57649	NA	NA	3.91399	NA	3.46333	NA	1.46114	NA	4.38659	3.7609	2.59914	0.904946	1.6338	1.67672	0.47411	3.2841	NA	NA	1.49242	NA	NA
pc3_170206_cpp387_sw	NA	3.1065	1.8815	4.48722	NA	NA	NA	2.18713	6.54463	NA	NA	5.20137	4.74703	4.31285	NA	5.51912	5.0579	6.3202	NA	NA	1.38476	5.13254	NA	NA	4.8782	2.73993	1.65728	3.59746	NA	6.0736	5.63441	6.18591	2.53669	NA	4.40148	NA	4.15052	3.97966	2.07996	1.2874	2.92508	2.68201	NA	3.03715	NA	2.90214	NA	NA	NA
pc3_170206_cpp388_sw	NA	NA	2.18462	4.07293	NA	NA	NA	2.24199	5.77905	NA	NA	4.62202	4.77518	4.19801	NA	NA	5.39055	5.46871	NA	3.28182	NA	5.0765	NA	NA	4.93313	2.27986	1.71174	NA	4.53071	6.5201	4.85117	6.91527	3.32314	NA	3.32232	0.934065	4.46338	3.64175	3.12715	NA	NA	-0.929003	NA	0.452304	NA	1.94472	NA	NA	2.59053
pc3_170206_cpp389_sw	NA	NA	NA	3.65351	NA	1.59042	NA	1.19969	5.05488	NA	NA	4.06911	4.89861	4.45107	NA	5.37625	4.16305	5.86521	NA	2.89646	NA	4.83229	NA	NA	4.71368	1.79248	-0.715455	NA	3.07582	5.81973	4.07165	6.49195	2.35222	NA	4.06197	NA	4.91315	3.28334	3.45611	-1.45421	NA	2.16372	NA	NA	NA	2.34642	NA	NA	1.36438
pc3_170206_cpp390_sw	NA	NA	3.79066	2.70804	NA	NA	NA	2.58447	3.00996	NA	NA	5.0077	3.60368	4.28626	NA	6.2147	2.69528	NA	2.77289	NA	NA	3.83239	NA	NA	4.82725	1.5385	NA	NA	4.35542	3.71403	NA	NA	1.32398	2.46239	3.32472	NA	3.90706	4.31935	1.62688	1.21834	1.43462	1.78476	NA	1.57426	NA	NA	NA	NA	NA
pc3_170206_cpp391_sw	NA	NA	2.0911	NA	0.483541	NA	NA	NA	2.41253	1.37034	NA	4.03808	NA	1.90968	NA	4.84644	NA	NA	NA	NA	NA	1.89821	NA	NA	2.85905	NA	-0.168386	NA	2.89864	0.552265	NA	NA	NA	NA	4.49506	NA	4.28167	3.20435	2.45672	NA	2.19888	-0.0389368	NA	NA	NA	2.63804	NA	NA	2.21578
pc3_170206_cpp392_sw	NA	1.62146	3.65294	NA	-1.59334	NA	NA	2.08687	NA	NA	NA	3.99295	NA	3.63007	NA	5.22138	2.22391	3.31532	NA	NA	NA	4.25392	NA	NA	3.93074	NA	0.873166	NA	3.80198	NA	NA	NA	4.50824	NA	3.6294	NA	3.96774	2.22424	2.21257	NA	1.1101	1.37168	1.6314	2.98296	NA	3.43669	NA	NA	1.14966
pc3_170206_cpp393_sw	NA	NA	2.63212	NA	NA	NA	NA	1.70198	2.17004	NA	NA	4.34291	4.10551	3.87386	NA	NA	2.47032	1.66748	NA	NA	-0.127702	4.95222	NA	NA	4.36182	3.35966	1.3795	NA	4.77967	4.53727	4.80868	NA	4.59587	NA	2.78449	NA	3.8908	4.14683	2.2897	NA	1.21058	2.00206	NA	2.62661	NA	NA	NA	NA	1.99837
pc3_170206_cpp394_sw	NA	NA	1.88579	1.19584	NA	NA	NA	NA	NA	NA	NA	2.83523	4.72824	NA	NA	4.20003	1.94499	NA	NA	NA	NA	4.43151	NA	NA	1.28192	NA	NA	NA	3.99352	NA	3.68525	NA	4.24734	NA	3.64081	NA	3.85225	3.63244	3.54649	NA	0.597415	1.8423	-0.709535	2.17474	NA	1.66279	NA	NA	2.84518
pc3_170206_cpp395_sw	NA	NA	NA	NA	NA	NA	NA	NA	3.01985	NA	NA	3.79351	4.73581	3.34571	NA	5.31391	2.49746	NA	NA	NA	NA	2.27301	NA	NA	3.20334	NA	NA	4.18524	4.19597	NA	3.11803	NA	3.88682	NA	4.01273	NA	3.99157	3.67449	3.67299	1.39119	3.77641	1.89164	NA	2.01503	NA	1.07151	NA	NA	2.42103
pc3_170206_cpp396_sw	NA	NA	1.25017	2.57605	NA	NA	NA	NA	3.78212	NA	NA	4.8833	4.1898	3.29556	NA	5.42383	NA	NA	NA	NA	0.0272363	4.10891	NA	NA	2.29939	NA	NA	4.40662	4.36853	2.58889	4.39689	NA	5.48179	3.18425	4.46028	3.19935	4.28176	3.85319	3.71772	NA	2.25069	3.20362	NA	1.9227	NA	2.12269	NA	NA	NA
pc3_170206_cpp397_sw	NA	4.11139	3.14612	4.25586	NA	0.0328014	NA	2.71101	6.06588	NA	NA	6.05533	5.01003	5.08391	3.78926	7.41259	3.21275	4.48048	NA	NA	NA	6.1975	NA	NA	6.11873	3.17335	3.87829	6.63588	6.27396	3.47158	6.09559	NA	3.91759	NA	2.82046	NA	4.05804	3.96094	1.1449	2.97734	0.791523	2.74783	3.70885	2.84111	NA	3.28254	NA	4.44126	NA
pc3_170206_cpp398_sw	NA	3.63117	3.52892	5.10897	0.251218	3.57252	4.47285	3.67632	6.46415	3.96936	NA	5.356	4.09285	5.12962	NA	6.4169	NA	5.11523	4.29914	NA	NA	6.18158	NA	NA	5.10878	NA	4.12333	6.41043	5.03246	NA	NA	NA	NA	NA	2.9729	NA	3.35372	3.29435	2.80712	0.739635	3.70124	1.13206	NA	NA	1.27881	1.86724	NA	NA	0.950672
pc3_170206_cpp399_sw	NA	NA	1.63915	2.88444	NA	0.604239	2.33721	NA	3.80943	NA	NA	NA	NA	2.29688	NA	4.08834	NA	0.209514	NA	NA	NA	1.9651	NA	NA	3.37271	NA	1.38874	4.03425	3.44363	NA	NA	NA	4.43335	NA	4.00939	NA	4.46781	3.35901	3.53794	NA	2.47304	1.90415	NA	NA	NA	1.68611	NA	NA	1.93014
pc3_170206_cpp400_sw	NA	NA	2.69774	3.84753	NA	NA	-0.0604633	3.45082	4.86573	NA	NA	4.95982	4.96636	4.95968	NA	6.55959	NA	4.47487	2.67711	NA	NA	4.37001	NA	NA	5.00891	1.55387	1.412	2.61423	4.2263	2.3362	4.92191	NA	3.92208	NA	3.25879	2.51025	3.97381	3.40727	2.68071	1.98945	1.45512	2.64298	NA	3.38556	NA	2.33161	NA	4.9437	NA
pc3_170206_cpp401_sw	NA	NA	2.21271	2.74269	NA	NA	NA	NA	NA	NA	NA	3.69687	5.02273	4.17692	NA	5.50152	0.472609	2.47477	1.87019	NA	1.89565	4.21504	NA	NA	3.26949	NA	0.221796	NA	4.87553	NA	4.22922	NA	NA	3.34963	4.66467	NA	4.11756	3.22297	3.41923	NA	3.3724	2.55371	1.59458	1.38598	NA	1.96342	NA	NA	NA
pc3_170206_cpp402_sw	NA	NA	4.34801	4.78049	1.90901	NA	NA	1.98547	NA	3.30595	NA	4.28086	3.88374	4.8995	2.86379	6.23604	NA	NA	NA	NA	NA	5.63262	NA	NA	5.03609	NA	1.34528	3.45845	4.41076	1.77959	5.62144	0.838227	4.74142	NA	2.45428	NA	4.16579	4.43418	1.93622	1.50492	2.41512	0.563988	NA	2.65724	NA	NA	NA	NA	NA
pc3_170206_cpp403_sw	NA	NA	1.00968	-1.65356	NA	NA	NA	NA	NA	NA	NA	NA	NA	NA	NA	3.23437	NA	NA	NA	NA	-0.6985	1.32722	NA	NA	0.249591	NA	NA	NA	NA	NA	2.29285	NA	4.78751	NA	4.57557	NA	4.74656	3.34901	4.27138	NA	0.519349	0.761902	NA	NA	NA	2.27301	NA	NA	1.08035
pc3_170206_cpp404_sw	NA	NA	3.36293	3.98469	NA	NA	NA	NA	3.30544	NA	NA	3.76542	4.37815	3.90641	NA	5.86831	3.62608	NA	NA	NA	NA	5.55847	NA	NA	3.6698	2.65521	2.80865	4.72994	3.53952	3.14305	4.07841	NA	NA	NA	2.81579	NA	3.56648	3.44383	2.47217	NA	2.7025	2.17771	NA	2.32339	NA	0.772286	2.42089	NA	0.958138
pc3_170206_cpp405_sw	NA	NA	1.66585	3.85556	NA	NA	NA	NA	4.00004	NA	NA	NA	NA	1.78189	NA	5.18692	NA	NA	NA	1.37264	1.85727	4.3697	NA	NA	NA	NA	NA	2.62791	4.51714	NA	2.59293	NA	3.9393	NA	3.765	0.879176	4.00923	3.06915	2.93941	NA	0.942923	1.64772	NA	NA	NA	2.0911	NA	NA	2.16665
pc3_170206_cpp406_sw	NA	NA	2.32721	3.09646	NA	2.97179	NA	1.04254	2.75448	2.052	NA	4.8096	NA	4.40319	3.74877	5.99156	NA	3.64288	NA	NA	NA	6.0812	NA	NA	4.86596	0.896911	2.9859	5.7481	4.41895	2.93612	5.68531	0.375192	NA	NA	NA	NA	3.1857	3.76219	2.83109	1.58042	2.12715	2.63733	NA	3.01463	NA	NA	NA	NA	NA
pc3_170206_cpp407_sw	NA	NA	NA	NA	NA	NA	NA	NA	NA	NA	NA	NA	NA	NA	NA	NA	NA	NA	NA	NA	NA	NA	NA	NA	NA	NA	NA	NA	NA	NA	NA	NA	NA	NA	NA	NA	NA	NA	NA	NA	NA	NA	NA	NA	NA	NA	NA	NA	NA
pc3_170206_cpp408_sw	NA	NA	NA	4.61539	NA	NA	NA	1.95981	NA	NA	NA	4.58782	3.89533	5.44106	NA	6.60884	2.72481	5.54365	NA	NA	NA	6.0993	NA	NA	5.24491	NA	1.18566	5.90346	4.86368	3.14347	5.708	4.86268	3.26945	NA	3.72867	2.58207	3.7971	2.93776	3.60833	-0.282011	3.65028	3.31001	NA	1.27209	NA	1.862	NA	3.90576	NA
pc3_170206_cpp409_sw	NA	NA	NA	NA	NA	NA	NA	NA	NA	NA	NA	NA	NA	NA	NA	NA	NA	NA	NA	NA	NA	NA	NA	NA	NA	NA	NA	NA	NA	NA	NA	NA	NA	NA	5.59205	NA	4.01632	5.91612	3.37112	NA	NA	6.26811	NA	NA	NA	NA	NA	NA	NA
pc3_170206_cpp410_sw	NA	NA	1.70573	3.94044	NA	NA	NA	1.0529	4.57228	NA	NA	3.64845	2.92213	4.4106	NA	5.8441	0.864935	2.54202	NA	NA	NA	5.20135	NA	NA	4.74857	-0.604205	2.26605	5.06945	4.60511	3.98523	3.93001	NA	NA	NA	2.50381	NA	3.90569	3.45242	2.86107	0.175224	NA	3.56591	NA	2.07348	NA	2.15228	2.48794	NA	1.12587
pc3_170206_cpp411_sw	NA	3.00811	2.77646	3.89281	0.479377	NA	NA	NA	6.26343	NA	NA	5.15317	3.9899	5.64369	4.30937	7.08428	1.97285	2.55002	NA	NA	NA	5.85127	NA	NA	5.34091	-1.33578	3.63048	6.20327	4.93979	3.78393	5.37009	3.03473	4.42609	NA	1.67809	3.27958	4.22417	3.83774	1.35449	0.748932	1.38234	2.86594	NA	2.47084	NA	2.23045	NA	NA	1.51669
pc3_170206_cpp412_sw	NA	NA	2.13704	NA	NA	0.312097	NA	1.10267	3.29215	NA	NA	NA	4.50286	2.08758	NA	4.92293	NA	-0.0129582	NA	NA	NA	4.62908	NA	NA	NA	1.09895	NA	4.42112	3.95357	1.00094	NA	NA	NA	1.80605	4.13338	3.44609	3.89763	3.8513	3.34068	1.16759	2.07002	3.09311	1.38038	2.31043	NA	3.44124	NA	2.87918	1.35837
pc3_170206_cpp413_sw	NA	NA	2.73438	NA	NA	NA	NA	0.0867877	3.53817	1.54926	NA	3.34173	NA	2.41686	NA	5.28036	NA	2.6345	1.86967	NA	-0.429355	4.91869	NA	NA	2.96152	1.17244	1.76222	5.25805	4.16638	NA	1.35691	NA	2.86155	NA	4.34173	NA	4.0511	3.47445	2.47354	-0.273299	2.10563	0.473864	NA	NA	NA	2.78955	NA	NA	0.885574
pc3_170206_pcpool16_sw	NA	NA	2.73571	3.11726	NA	NA	NA	0.313762	4.15277	NA	NA	4.33988	4.61718	3.74377	NA	5.01045	1.47781	NA	-0.191013	NA	NA	4.71145	NA	NA	3.1855	NA	0.898981	3.7723	4.487	NA	4.18354	NA	4.05687	NA	4.13537	NA	4.19218	3.75924	2.91928	NA	3.34073	2.15409	1.32221	2.40318	NA	3.59719	NA	NA	0.77951
pc3_170210_cpp492_sw	NA	NA	0.830398	NA	NA	NA	NA	NA	NA	NA	NA	3.11535	4.20263	3.61281	NA	5.51108	2.25895	NA	NA	NA	NA	4.63565	NA	NA	3.72617	NA	2.17896	3.09327	2.41335	1.62405	3.83211	NA	3.87718	NA	NA	NA	3.75356	4.19819	2.16681	0.989803	0.635296	2.32543	0.782997	3.07856	NA	NA	NA	3.91995	NA
pc3_170210_cpp493_sw	NA	NA	-0.0101371	0.854956	NA	NA	NA	NA	NA	0.123238	NA	NA	4.86779	2.00359	NA	4.27369	NA	NA	NA	NA	NA	3.0161	NA	NA	2.32168	NA	NA	3.92214	3.20218	NA	2.83623	NA	NA	2.41642	3.56404	NA	3.67255	3.07666	2.25388	2.15687	3.44188	2.63674	NA	1.22953	NA	2.11871	1.77725	4.71751	-1.55502
pc3_170210_cpp494_sw	NA	NA	NA	NA	NA	NA	NA	1.98402	1.75091	NA	NA	NA	NA	2.47438	NA	4.7637	NA	NA	NA	NA	0.572724	3.62858	NA	NA	4.09143	NA	1.99496	4.21964	4.02589	NA	3.55537	NA	4.55875	NA	4.11576	NA	3.72729	3.60933	3.60627	1.89689	3.31565	3.2308	NA	NA	NA	1.53536	NA	NA	1.79355
pc3_170210_cpp495_sw	NA	NA	1.86158	1.33689	NA	NA	NA	0.11744	5.15367	NA	NA	4.62686	3.06693	4.64382	NA	6.09386	3.7503	NA	2.07027	NA	NA	4.8499	NA	NA	4.49704	3.73788	2.1692	5.60331	3.61234	3.82547	6.13665	NA	NA	NA	0.27168	NA	3.42209	3.55302	NA	2.6428	2.3881	3.41942	NA	3.0734	NA	NA	1.66099	4.33744	NA
pc3_170210_cpp496_sw	NA	2.53399	4.30048	3.33315	1.7493	NA	NA	3.43133	4.9454	NA	NA	5.56822	NA	5.17247	NA	6.41548	3.5444	NA	2.82061	NA	NA	5.77812	NA	NA	4.71104	3.24444	3.39009	5.9507	3.91383	4.84864	6.73044	NA	NA	NA	3.86674	NA	3.88278	4.16416	2.66577	2.41685	1.45744	1.80051	1.52388	2.7882	NA	2.46894	2.5928	NA	NA
pc3_170210_cpp497_sw	NA	NA	0.32833	NA	NA	-0.0586942	NA	NA	4.47527	NA	NA	3.22481	NA	2.20657	NA	4.48873	NA	NA	NA	NA	1.39187	4.63595	NA	NA	3.77853	NA	NA	4.33325	4.32173	1.92222	NA	NA	NA	NA	2.8373	2.76539	3.83283	3.5639	2.08338	2.92225	2.66345	3.02962	NA	2.34559	NA	1.87702	NA	NA	2.29275
pc3_170210_cpp498_sw	NA	1.43088	-0.661176	1.50749	NA	0.126616	NA	NA	5.14258	NA	NA	3.68825	2.89912	3.05997	NA	4.8745	1.95104	NA	NA	NA	NA	4.02282	NA	NA	3.52526	NA	1.412	4.37231	4.88219	2.37028	NA	NA	NA	NA	0.468136	NA	4.0329	3.80698	2.38142	NA	2.62947	3.00283	NA	2.81472	NA	2.9215	NA	NA	NA
pc3_170210_cpp499_sw	NA	NA	NA	NA	NA	NA	NA	1.0173	4.04456	NA	NA	NA	4.89203	NA	NA	3.64234	NA	NA	NA	NA	NA	2.15001	NA	NA	2.25056	NA	NA	3.66561	3.62572	-0.512096	NA	NA	NA	NA	3.96613	NA	3.86874	3.9732	3.47818	2.00591	2.79454	1.49692	0.980276	1.97539	NA	1.5541	NA	NA	2.3208
pc3_170210_cpp500_sw	NA	NA	2.38293	3.4208	NA	1.2437	NA	NA	5.23104	2.23736	NA	5.35641	2.44286	3.3623	3.29172	5.57872	NA	NA	2.49756	NA	NA	4.62299	NA	NA	4.17382	3.18176	3.29113	4.98061	3.94789	2.61087	6.43415	NA	NA	NA	NA	NA	3.26021	3.78849	NA	2.21323	1.7906	2.49891	1.26761	3.03688	NA	1.36417	NA	NA	NA
pc3_170210_cpp501_sw	NA	NA	NA	NA	NA	NA	NA	NA	NA	NA	NA	2.8045	5.42082	0.165957	NA	NA	NA	NA	NA	NA	-0.278869	1.35568	NA	NA	NA	NA	NA	1.94553	0.842205	NA	3.3339	NA	4.48487	NA	3.59748	NA	3.95638	3.37535	2.83679	1.7433	1.40393	1.92497	NA	2.58805	NA	2.40728	NA	NA	3.557
pc3_170210_cpp502_sw	NA	NA	1.47105	NA	NA	NA	NA	2.48202	0.993638	NA	NA	NA	4.39143	0.63268	NA	5.27289	0.391078	NA	NA	NA	NA	4.51083	NA	NA	NA	NA	NA	NA	3.59673	NA	2.994	NA	NA	NA	3.0357	NA	3.73503	4.13964	2.11306	1.74834	2.72207	2.89361	0.897817	3.81672	NA	1.8439	2.5559	NA	2.19885
pc3_170210_cpp503_sw	NA	NA	1.07893	2.7137	NA	NA	NA	1.93373	2.96386	NA	NA	3.86979	4.26992	2.58311	NA	5.70389	1.21587	NA	NA	NA	0.746317	4.6152	NA	NA	3.11675	1.95552	NA	NA	3.86729	NA	3.51456	NA	2.85472	2.12272	2.9759	4.31757	4.06413	4.18376	2.74481	1.96139	1.57664	2.37605	NA	2.47654	2.13847	2.3731	3.02431	NA	1.30055
pc3_170210_cpp504_sw	NA	NA	0.416867	3.38603	NA	NA	NA	1.45389	2.07528	1.57284	NA	3.69124	4.48089	2.33362	NA	5.61406	NA	NA	NA	NA	NA	5.23031	NA	NA	3.14314	0.898501	NA	NA	4.08801	1.89898	2.64064	NA	NA	1.71523	2.60651	2.67438	4.10717	3.98922	3.10749	1.54237	1.81651	1.18573	NA	0.980201	NA	1.75411	3.17166	NA	2.4876
pc3_170210_cpp505_sw	NA	NA	1.68656	NA	NA	NA	NA	1.48988	4.74196	NA	NA	3.98598	NA	2.72654	NA	NA	1.41098	NA	3.44093	NA	NA	3.95621	NA	NA	3.31808	2.12078	0.496754	3.70039	3.5099	1.3895	NA	NA	3.80053	NA	1.09785	NA	3.97238	4.62248	2.22556	1.43311	NA	3.04952	2.63869	2.68061	NA	1.78778	NA	NA	-0.698941
pc3_170210_cpp506_sw	NA	3.26522	2.29198	2.5882	NA	NA	NA	2.16286	4.83078	NA	NA	4.44594	4.07188	1.65325	2.01278	4.55232	2.78416	NA	4.35361	NA	2.2201	4.75076	NA	NA	3.03906	1.65579	2.5064	4.26085	2.87648	NA	NA	NA	5.23044	NA	4.09721	2.39022	4.0259	3.64879	3.12381	0.605082	3.4425	0.752031	1.21254	1.4807	3.10078	2.2513	NA	NA	2.09841
pc3_170210_cpp507_sw	NA	2.21373	2.73974	1.4161	NA	NA	NA	NA	4.71627	NA	NA	4.02579	3.88902	4.07711	NA	6.28002	NA	3.27996	2.57668	NA	NA	5.6066	NA	NA	5.48036	NA	2.09626	4.66835	NA	NA	5.90433	3.40853	NA	NA	2.09602	NA	3.60382	3.64848	3.24381	NA	3.16967	2.55464	1.9232	3.13075	NA	NA	NA	NA	NA
pc3_170210_cpp508_sw	NA	NA	2.76429	NA	0.573358	-0.416269	NA	1.56142	3.84594	NA	NA	3.65944	3.51773	4.61043	2.93872	5.47405	2.65146	NA	2.68731	NA	NA	4.47591	NA	NA	5.13487	NA	2.73083	4.09284	3.05378	NA	5.73003	2.74159	4.12437	2.67537	3.96733	NA	3.36256	3.07713	3.52848	0.374994	3.57918	1.16865	NA	2.38606	NA	2.36006	NA	NA	NA
pc3_170210_cpp509_sw	NA	3.85056	2.7291	4.6077	NA	2.31368	NA	3.08488	7.25441	3.06784	NA	4.72601	4.56734	4.20567	3.57684	6.50078	NA	5.15135	4.23179	NA	NA	5.70868	NA	NA	6.08107	2.34211	4.11064	6.91934	6.47562	3.3615	6.50773	-0.0713989	4.23826	NA	3.3008	NA	3.47889	3.70567	2.5527	2.71693	NA	2.42765	NA	2.78942	NA	0.70745	2.71346	5.05412	NA
pc3_170210_cpp510_sw	NA	NA	NA	1.65355	NA	NA	NA	0.670379	4.64803	1.13865	NA	NA	4.41976	1.06067	NA	4.03228	NA	NA	0.989038	NA	2.04169	3.37919	NA	NA	1.8654	NA	0.963088	4.34365	4.10142	1.97505	4.7822	NA	NA	NA	4.14399	NA	4.01932	3.50145	3.53779	NA	NA	2.46973	1.04367	1.35586	NA	1.97573	NA	NA	1.94662
pc3_170210_cpp511_sw	NA	NA	1.67083	3.96068	NA	NA	NA	1.42364	4.7339	NA	NA	NA	4.45587	1.95821	NA	NA	-0.0281491	1.09449	NA	NA	NA	5.33754	NA	NA	4.67242	NA	1.52625	6.41454	NA	1.79631	4.68729	NA	NA	2.05227	2.76541	NA	3.4798	3.44501	2.85581	2.44476	2.19852	2.62487	NA	2.54323	NA	1.41336	NA	NA	2.1456
pc3_170210_cpp512_sw	NA	NA	4.55081	2.63193	NA	NA	NA	NA	2.50229	3.62067	NA	3.47631	5.09592	1.94455	NA	4.68801	NA	NA	2.12808	NA	1.00493	4.73152	NA	NA	4.85622	NA	0.803515	6.03319	4.63493	2.88495	5.28858	NA	4.61411	NA	4.65669	NA	4.05381	3.52161	4.04844	NA	2.24818	2.18824	NA	NA	NA	3.64485	NA	NA	0.748865
pc3_170210_cpp513_sw	NA	3.09638	3.40638	2.43757	NA	NA	NA	1.96013	3.09618	NA	NA	3.84297	4.69168	4.39331	3.16671	5.93759	1.17785	3.48583	NA	NA	NA	4.92029	NA	NA	4.01302	3.15281	2.57046	4.36419	3.81572	2.84665	NA	NA	3.82893	NA	2.81767	NA	3.52877	3.79143	3.04607	0.151128	3.11285	3.14636	NA	1.85124	NA	NA	NA	NA	NA
pc3_170210_cpp514_sw	NA	NA	2.74539	0.632669	NA	NA	NA	1.80457	1.87625	NA	NA	3.6945	4.92601	3.87444	NA	6.05486	NA	NA	NA	NA	NA	4.96359	NA	NA	3.12533	2.22806	1.0481	4.48993	4.47748	NA	NA	0.726951	4.70991	NA	3.47082	NA	3.35049	3.4387	3.0495	0.192056	2.27324	2.76307	NA	3.00364	NA	2.18376	NA	4.84842	NA
pc3_170210_cpp515_sw	NA	NA	1.65716	1.38229	NA	NA	NA	-1.03261	3.79913	NA	NA	NA	4.32728	3.20105	NA	3.28875	NA	NA	NA	NA	NA	3.80778	NA	NA	3.45329	NA	NA	NA	4.28861	NA	NA	NA	NA	NA	1.4759	NA	3.77584	4.26509	3.01886	2.20789	2.46093	1.05947	1.9903	3.26776	NA	1.94805	NA	NA	0.0528137
pc3_170213_cpp29_sw	NA	NA	NA	NA	NA	NA	NA	NA	NA	NA	NA	NA	NA	1.35484	NA	NA	NA	NA	NA	NA	NA	3.91409	NA	NA	NA	NA	1.65808	NA	NA	NA	-0.0956765	NA	NA	NA	3.79034	NA	4.27835	3.74294	3.75971	NA	NA	NA	NA	2.24568	NA	NA	NA	NA	NA
pc3_170213_cpp30_sw	NA	NA	NA	NA	NA	NA	NA	NA	NA	NA	NA	NA	NA	NA	NA	NA	NA	NA	NA	NA	NA	NA	NA	NA	NA	NA	NA	NA	NA	NA	NA	3.06719	3.44508	NA	NA	NA	2.77958	3.65273	NA	NA	NA	2.36624	NA	3.36711	NA	NA	NA	NA	NA
pc3_170213_cpp31_sw	NA	NA	2.86175	NA	NA	NA	NA	1.01482	NA	NA	NA	NA	NA	NA	NA	NA	NA	NA	NA	NA	NA	NA	NA	NA	NA	NA	2.81669	NA	NA	3.32322	NA	4.2755	NA	NA	4.1244	NA	4.03284	4.52902	3.62679	NA	2.86843	2.72671	NA	3.43047	NA	NA	NA	NA	NA
pc3_170213_cpp32_sw	NA	NA	NA	NA	NA	NA	NA	NA	4.16999	NA	NA	NA	NA	NA	NA	NA	NA	NA	NA	NA	NA	NA	NA	NA	NA	NA	NA	NA	NA	NA	NA	NA	NA	NA	NA	NA	3.98305	3.90896	NA	NA	NA	1.93101	NA	3.40708	NA	NA	NA	NA	NA
pc3_170213_cpp33_sw	NA	NA	NA	NA	NA	NA	NA	NA	0.87284	NA	NA	NA	NA	NA	NA	NA	NA	NA	-1.30994	NA	NA	NA	NA	NA	2.81251	NA	NA	NA	NA	1.05979	NA	NA	NA	NA	4.06476	NA	4.47512	2.80435	3.69935	NA	NA	0.684418	1.67378	0.0257165	NA	NA	NA	NA	2.34219
pc3_170213_cpp34_sw	NA	NA	NA	4.15729	NA	NA	NA	NA	4.96104	NA	NA	NA	NA	NA	NA	NA	NA	NA	NA	NA	NA	NA	NA	NA	3.28413	NA	NA	4.58599	NA	NA	NA	1.80589	3.51446	NA	4.08364	NA	3.80242	NA	3.64711	-0.414374	NA	2.97165	NA	3.18401	NA	NA	NA	NA	NA
pc3_170213_cpp35_sw	NA	NA	3.4492	NA	NA	NA	NA	NA	4.36522	NA	NA	2.17274	NA	1.47633	NA	4.00517	NA	NA	NA	NA	NA	4.05173	NA	NA	NA	NA	NA	NA	NA	NA	4.0179	1.22696	3.296	NA	4.10536	NA	4.086	3.08614	2.61807	NA	NA	NA	NA	NA	NA	2.93899	NA	NA	2.57575
pc3_170213_cpp36_sw	NA	NA	NA	NA	NA	NA	NA	NA	1.05736	NA	NA	NA	NA	1.65584	NA	NA	2.12349	NA	NA	NA	NA	4.00394	NA	NA	3.70399	NA	NA	NA	3.5283	NA	NA	3.67341	NA	NA	3.49685	NA	3.73104	3.51221	3.23628	NA	NA	2.90853	NA	2.85315	NA	NA	NA	NA	NA
pc3_170213_cpp37_sw	NA	NA	3.71985	NA	NA	NA	NA	NA	3.64509	NA	NA	NA	NA	-0.697622	NA	NA	NA	NA	NA	NA	NA	5.09354	NA	NA	3.34732	NA	NA	NA	NA	NA	NA	3.28017	2.8617	NA	3.79867	1.60043	4.40386	3.37124	3.52519	NA	3.43307	-0.623226	NA	NA	NA	2.44038	0.0905935	NA	NA
pc3_170213_cpp38_sw	NA	NA	NA	NA	NA	NA	NA	1.85135	5.21889	NA	NA	NA	NA	NA	NA	NA	2.26037	NA	NA	NA	NA	5.07086	NA	NA	3.7171	NA	NA	NA	NA	NA	NA	NA	4.76935	NA	2.95641	1.21021	3.37651	2.59601	3.27489	NA	2.84118	NA	NA	3.60281	NA	NA	NA	NA	NA
pc3_170213_cpp39_sw	NA	NA	0.688023	NA	NA	NA	NA	2.24169	5.52447	NA	NA	3.94829	NA	3.56089	NA	NA	NA	2.95929	NA	NA	NA	5.2089	NA	NA	4.3526	NA	0.957133	4.29109	4.35546	2.60417	NA	NA	NA	NA	3.97303	NA	4.19154	3.63593	3.12558	NA	1.33924	NA	NA	2.87153	NA	NA	NA	NA	NA
pc3_170213_cpp40_sw	NA	NA	NA	NA	NA	NA	NA	NA	NA	NA	NA	NA	4.63474	3.18825	NA	NA	NA	NA	NA	NA	NA	4.81683	NA	NA	NA	NA	NA	NA	NA	NA	3.76427	NA	4.20312	NA	2.67173	NA	3.47147	3.46788	3.0427	NA	2.62725	3.49474	0.491832	2.93477	NA	1.21773	NA	NA	NA
pc3_170213_cpp43_sw	NA	NA	3.28135	4.18626	NA	NA	NA	0.398396	4.57791	2.15558	NA	3.36766	4.49453	4.14531	NA	5.43008	NA	2.36894	NA	NA	0.741986	4.26484	NA	NA	5.02822	NA	2.43297	7.80862	4.80724	4.69395	5.55321	5.72513	NA	NA	3.34441	NA	4.22854	4.02743	2.06065	1.28932	2.80153	2.81295	NA	2.41341	1.85247	2.13567	NA	3.79875	2.66112
pc3_170213_cpp44_sw	NA	NA	3.09734	NA	NA	NA	NA	1.70858	3.70553	2.10053	NA	3.23098	4.04257	NA	NA	NA	NA	3.35984	NA	NA	NA	4.13133	NA	NA	4.74047	NA	1.31862	NA	NA	2.67904	4.95456	NA	NA	NA	2.84289	NA	3.88474	2.24521	1.4918	NA	1.82043	2.30139	NA	2.81897	NA	NA	NA	NA	1.17259
pc3_170213_cpp45_sw	NA	NA	2.66518	2.9203	-0.536199	NA	NA	1.91154	0.237167	NA	NA	NA	5.22879	2.71467	NA	4.98413	NA	2.49017	NA	NA	0.772656	3.84789	NA	NA	4.07491	NA	NA	NA	4.77214	NA	5.11707	NA	NA	NA	4.03584	NA	4.21683	3.17193	3.00812	1.50085	NA	1.07452	NA	-0.19435	NA	2.51434	NA	NA	1.2139
pc3_170213_cpp46_sw	NA	NA	2.09027	3.04035	NA	NA	NA	NA	NA	NA	NA	NA	4.19904	3.06929	NA	4.95941	NA	NA	NA	NA	1.33032	3.09219	NA	NA	3.9809	1.24218	1.25145	NA	4.78818	0.470336	4.89594	NA	NA	NA	3.83496	3.35706	3.94173	2.93165	3.01111	NA	1.59539	3.48108	NA	2.44397	NA	NA	NA	NA	0.851116
pc3_170213_cpp47_sw	NA	-1.98577	3.36966	1.90951	-0.225391	NA	NA	1.47732	1.95333	NA	NA	NA	4.55684	3.12834	NA	4.71724	2.21211	3.13099	NA	NA	NA	4.72942	NA	3.4141	4.58143	0.671097	0.382199	NA	3.42638	3.49951	3.77826	NA	3.60689	2.2871	3.22396	NA	3.97724	3.69422	3.60512	-0.541685	2.45987	0.978842	NA	3.02138	1.15484	NA	NA	NA	-0.522929
pc3_170213_cpp48_sw	NA	NA	0.631215	3.60079	NA	NA	NA	1.80207	1.48033	0.266144	NA	NA	4.35159	2.78738	3.21454	5.64631	NA	3.69288	NA	NA	NA	3.44059	NA	2.58293	3.60751	0.82199	NA	NA	2.81396	1.8254	3.53062	NA	NA	-0.138926	2.6059	NA	3.67219	3.73405	2.6749	1.12525	2.40269	2.68094	NA	3.59613	NA	NA	NA	4.24535	NA
pc3_170213_cpp49_sw	NA	NA	0.847514	4.07586	NA	NA	NA	0.864906	NA	NA	NA	NA	4.12061	2.51415	2.6539	5.41351	NA	3.9073	0.574582	NA	NA	3.1672	NA	NA	4.81596	NA	2.90212	NA	2.83942	2.36503	4.29082	NA	NA	NA	2.94148	NA	3.62326	3.57949	2.65207	2.56475	1.63013	2.02804	NA	3.68474	NA	NA	NA	NA	1.67637
pc3_170213_cpp50_sw	NA	NA	NA	3.42921	NA	NA	NA	1.97123	1.89557	NA	NA	3.40992	4.98297	2.87144	NA	4.50728	-0.823332	NA	NA	NA	0.158565	4.16812	NA	NA	2.31235	NA	1.80923	4.3686	4.06619	1.38678	4.45695	NA	4.36346	2.63844	4.02358	NA	3.9405	4.02375	3.87264	NA	2.05654	3.08476	-0.0516748	2.95735	NA	2.40499	NA	NA	1.02198
pc3_170213_cpp51_sw	NA	NA	NA	2.90974	NA	NA	NA	NA	1.18894	NA	NA	1.58299	4.60338	NA	NA	4.62117	NA	NA	NA	NA	0.865329	3.16102	NA	NA	2.91816	NA	1.05215	NA	2.75004	1.22476	2.40118	NA	3.75685	NA	4.19185	3.36946	4.18401	3.32187	3.92771	0.228665	3.07494	2.53319	1.65469	1.50344	-0.236162	NA	NA	NA	1.78142
pc3_170213_cpp516b_sw	NA	NA	NA	NA	NA	NA	NA	1.72718	3.81507	NA	NA	NA	NA	NA	NA	NA	NA	NA	NA	NA	NA	3.35263	NA	NA	NA	NA	NA	NA	NA	NA	NA	NA	NA	NA	1.12161	NA	3.49857	NA	3.8262	NA	1.98867	2.14666	NA	NA	NA	NA	NA	NA	NA
pc3_170213_cpp517b_sw	NA	NA	NA	NA	NA	NA	NA	NA	NA	NA	NA	NA	NA	NA	NA	NA	NA	NA	NA	NA	NA	NA	NA	NA	NA	NA	NA	NA	NA	NA	NA	NA	NA	NA	NA	NA	4.55685	NA	NA	NA	NA	NA	NA	NA	NA	NA	NA	NA	NA
pc3_170213_cpp52_sw	NA	NA	2.96779	NA	NA	NA	NA	1.34356	1.89559	NA	NA	NA	4.72277	2.20348	NA	5.14852	NA	2.21056	NA	NA	NA	4.33713	NA	NA	4.05394	3.03691	1.64531	NA	4.50589	2.30358	4.11235	NA	NA	NA	4.13377	2.46984	4.22898	3.32878	3.70018	-0.993687	2.52116	0.793114	NA	NA	NA	1.601	NA	NA	0.655394
pc3_170213_cpp53_sw	NA	NA	1.69396	3.60148	NA	NA	NA	NA	4.18999	NA	NA	NA	4.17865	2.27916	NA	5.71382	2.72396	2.43627	NA	NA	NA	4.00946	NA	NA	4.00947	3.38536	3.92974	4.92272	4.51436	2.58446	5.90565	NA	NA	NA	2.83094	NA	3.62992	3.44095	2.32992	2.47565	2.87316	2.82762	NA	3.23517	NA	NA	NA	NA	1.0427
pc3_170213_pcpool2_sw	NA	NA	1.19798	3.18277	NA	NA	NA	NA	2.65329	-0.949866	NA	3.52277	4.42989	3.23554	NA	4.72498	NA	NA	NA	NA	NA	3.80292	NA	NA	3.82544	NA	-0.899592	2.82892	3.26746	2.4773	3.83767	NA	NA	NA	3.56436	NA	3.91846	4.22824	3.34504	0.183598	2.25004	2.67022	NA	1.51834	NA	NA	NA	NA	2.15868
pc3_170213_pcpool20b_sw	NA	NA	NA	3.82805	NA	NA	NA	NA	NA	NA	NA	NA	NA	NA	NA	NA	NA	NA	NA	NA	NA	4.42995	NA	NA	NA	NA	NA	NA	NA	NA	NA	NA	NA	NA	3.58075	NA	4.64609	4.28794	NA	NA	NA	NA	NA	3.08053	NA	NA	NA	NA	NA
pc3_170215_cpp358_sw	NA	NA	0.712079	NA	NA	NA	NA	NA	3.79486	NA	NA	NA	4.14782	2.29418	NA	4.68325	1.57717	NA	NA	NA	NA	3.71239	NA	NA	3.2626	NA	NA	NA	3.70789	NA	4.11551	NA	NA	NA	2.15979	NA	3.98639	4.33163	1.8084	-0.212371	-0.0997855	2.25399	1.19957	3.13741	NA	NA	NA	NA	NA
pc3_170215_cpp359_sw	NA	3.19246	2.12863	NA	NA	NA	NA	NA	5.2975	NA	NA	3.70723	3.94461	2.65089	NA	5.01361	3.06336	3.07342	NA	NA	1.06886	3.87288	NA	NA	3.68738	2.60588	2.18413	3.32181	NA	2.47492	5.32879	NA	2.20235	NA	1.9366	NA	3.75906	3.05837	2.31677	3.08868	NA	NA	NA	2.43756	1.54616	NA	NA	NA	NA
pc3_170215_cpp360_sw	NA	2.81359	2.81576	3.86507	NA	NA	NA	NA	4.55954	NA	NA	4.61454	4.50394	NA	NA	5.94953	2.8971	3.33558	NA	NA	NA	5.99487	NA	NA	4.60006	NA	3.0124	5.12141	4.66504	4.41684	6.06104	NA	NA	NA	2.92913	NA	2.48763	3.94424	NA	1.39285	NA	2.12749	NA	NA	NA	1.55076	NA	6.4953	NA
pc3_170215_cpp361_sw	NA	NA	NA	4.84341	NA	NA	NA	1.03279	4.42322	2.55898	NA	2.84762	NA	2.56331	NA	5.9766	NA	NA	NA	NA	NA	4.62877	NA	NA	2.87059	NA	0.118684	4.35419	3.33007	NA	1.72715	NA	NA	NA	NA	3.42879	3.51941	3.41416	NA	1.11501	3.13715	1.0139	NA	2.83396	NA	NA	NA	3.86579	NA
pc3_170215_cpp362_sw	1.67952	NA	NA	4.60689	NA	NA	NA	2.40245	3.77922	0.67152	NA	NA	4.421	2.42307	NA	5.28617	NA	NA	NA	NA	NA	3.43034	NA	NA	3.05505	2.10211	1.18021	NA	4.53146	2.40356	1.89444	NA	3.62425	1.73551	3.29949	NA	4.22472	4.12126	3.70268	0.960771	2.31625	2.64493	NA	2.25941	NA	NA	NA	NA	2.8386
pc3_170215_cpp363_sw	NA	NA	2.42219	1.62081	NA	NA	NA	0.352885	2.23972	NA	NA	3.62182	4.39028	4.72196	NA	4.42227	2.35768	3.73995	NA	NA	NA	5.6259	NA	NA	2.96049	3.29217	2.16293	NA	3.50314	2.17006	5.29263	NA	NA	2.06749	NA	3.78656	3.99928	3.38713	1.65884	1.75746	1.87567	2.34209	NA	2.15806	NA	2.9118	NA	NA	NA
pc3_170215_cpp364_sw	NA	NA	1.61932	NA	NA	NA	NA	0.0132734	NA	NA	NA	NA	4.44647	5.23503	NA	5.45136	2.04937	3.67511	NA	NA	NA	6.03765	NA	NA	NA	2.35552	-0.379361	NA	4.02153	1.46225	5.42646	1.81751	NA	NA	3.51002	NA	3.93629	4.02108	0.852274	1.24368	3.20986	2.43043	2.33748	1.04256	NA	NA	NA	NA	1.79947
pc3_170215_cpp365_sw	NA	NA	0.698267	2.23825	NA	NA	NA	1.41684	NA	NA	NA	3.48647	NA	2.05668	NA	4.32287	NA	1.80005	NA	NA	NA	4.12191	NA	NA	4.50696	NA	1.27851	NA	4.61548	NA	NA	NA	NA	NA	3.93582	4.47837	3.51755	3.19712	3.23336	NA	3.19872	1.876	NA	3.52338	NA	NA	NA	NA	2.21525
pc3_170215_cpp366_sw	NA	NA	1.0249	3.839	NA	NA	NA	0.309179	NA	1.83554	NA	3.50793	4.40332	5.11948	NA	4.97478	NA	NA	NA	NA	NA	5.26829	NA	NA	4.82088	NA	2.5798	NA	3.59423	2.2503	NA	NA	3.24331	NA	NA	3.45366	2.74198	4.01198	2.47914	2.45543	NA	2.03544	NA	0.376168	NA	NA	NA	NA	NA
pc3_170215_cpp367_sw	NA	NA	3.29802	3.74182	NA	NA	NA	2.16133	3.23052	NA	NA	4.03039	NA	3.74175	NA	3.93411	0.86022	3.5202	NA	NA	NA	4.65382	NA	NA	4.51831	1.71258	3.16272	NA	5.45633	1.43519	NA	NA	NA	NA	2.8182	NA	3.60839	4.27028	1.43301	2.12445	3.02955	0.615357	1.79909	2.15061	0.676543	2.14382	3.51443	NA	NA
pc3_170215_cpp368_sw	NA	NA	3.19609	3.36475	NA	NA	NA	2.76483	4.80367	NA	NA	2.85995	NA	3.65973	NA	5.75326	2.74531	2.54702	2.44928	NA	NA	3.10769	NA	NA	5.40427	2.90039	1.78036	3.96904	6.37054	3.34839	NA	NA	2.73067	NA	NA	NA	2.78174	4.39264	2.51013	1.58957	NA	1.7195	2.20248	NA	NA	2.52242	NA	8.8943	NA
pc3_170215_cpp369_sw	NA	NA	2.67974	2.38008	NA	NA	NA	0.0772509	3.41025	NA	NA	NA	4.40082	2.17179	NA	4.49395	NA	1.63856	NA	NA	1.2508	3.30179	NA	NA	4.49654	NA	0.808391	1.82292	NA	0.466686	NA	NA	4.60878	NA	4.6729	NA	4.13676	3.57301	3.10165	NA	3.13835	1.80703	3.38864	NA	NA	1.31207	NA	NA	0.850021
pc3_170215_cpp370_sw	NA	NA	3.47441	3.80813	NA	1.23604	NA	2.60884	5.25669	NA	NA	3.49528	3.8557	4.15503	3.14167	5.71034	1.67855	4.44299	2.03797	NA	NA	5.27256	NA	NA	4.88633	NA	3.54334	4.19939	4.7955	3.24605	5.26739	NA	3.14313	NA	2.29181	NA	3.0175	4.13626	2.65622	0.544581	2.63783	-0.122829	NA	2.51877	NA	NA	NA	NA	NA
pc3_170215_cpp371_sw	NA	NA	2.60395	3.01465	NA	1.32613	NA	3.73078	4.96077	NA	NA	3.29202	NA	3.13056	NA	5.50706	NA	4.0225	NA	NA	NA	5.02483	NA	NA	4.35339	NA	1.71416	3.85565	4.09746	2.81615	4.62529	NA	3.09367	NA	2.52021	NA	3.78815	2.82021	1.56107	3.18741	3.61347	1.79572	NA	2.24355	NA	2.0866	NA	NA	NA
pc3_170215_cpp372_sw	NA	NA	4.25899	5.55887	NA	NA	NA	2.63103	3.01968	NA	NA	4.40677	3.87384	5.07501	3.5065	6.86516	2.89994	2.41323	2.16654	NA	NA	5.26556	NA	NA	4.6983	2.59195	3.08966	4.26926	5.5957	3.06829	4.8074	0.925584	NA	2.52743	3.42053	NA	4.19101	3.75137	2.57817	NA	2.48446	1.29435	NA	2.0481	NA	3.81259	NA	NA	NA
pc3_170215_cpp373_sw	NA	NA	1.54442	3.46983	NA	NA	NA	NA	NA	NA	NA	NA	NA	0.984357	NA	3.75464	NA	NA	NA	NA	0.993921	3.38242	NA	NA	NA	NA	NA	NA	2.10671	NA	0.299508	NA	4.14077	NA	2.72166	NA	3.45859	3.18212	3.01984	-0.791082	-1.99522	0.841692	1.61229	1.1263	1.37414	1.63533	NA	NA	2.68403
pc3_170215_cpp374_sw	NA	NA	1.90238	NA	NA	NA	NA	0.946429	4.08248	NA	NA	NA	NA	3.16974	NA	NA	-0.299688	NA	NA	NA	NA	5.03986	NA	NA	NA	NA	NA	4.28273	4.11407	NA	NA	NA	4.04734	NA	3.77016	NA	3.49919	3.21421	3.52214	NA	3.22707	NA	NA	0.722916	NA	NA	NA	NA	NA
pc3_170215_cpp375_sw	NA	NA	3.68421	2.86009	NA	NA	NA	2.75904	5.00217	NA	NA	4.45007	5.23138	3.77636	NA	5.46104	2.19784	2.63842	NA	NA	NA	5.56991	NA	NA	3.79492	NA	2.05683	5.21697	3.7535	NA	0.649818	NA	4.07013	NA	4.01059	NA	4.12507	4.09973	3.39967	0.972544	2.84513	2.82556	NA	2.89508	NA	NA	NA	NA	NA
pc3_170215_cpp376_sw	NA	NA	NA	NA	NA	NA	NA	NA	3.57591	NA	NA	2.78048	4.71016	2.21407	-0.0050631	4.12976	NA	NA	NA	NA	NA	3.94923	NA	NA	2.3203	NA	NA	3.91768	4.02547	NA	NA	NA	3.29885	NA	4.17835	2.67013	3.94984	3.83617	3.71761	NA	2.95545	2.06686	NA	2.33024	NA	4.15328	2.7589	2.94983	2.10844
pc3_170215_cpp377_sw	NA	NA	NA	NA	NA	NA	NA	1.27275	4.33763	NA	NA	NA	4.9716	2.07518	NA	NA	-1.47359	NA	NA	NA	NA	3.64181	NA	NA	3.33019	NA	NA	3.66533	3.40059	1.1343	3.92821	NA	4.46042	2.50168	4.28031	NA	4.14984	3.08811	3.83787	1.60918	0.973604	1.87662	NA	NA	NA	NA	NA	NA	NA
pc3_170215_cpp378_sw	NA	NA	NA	1.98908	NA	NA	NA	1.67008	3.87141	NA	NA	NA	NA	2.29461	NA	4.56742	-0.288417	NA	NA	NA	1.88088	3.08231	NA	NA	2.65099	NA	NA	NA	2.20475	NA	3.20807	NA	4.98546	2.53576	3.51619	NA	3.58383	3.28292	3.04459	NA	2.10571	0.964194	2.55144	0.44714	1.37483	2.61702	NA	NA	0.618441
pc3_170215_cpp379_sw	NA	2.53483	3.07944	3.00257	NA	NA	NA	NA	4.15002	NA	NA	4.61436	NA	2.8674	2.69335	6.17407	NA	4.32487	2.30435	NA	NA	5.52521	NA	NA	3.81908	NA	2.63302	5.13149	5.1397	1.02452	6.29237	NA	NA	NA	NA	NA	3.32612	2.32192	1.84118	2.28582	0.940197	0.944982	NA	1.74415	NA	NA	NA	2.80771	NA
pc3_170215_cpp380_sw	NA	NA	2.34686	3.44689	NA	NA	NA	NA	3.84029	NA	NA	3.52673	NA	4.60311	NA	6.83999	0.907702	2.69976	1.83014	NA	NA	4.82759	NA	NA	1.94105	1.73738	1.09192	4.39078	4.80413	3.02509	5.46531	NA	4.31601	NA	3.47003	NA	3.48782	3.34764	3.51438	NA	1.85002	2.69354	NA	1.96811	NA	1.73963	NA	NA	NA
pc3_170215_cpp381_sw	NA	NA	1.2436	3.26763	NA	NA	NA	-0.52762	2.76706	NA	NA	NA	NA	1.85938	NA	3.14056	NA	0.156862	1.58281	NA	1.30283	4.58411	NA	NA	3.00108	1.20742	0.747145	3.09621	3.4508	0.13625	NA	NA	5.03963	NA	4.30407	NA	3.81468	3.38576	3.67948	NA	2.92825	2.86678	NA	2.22131	NA	1.42992	NA	NA	2.49523
pc3_170215_cpp382_sw	NA	2.15097	0.444375	3.92632	NA	NA	NA	NA	5.03717	NA	NA	NA	4.48347	2.54502	NA	5.72302	NA	2.57594	3.19588	NA	NA	4.80579	NA	NA	3.76927	NA	NA	5.23546	4.08019	NA	NA	NA	4.30518	NA	2.86119	1.17346	3.90176	3.30692	2.84499	NA	NA	NA	4.11973	2.48613	NA	NA	NA	NA	NA
pc3_170215_cpp383_sw	NA	2.7972	NA	3.52105	NA	NA	NA	NA	5.05703	NA	NA	4.15191	2.33059	4.80295	NA	6.53743	-0.17334	NA	NA	NA	NA	5.13953	NA	NA	4.10162	NA	3.04572	NA	5.76565	NA	4.81692	NA	NA	NA	4.02093	NA	3.62688	3.42632	2.94129	NA	2.76251	2.38569	NA	2.88986	NA	NA	NA	NA	NA
pc3_170215_cpp384_sw	NA	3.71482	4.31079	4.72888	NA	NA	NA	NA	6.39829	NA	NA	4.83133	NA	4.81697	2.00611	6.8849	2.523	4.23861	3.59673	NA	NA	5.21875	NA	NA	4.86674	NA	1.47599	NA	4.90478	3.28809	6.21156	0.164177	NA	NA	NA	0.781295	3.9276	3.79594	2.27709	NA	NA	NA	NA	2.80545	NA	NA	NA	NA	NA
pc3_170215_cpp385_sw	NA	NA	1.05462	3.32583	0.174425	NA	NA	NA	4.49673	NA	NA	NA	3.64847	3.60928	NA	6.08079	1.30274	NA	2.8563	NA	NA	4.87361	NA	NA	3.64322	NA	2.63584	NA	4.14582	2.49375	4.88019	NA	NA	2.84477	4.29305	3.0412	3.52285	3.07153	2.45381	NA	NA	NA	1.76895	NA	NA	2.29148	NA	NA	NA
pc3_170215_cpp41b_sw	NA	2.21125	NA	5.26133	NA	NA	NA	NA	NA	NA	NA	NA	3.45978	3.47831	NA	5.62346	NA	NA	NA	NA	NA	5.5638	NA	NA	2.71376	NA	NA	4.83013	3.17538	0.470524	4.49699	NA	NA	NA	3.49602	NA	4.0023	2.52993	3.07806	NA	2.8259	NA	NA	1.96939	0.466677	2.74806	NA	NA	NA
pc3_170215_cpp42b_sw	NA	NA	3.88402	4.13322	-0.668949	NA	NA	1.42787	4.26502	NA	NA	3.65158	3.88916	4.24861	NA	5.8028	0.0713049	3.29397	NA	NA	1.03108	4.3301	NA	NA	3.6668	NA	2.00904	5.37145	3.025	3.42923	5.92441	5.12333	3.14588	NA	NA	NA	3.96459	4.46111	1.37147	0.490554	0.718436	2.09573	2.07905	1.66488	NA	2.19878	1.16091	4.42184	NA
pc3_170215_pcpool15_sw	NA	NA	NA	3.66503	NA	NA	NA	NA	2.89985	NA	NA	NA	4.49054	2.70366	NA	5.57013	NA	NA	NA	NA	NA	4.98216	NA	NA	2.20697	NA	NA	NA	4.49936	NA	2.70673	NA	NA	NA	3.81281	2.01406	4.03056	2.55093	NA	NA	NA	NA	NA	NA	NA	NA	NA	NA	NA
pc3_170217_cpp194_sw	NA	1.20807	2.0535	NA	NA	NA	NA	NA	3.39404	0.996936	NA	NA	4.57122	2.31489	NA	5.06184	NA	NA	NA	NA	NA	4.61626	NA	NA	2.73527	NA	2.26815	2.42848	4.42812	1.99511	3.96321	NA	3.75815	NA	2.83514	2.81968	3.99145	2.66874	3.56401	NA	0.923001	2.26207	NA	3.31961	NA	3.38344	2.75284	NA	1.47008
pc3_170217_cpp195_sw	NA	NA	4.33915	4.72067	0.965003	NA	NA	0.856527	5.9808	NA	NA	4.43893	3.62327	3.63446	3.33784	6.69969	3.02434	4.28497	5.05723	NA	NA	5.9941	NA	NA	5.52339	1.9097	4.07507	5.94667	5.33057	3.27868	6.77811	NA	2.11116	NA	1.54791	NA	3.19078	2.86599	1.18652	1.43213	2.72227	2.53633	NA	2.57767	NA	NA	NA	NA	NA
pc3_170217_cpp196_sw	NA	NA	2.64183	3.8392	NA	NA	NA	2.06663	4.32585	1.68376	NA	3.59228	NA	2.9158	3.37	5.44037	NA	2.81488	2.5372	NA	NA	4.91454	NA	NA	5.16579	NA	3.76395	5.06488	4.14041	3.18933	6.33038	NA	NA	NA	4.13684	NA	3.85182	3.49011	3.24752	2.04805	2.78653	1.97937	NA	0.929916	NA	2.21124	NA	NA	1.6098
pc3_170217_cpp197_sw	NA	NA	2.87292	4.09907	NA	3.02914	NA	1.49839	NA	NA	NA	4.604	4.85268	4.27707	NA	5.25661	1.53194	3.04213	NA	NA	NA	5.65411	NA	NA	4.4643	NA	2.78681	4.82374	4.07235	2.31514	NA	NA	5.32381	3.13501	3.30635	NA	3.4362	3.36964	3.29552	NA	2.52984	1.85737	NA	1.23774	NA	NA	NA	NA	1.48343
pc3_170217_cpp198_sw	NA	NA	2.5574	2.83911	NA	2.68646	NA	2.13732	NA	NA	NA	4.17804	4.83517	3.12429	NA	5.13632	NA	NA	1.88272	NA	0.616582	5.3605	NA	NA	4.22786	NA	NA	4.70535	4.78174	NA	NA	NA	4.89013	NA	4.07741	NA	4.06209	2.59125	3.16113	1.59263	NA	3.29383	NA	NA	NA	2.3785	NA	NA	NA
pc3_170217_cpp199_sw	NA	4.59618	3.77816	6.16342	NA	4.02421	NA	1.88774	3.00584	NA	NA	4.98678	4.16615	5.30834	3.0306	7.40194	4.22709	4.41888	3.33331	NA	NA	6.5699	NA	NA	5.46575	0.351834	4.89958	5.72979	5.11558	4.25103	7.10076	NA	NA	NA	2.01064	NA	4.13387	3.61622	2.12056	1.93584	2.11498	2.30359	NA	1.80227	0.0917721	2.78855	2.53414	NA	NA
pc3_170217_cpp200_sw	NA	NA	2.54794	5.38948	NA	3.24341	1.25445	NA	3.25165	NA	NA	5.10499	3.10104	4.13454	NA	6.43548	3.30306	3.77224	3.50922	NA	0.96613	5.57684	NA	NA	4.73375	NA	4.32452	4.63569	5.21378	3.96847	6.21439	NA	5.06968	2.10783	3.80824	NA	4.093	3.6252	3.51031	NA	1.99653	1.06328	NA	NA	NA	1.37099	NA	NA	NA
pc3_170217_cpp201_sw	NA	NA	NA	4.42039	NA	NA	NA	NA	1.09009	NA	NA	3.40556	NA	2.4338	NA	5.30421	2.74107	NA	NA	NA	1.414	4.28184	NA	NA	3.19097	NA	2.28312	4.07301	5.17392	NA	5.17976	NA	3.94497	NA	4.36386	0.703145	4.4879	3.01633	3.52323	NA	2.06391	1.15815	NA	NA	NA	3.60153	NA	NA	-2.14939
pc3_170217_cpp202_sw	NA	NA	4.82943	4.84392	NA	NA	NA	NA	3.28755	NA	NA	4.98707	4.867	4.47882	NA	5.86812	2.82419	4.3098	3.76963	NA	NA	5.83305	NA	NA	5.2633	2.27267	3.53181	5.30648	5.53329	3.25875	NA	3.45244	NA	2.59975	4.27954	NA	3.76985	3.77236	3.28272	2.11722	NA	2.63835	NA	NA	NA	2.96887	NA	NA	0.359768
pc3_170217_cpp203_sw	NA	NA	4.50632	3.59485	NA	NA	NA	NA	NA	2.1139	NA	3.94082	NA	4.04185	NA	4.94668	NA	NA	2.35779	NA	NA	5.52509	NA	NA	NA	NA	2.90301	4.64578	NA	NA	NA	NA	NA	NA	3.33271	NA	3.94085	2.79447	1.92303	NA	NA	1.8981	NA	NA	NA	NA	NA	NA	NA
pc3_170217_cpp204_sw	NA	NA	1.38499	NA	NA	NA	NA	0.813955	NA	NA	NA	2.70078	5.03668	4.56556	NA	4.50861	1.95486	NA	NA	NA	NA	4.34226	NA	NA	3.06525	1.73059	NA	NA	2.9372	NA	4.15202	NA	4.07302	NA	3.59885	NA	3.66812	2.91936	3.05487	NA	1.55642	2.18678	NA	1.15935	NA	NA	NA	NA	0.734121
pc3_170217_cpp205_sw	NA	NA	3.69261	3.56506	NA	NA	NA	1.87846	NA	NA	NA	NA	5.56379	5.2734	NA	6.11902	NA	2.85241	NA	NA	0.871869	4.63794	NA	NA	4.18555	NA	1.51227	NA	4.05707	2.55067	5.55817	0.986394	4.34169	2.906	2.93413	NA	3.85695	3.2544	2.57084	NA	NA	2.31105	NA	1.71838	NA	1.32357	NA	NA	0.839192
pc3_170217_cpp206_sw	NA	NA	2.75531	2.66878	NA	NA	NA	1.11856	NA	NA	NA	NA	5.22857	4.1616	NA	4.55441	1.17616	2.9691	NA	NA	1.42524	4.38684	NA	NA	3.35749	1.54077	3.03736	NA	3.18435	1.94556	4.54224	NA	NA	2.91927	4.62675	3.62011	3.88555	3.32567	3.90115	NA	2.04128	2.6224	NA	1.83309	NA	1.41785	1.96917	NA	1.43564
pc3_170217_cpp207_sw	NA	NA	3.57476	5.28025	NA	NA	NA	NA	5.059	3.16449	NA	4.9414	NA	4.45804	NA	5.9852	NA	3.70425	NA	NA	NA	6.07949	NA	NA	4.00682	2.56058	2.79341	3.6195	1.55427	2.63144	5.60895	NA	3.87265	NA	3.88253	NA	3.83	3.84215	3.78221	NA	2.65068	3.26945	NA	2.37679	NA	2.53533	NA	NA	0.569495
pc3_170217_cpp208_sw	NA	NA	3.43903	5.48961	NA	1.89049	NA	2.03495	5.77954	2.60006	NA	5.12532	2.68265	5.66806	NA	6.46415	NA	4.50936	NA	NA	0.433615	5.73388	NA	NA	4.62833	3.73486	3.73363	4.76355	4.03232	4.19635	5.65569	1.22335	3.82187	2.10435	2.73517	3.72326	3.86388	4.14132	2.52513	2.87568	2.38394	0.0932775	0.568703	2.50447	2.88811	2.08668	2.74339	NA	0.757357
pc3_170217_cpp209_sw	NA	NA	3.61441	4.55873	NA	2.11312	NA	1.55699	4.51257	NA	NA	4.90824	4.06467	3.86021	3.22647	6.01055	3.29308	4.19285	NA	2.15623	NA	5.50181	NA	NA	3.20283	NA	NA	5.0552	5.24833	1.37363	NA	1.14114	NA	NA	NA	NA	2.83627	3.78743	NA	NA	NA	3.37697	1.63643	1.93206	NA	NA	NA	NA	NA
pc3_170217_cpp210_sw	NA	NA	3.27966	2.96619	NA	-0.0244331	NA	NA	2.99007	NA	NA	3.49711	3.86769	3.28924	NA	7.60683	1.5197	NA	NA	NA	0.822075	4.04272	NA	NA	1.28477	0.235473	-0.122119	3.81456	3.81977	1.59564	NA	-0.673857	NA	NA	3.65781	NA	4.12225	2.99667	3.28851	NA	0.73171	NA	NA	NA	NA	1.79239	NA	NA	NA
pc3_170217_cpp211_sw	NA	NA	2.94415	NA	NA	1.03573	NA	1.9849	3.67391	NA	NA	3.22332	5.07315	3.23353	NA	5.38913	3.75051	4.01364	1.16616	NA	NA	5.06812	NA	NA	3.61063	NA	-0.0563676	NA	5.04956	3.04609	4.20371	1.80798	3.6524	NA	2.55128	4.5669	3.95456	3.71101	3.04432	2.44565	0.735141	0.499599	NA	3.17424	NA	5.83656	NA	NA	NA
pc3_170217_cpp212_sw	NA	NA	NA	NA	NA	NA	NA	0.411892	NA	NA	NA	NA	5.15874	2.77575	NA	NA	2.32175	NA	NA	NA	NA	3.39964	NA	NA	NA	NA	0.817971	NA	4.99691	NA	3.97513	NA	NA	NA	4.29256	NA	4.05618	2.86063	3.57308	-0.865613	1.63733	1.3258	NA	0.784842	NA	2.96116	2.36076	NA	0.708972
pc3_170217_cpp213_sw	NA	NA	NA	NA	NA	NA	NA	NA	NA	0.550641	NA	NA	4.8438	2.26248	NA	3.60736	0.723806	2.7217	NA	NA	NA	3.39446	NA	NA	3.14704	NA	1.01274	NA	3.94789	0.495076	3.64046	-1.27022	4.58184	NA	4.34808	NA	4.29603	3.03502	3.15522	NA	1.42583	2.37961	NA	1.16974	NA	3.4587	NA	NA	1.58421
pc3_170217_cpp214_sw	NA	1.80152	NA	2.64243	NA	NA	NA	NA	4.54309	2.76834	NA	4.17594	4.67796	3.65417	NA	5.57039	NA	2.27534	2.24747	NA	NA	4.75941	NA	NA	4.6563	0.882949	4.12401	3.94468	3.28027	2.46334	3.75311	NA	3.72049	2.98678	3.10328	NA	3.75373	3.24739	3.06898	0.450841	2.09119	2.99685	NA	NA	NA	0.928932	NA	NA	0.0635184
pc3_170217_cpp215_sw	NA	NA	NA	3.45121	NA	NA	NA	NA	2.87867	NA	NA	3.6591	4.42845	3.33348	NA	5.05612	-0.265676	0.622832	NA	NA	NA	4.89292	NA	NA	3.89695	2.4315	2.36852	3.99371	3.59801	1.1901	3.47851	NA	4.06385	NA	2.74507	3.32453	4.03729	3.45222	2.39943	2.01543	3.62786	1.36153	NA	0.461645	NA	2.37869	2.98286	NA	NA
pc3_170217_cpp216_sw	NA	NA	2.47797	NA	NA	NA	NA	NA	5.56174	NA	NA	2.87649	4.76703	4.45879	NA	7.10473	1.9939	3.53776	NA	3.10765	NA	6.62772	NA	NA	4.7858	2.55297	3.54142	NA	4.69825	3.86987	4.46439	1.19259	3.03658	2.23275	3.99568	NA	3.92935	2.67851	3.56992	1.08049	2.64821	2.52853	2.84049	1.25949	NA	1.42054	NA	NA	NA
pc3_170217_cpp217_sw	NA	NA	NA	NA	NA	NA	NA	0.290636	3.96239	NA	NA	NA	5.28479	3.6327	NA	5.91878	NA	NA	NA	NA	NA	5.12824	NA	NA	4.09047	1.49129	1.60815	NA	2.59239	2.71509	3.47906	NA	4.51942	NA	4.29509	2.48785	4.17154	3.68809	3.74274	2.00024	NA	2.21125	1.24816	NA	NA	1.19809	NA	NA	1.66681
pc3_170217_cpp218_sw	NA	NA	1.27074	3.61544	NA	NA	NA	NA	6.88426	-2.18696	NA	5.44921	5.09506	1.16496	NA	5.36911	NA	NA	1.84428	NA	NA	4.76407	NA	NA	1.52172	NA	0.972451	6.5136	NA	NA	6.26161	NA	NA	2.43499	2.22807	NA	3.79914	3.00497	2.98047	1.97494	0.436794	2.12884	NA	3.57395	NA	NA	NA	NA	NA
pc3_170217_cpp219_sw	NA	1.56059	2.92858	4.20154	NA	NA	NA	1.10782	7.10771	NA	NA	5.29952	4.53502	3.80723	NA	5.9538	NA	4.03168	2.82721	NA	NA	5.24967	NA	NA	4.44305	0.0526601	3.31158	7.0547	4.19854	2.26654	6.83649	2.82537	NA	2.51675	3.01386	4.3594	3.50781	3.85068	2.7753	1.14351	1.94943	2.08898	NA	0.565872	NA	NA	1.6534	NA	1.28295
pc3_170217_cpp220_sw	NA	NA	2.31621	3.59314	NA	-1.0739	NA	NA	4.5211	NA	NA	3.41383	5.01121	3.66579	2.76459	4.41789	NA	NA	NA	NA	NA	3.6224	NA	NA	3.73503	NA	2.5114	4.91377	4.08218	NA	4.02269	NA	4.10051	NA	3.52568	NA	3.83339	3.41392	3.63414	1.57648	2.12441	3.02854	NA	2.28501	NA	2.63337	NA	NA	-3.13892
pc3_170217_cpp221_sw	NA	NA	3.51568	3.55718	NA	NA	NA	0.799567	3.84668	NA	NA	4.05482	4.78197	4.21385	NA	4.96457	0.488557	-1.38222	NA	NA	NA	3.50558	NA	NA	4.15864	NA	1.14783	5.62395	4.50053	2.30921	3.98344	-1.59954	3.55334	NA	4.14626	4.34541	4.12666	2.76292	3.35709	NA	2.34071	2.36124	NA	1.40792	NA	NA	NA	4.12048	0.471544
pc3_170217_pcpool9_sw	NA	NA	2.1058	2.94441	NA	NA	NA	NA	2.69637	NA	NA	2.97606	NA	3.72938	NA	4.95643	NA	NA	1.82782	NA	NA	4.61218	NA	NA	NA	NA	2.02088	4.14593	3.0907	NA	2.81803	1.09693	3.87325	NA	3.95378	2.19427	4.1691	3.98019	3.02421	1.27693	2.70537	NA	NA	2.37541	NA	2.34121	NA	NA	NA
pc3_170220_cpp330_sw	NA	NA	NA	NA	NA	NA	0.588775	0.561473	1.11762	NA	NA	2.55939	5.04567	1.70765	NA	3.72665	1.18873	NA	NA	NA	0.499179	3.61258	NA	NA	3.57179	NA	NA	NA	3.45196	1.49935	2.78814	NA	3.18506	NA	4.34917	NA	3.86114	3.40574	3.88769	NA	1.71184	2.19531	NA	2.40282	NA	1.59578	NA	NA	0.902793
pc3_170220_cpp331_sw	NA	3.5862	5.47189	6.37111	NA	NA	NA	3.04306	7.47256	NA	NA	5.88936	1.89619	6.0975	3.11476	6.64523	3.47341	4.09238	2.93622	1.757	NA	6.04938	NA	NA	5.53188	3.23293	4.3871	7.25521	4.6625	5.08551	7.42676	2.75223	NA	NA	NA	NA	2.6446	4.21278	NA	NA	1.37313	2.19642	2.49712	2.17108	NA	NA	-0.880689	NA	NA
pc3_170220_cpp332_sw	NA	NA	2.44444	3.53492	NA	NA	NA	0.337328	4.16685	NA	NA	3.68466	NA	2.91354	NA	4.06868	-0.291375	1.45075	NA	NA	NA	3.75089	NA	NA	1.67514	NA	0.977268	4.83496	2.05979	2.67709	4.56832	-0.926434	4.47882	3.22997	4.53741	2.39209	3.70226	3.37054	3.69649	NA	0.748914	2.21864	NA	0.96181	1.55123	2.10993	NA	NA	2.4624
pc3_170220_cpp333_sw	NA	4.88319	4.02104	4.20218	NA	3.53318	-0.0794864	1.95884	6.50485	NA	NA	5.36138	NA	3.84272	4.75324	6.43194	2.51358	4.79738	3.54794	2.37565	NA	6.3315	NA	NA	5.72699	3.16004	4.38117	6.88987	5.62311	3.84738	7.54384	NA	NA	NA	NA	NA	3.03141	3.9388	NA	2.31696	3.24268	2.92513	3.01383	2.8686	NA	NA	NA	NA	2.27892
pc3_170220_cpp334_sw	NA	0.768155	NA	3.44278	NA	1.411	NA	NA	5.97873	NA	NA	4.22548	2.74596	3.70017	NA	4.62577	NA	3.39589	NA	NA	2.01453	5.09699	NA	NA	4.63548	1.6127	2.27209	5.69933	3.70468	3.7412	6.32134	NA	NA	NA	NA	NA	2.72972	4.24849	NA	NA	0.648698	1.71422	2.07038	NA	NA	1.28552	NA	NA	2.28883
pc3_170220_cpp335_sw	NA	NA	2.74978	NA	NA	NA	NA	NA	5.47273	NA	NA	3.30789	4.72304	3.49852	NA	5.26842	0.193128	NA	NA	NA	NA	5.16873	NA	NA	3.79226	NA	2.43846	5.91992	3.90967	3.43009	6.24856	NA	3.63136	NA	3.47177	0.584365	3.72965	3.92156	3.47522	2.03345	1.67041	1.98866	2.27795	3.10371	NA	2.37779	NA	NA	0.681103
pc3_170220_cpp336_sw	NA	NA	NA	1.63274	NA	NA	NA	NA	NA	-1.02065	NA	NA	4.23489	NA	NA	3.63556	NA	NA	NA	NA	NA	2.81236	NA	NA	NA	NA	NA	3.90622	3.97612	NA	2.75228	NA	5.40816	NA	2.7964	NA	3.56035	1.83962	2.73002	NA	3.21652	1.15174	NA	2.33722	NA	NA	NA	NA	2.02308
pc3_170220_cpp337_sw	NA	NA	NA	2.02878	NA	NA	NA	NA	NA	NA	NA	NA	3.07569	0.645795	NA	3.90665	NA	NA	NA	NA	2.71345	2.27421	NA	NA	1.50768	NA	NA	3.73356	2.81364	NA	2.00862	NA	3.74444	NA	3.76676	NA	4.14765	3.97781	3.67004	NA	1.20755	1.65423	1.06115	3.02032	NA	0.242162	NA	NA	3.31008
pc3_170220_cpp338_sw	NA	3.7664	3.76277	3.71224	0.4962	NA	NA	2.12402	5.65399	NA	NA	4.4553	4.72577	2.85958	NA	5.49068	2.85034	4.06462	NA	NA	NA	6.36201	NA	NA	5.44257	2.73392	3.4889	5.33586	3.4518	3.00362	5.31408	NA	NA	NA	4.18858	2.58502	4.24309	3.44135	3.49444	NA	NA	1.63117	NA	2.16938	NA	0.930255	NA	NA	NA
pc3_170220_cpp339_sw	NA	NA	0.923126	3.62842	NA	NA	NA	2.8678	4.44506	NA	NA	3.87626	NA	-0.242312	NA	5.846	2.03027	3.61256	1.59355	NA	1.21732	5.16517	NA	NA	4.16307	1.11293	2.11972	3.88204	3.60904	0.724747	4.50103	NA	3.92271	3.41098	4.53042	NA	4.21214	3.60521	3.69067	NA	1.0527	1.63549	0.681337	NA	NA	3.15508	NA	NA	1.96131
pc3_170220_cpp340_sw	NA	6.99515	2.79562	3.74148	NA	-0.0519305	NA	2.50693	3.38609	1.68275	NA	NA	4.57876	4.37093	2.60885	5.09225	NA	3.15521	2.2269	NA	NA	4.82908	NA	NA	5.26479	2.16869	3.33556	NA	5.92358	2.56168	NA	NA	NA	NA	3.09496	NA	3.5767	3.18221	2.80794	3.35512	1.80008	1.73529	NA	3.21587	NA	NA	NA	NA	1.58126
pc3_170220_cpp341_sw	NA	6.96211	2.99229	NA	NA	NA	NA	0.578412	NA	NA	NA	NA	4.41746	3.41751	2.37078	4.85567	1.40196	3.58815	NA	NA	0.716933	5.25859	NA	NA	5.01078	NA	2.35773	NA	5.58804	NA	NA	NA	4.7141	NA	2.02439	NA	3.54311	3.00409	2.92218	1.36583	NA	3.20218	NA	3.06606	0.880818	NA	NA	NA	0.176793
pc3_170220_cpp342_sw	NA	NA	2.21613	NA	NA	NA	NA	-0.390261	2.97656	NA	NA	1.85396	4.55483	2.39082	NA	5.50632	NA	NA	NA	NA	NA	3.28028	NA	NA	2.81942	NA	0.821205	1.6732	3.7218	NA	3.0115	NA	4.79031	2.27282	3.88702	NA	4.10138	4.30822	3.30266	1.75967	2.51333	2.72309	NA	3.27627	NA	NA	0.499574	NA	1.97473
pc3_170220_cpp343_sw	NA	NA	2.89625	NA	NA	NA	NA	0.394221	4.51562	NA	NA	NA	4.45111	4.15111	NA	5.5932	1.86064	NA	NA	NA	0.929693	3.91947	NA	NA	3.24166	NA	-0.449458	1.43448	2.78393	NA	4.27467	-1.68914	4.35783	NA	3.21995	NA	3.97652	3.92974	2.9379	-0.127782	3.3667	2.76118	NA	2.90877	NA	2.38266	NA	4.34339	1.48078
pc3_170220_cpp344_sw	NA	NA	NA	NA	NA	NA	NA	-1.75372	2.13879	NA	NA	NA	4.41792	1.86169	NA	2.33731	NA	NA	NA	NA	-0.0312094	3.68503	NA	NA	NA	NA	NA	2.941	2.13202	NA	NA	NA	5.00356	NA	4.10902	2.53498	4.47406	3.30537	3.63295	NA	1.95998	3.58434	NA	3.08201	NA	3.29492	NA	NA	1.06251
pc3_170220_cpp345_sw	NA	NA	NA	NA	NA	NA	NA	-0.873641	2.53222	NA	NA	NA	5.09716	NA	NA	NA	NA	NA	NA	NA	0.899097	1.80328	NA	NA	0.663094	NA	NA	2.13342	NA	NA	NA	NA	4.14138	NA	4.30109	3.10433	4.43571	2.70072	3.4879	0.897359	1.98393	2.49253	NA	1.78739	NA	1.26151	NA	NA	0.381253
pc3_170220_cpp346_sw	NA	NA	1.43435	NA	NA	NA	NA	1.87099	3.51299	NA	NA	NA	4.60758	0.907611	NA	3.91153	NA	NA	NA	NA	NA	4.01535	NA	NA	2.71631	NA	1.79363	4.11435	3.69866	NA	NA	NA	4.80073	2.48404	4.00797	NA	3.82771	3.97978	2.50685	2.29357	3.06625	2.58236	NA	2.87952	NA	NA	NA	4.30316	-3.28518
pc3_170220_cpp347_sw	NA	1.89237	3.66064	5.12992	NA	1.59281	NA	1.3026	1.75633	NA	NA	4.47977	NA	3.85221	1.26563	6.31112	1.57947	3.90561	2.87628	NA	NA	5.53982	NA	NA	4.40218	2.47017	2.28958	3.84295	3.71416	2.9254	NA	NA	2.40345	NA	3.19059	NA	3.30457	2.61736	3.11818	NA	2.32938	1.31961	NA	1.24159	0.0126932	1.49172	1.53806	NA	1.80178
pc3_170220_cpp348_sw	NA	NA	NA	2.01454	NA	NA	NA	0.380371	NA	1.72342	NA	NA	NA	1.44255	NA	4.20304	0.764674	NA	NA	NA	NA	1.48508	NA	NA	2.1843	NA	0.131804	3.01425	NA	NA	NA	NA	NA	NA	4.45998	NA	4.29248	3.15595	3.47134	1.06126	0.887413	2.01838	NA	3.0704	2.06764	2.13579	NA	NA	0.872917
pc3_170220_cpp349_sw	NA	NA	2.72419	NA	NA	1.7327	NA	2.62837	0.122101	1.83625	NA	NA	4.51359	2.35429	NA	3.94714	-0.34923	2.72789	NA	NA	NA	4.10027	NA	NA	3.98322	NA	-0.19436	3.87128	2.29665	1.20957	NA	NA	4.75899	NA	3.95527	NA	3.93192	3.53301	3.36457	1.52846	1.87979	1.70539	2.94876	2.48116	NA	NA	NA	NA	1.60765
pc3_170220_cpp350_sw	NA	NA	0.560637	NA	NA	0.169833	NA	NA	NA	NA	NA	NA	4.64999	1.71622	NA	3.70138	NA	2.23096	NA	NA	NA	3.56143	NA	NA	3.78473	NA	2.28338	NA	2.08635	1.20558	NA	NA	NA	NA	4.135	NA	4.07977	2.95774	3.48702	1.72812	2.27708	1.78029	NA	3.23287	NA	1.67051	NA	NA	0.86233
pc3_170220_cpp351_sw	NA	NA	1.33824	3.20705	NA	NA	NA	NA	5.2337	NA	NA	2.5704	NA	3.32887	2.43085	6.30991	3.36948	3.88526	NA	NA	NA	4.44069	NA	NA	4.23174	NA	1.57181	3.86929	NA	1.71112	5.70266	3.21235	NA	NA	NA	NA	3.466	1.97662	NA	2.04961	3.23799	NA	NA	3.08899	NA	NA	NA	NA	NA
pc3_170220_cpp352_sw	NA	NA	2.35864	2.81921	NA	-1.09317	NA	1.1522	4.22545	NA	NA	3.26498	2.70667	3.20521	NA	5.55394	2.06047	3.31068	NA	NA	NA	3.43917	NA	NA	3.00356	NA	1.82952	NA	NA	3.35479	5.33718	3.2629	NA	NA	1.90851	4.04348	3.6949	3.15373	2.55425	1.0754	2.75329	3.03973	NA	3.26032	NA	1.99413	NA	NA	0.743673
pc3_170220_cpp353_sw	NA	NA	2.59813	4.25846	NA	1.03028	NA	2.56297	4.92314	NA	NA	3.14297	4.16593	2.48113	1.7684	6.41427	3.63441	3.87394	2.19719	NA	1.86113	4.628	NA	NA	4.15619	2.77061	NA	3.61298	3.93554	3.71303	5.76927	4.21231	NA	NA	2.25203	NA	3.56549	3.98783	2.7216	1.49863	2.96165	2.73163	NA	1.30418	NA	2.65164	NA	NA	NA
pc3_170220_cpp354_sw	NA	NA	2.08865	5.23014	NA	1.79506	NA	NA	5.74174	NA	NA	2.79976	NA	3.2696	2.06127	6.5493	-0.445652	4.16362	NA	1.70938	NA	3.79291	NA	NA	5.15465	2.78438	3.82132	6.70101	3.99001	3.71753	5.40103	NA	NA	NA	NA	NA	3.35618	3.27365	NA	1.66614	NA	NA	NA	2.98109	NA	1.82789	NA	4.96923	NA
pc3_170220_cpp355_sw	NA	NA	2.4007	4.06723	NA	NA	NA	-1.19575	-4.09941	NA	NA	NA	NA	2.94043	NA	4.40122	1.58477	NA	NA	NA	NA	3.1969	NA	NA	2.52773	0.614753	NA	5.54574	1.31229	NA	3.01504	NA	3.86614	2.67671	3.87314	NA	4.26514	3.66238	4.30152	NA	NA	1.90086	NA	1.97156	1.2587	0.414269	NA	NA	1.6252
pc3_170220_cpp356_sw	NA	NA	NA	2.03458	NA	NA	NA	NA	NA	NA	NA	NA	5.09468	2.6351	NA	5.16457	NA	2.5804	NA	NA	NA	3.40514	NA	NA	3.11193	NA	2.1694	4.65812	2.99665	2.65584	NA	NA	NA	NA	3.4166	NA	4.13174	3.54203	3.03696	2.18341	1.47352	-0.194643	NA	2.57542	NA	NA	NA	NA	1.45775
pc3_170220_cpp357_sw	-2.69888	NA	NA	NA	NA	NA	NA	NA	0.312378	1.08441	NA	NA	NA	NA	NA	3.99812	NA	NA	NA	NA	NA	2.90759	NA	NA	0.520673	NA	NA	3.66944	4.065	1.29726	NA	NA	3.77739	NA	4.23618	NA	4.38639	2.97216	4.04124	NA	2.393	NA	3.13566	2.60594	NA	0.0363087	NA	NA	2.42375
pc3_170220_pcpool14_sw	NA	NA	2.94678	4.15809	NA	NA	NA	NA	3.85788	NA	NA	3.52646	4.26817	3.74237	NA	5.56634	2.00099	NA	2.20938	NA	NA	5.00396	NA	NA	3.53979	NA	NA	4.03268	3.27997	2.37201	3.1746	0.485538	NA	NA	3.60909	NA	3.75279	3.81247	3.53519	NA	2.88948	3.00407	NA	2.57577	NA	NA	1.49084	NA	NA
pc4_161121_sw_2ug_1	NA	NA	2.25398	3.24131	NA	2.51022	NA	1.14285	3.67181	NA	NA	3.56871	NA	2.44792	1.84864	4.91318	1.97824	NA	NA	NA	1.02882	4.76863	NA	NA	4.18827	NA	1.51832	4.01642	4.22079	2.31492	NA	NA	4.56452	NA	3.96318	3.51898	4.09891	4.01254	3.70402	1.58411	3.19775	2.5145	2.04566	2.35668	-0.0255651	1.75279	NA	4.12253	1.80932
pc4_161121_sw_2ug_3	-0.556958	NA	2.68106	3.47174	NA	NA	NA	1.38081	4.71437	2.14047	NA	3.26739	4.53845	4.05146	1.6738	4.39258	NA	NA	NA	1.29039	1.1623	4.70017	NA	NA	4.4162	NA	2.13836	2.98044	NA	2.27527	3.15522	NA	4.16843	NA	3.9629	3.53445	4.08489	3.95199	3.66084	2.75082	2.34081	1.84598	1.50652	2.3841	0.81881	1.61089	NA	3.88065	1.59661
pc4_170124_cpp100_sw	NA	NA	NA	NA	NA	NA	NA	NA	4.3637	1.52751	NA	NA	4.06103	3.61144	NA	4.37505	NA	NA	NA	NA	2.19491	4.51231	NA	NA	3.60113	NA	2.69135	NA	3.78733	0.52204	4.31419	NA	5.37404	NA	3.22257	3.56847	4.44143	3.64726	2.9622	2.46912	2.36771	1.21469	NA	2.20404	NA	2.37109	1.43223	NA	1.46998
pc4_170124_cpp101_sw	NA	NA	NA	4.34826	NA	1.36033	NA	NA	7.34137	NA	NA	5.3682	NA	5.4715	1.97276	5.82938	2.79105	NA	NA	NA	NA	5.96632	NA	NA	4.28908	4.71003	2.40878	NA	5.24277	3.93365	5.27863	2.82305	4.01326	NA	NA	NA	3.68957	3.25112	2.25657	NA	3.32088	2.66202	NA	3.00667	NA	1.2118	NA	4.25234	NA
pc4_170124_cpp102_sw	NA	NA	NA	1.5882	NA	NA	NA	NA	4.45914	NA	NA	NA	NA	3.0974	NA	3.45981	NA	NA	NA	NA	2.04591	3.53387	NA	NA	1.13811	1.06168	NA	NA	NA	0.834609	NA	NA	NA	NA	3.82866	3.425	4.36767	3.31393	3.39889	0.530989	0.945799	2.38536	NA	1.47213	NA	1.01843	NA	NA	1.70198
pc4_170124_cpp103_sw	NA	NA	NA	2.38068	NA	NA	NA	NA	4.62613	NA	NA	NA	3.43758	2.21137	NA	3.13164	NA	NA	NA	NA	NA	3.85845	NA	NA	NA	2.77638	NA	NA	NA	NA	0.644285	NA	NA	3.00323	4.10641	2.36935	4.45482	3.22947	3.52032	NA	1.11845	2.39517	NA	2.44408	-0.141583	1.86637	NA	3.83846	1.39928
pc4_170124_cpp104_sw	NA	NA	-0.687978	1.47031	NA	NA	NA	0.789911	3.80281	NA	NA	NA	NA	3.36528	NA	3.19425	NA	NA	NA	NA	NA	4.03935	NA	NA	1.44625	NA	NA	NA	2.3886	NA	NA	NA	4.96705	NA	4.12464	4.0847	3.99365	3.58344	3.88844	NA	2.06771	2.0618	NA	3.24932	NA	3.63154	NA	NA	NA
pc4_170124_cpp105_sw	NA	NA	3.23715	4.85333	NA	2.35478	NA	1.58313	6.03515	NA	NA	NA	2.89729	5.18708	NA	5.40713	2.81114	NA	NA	2.89146	0.926245	3.18696	NA	NA	3.42971	2.17361	3.15654	4.44944	4.30885	3.22774	NA	NA	3.64239	1.75767	NA	4.16888	3.93656	4.07485	2.20445	0.812231	3.55415	1.95418	-1.47233	3.8156	NA	1.29841	NA	NA	NA
pc4_170124_cpp106_sw	NA	2.8325	4.04988	2.07654	NA	NA	NA	3.48367	7.31543	3.99967	NA	5.26629	NA	5.48071	2.40682	6.06477	NA	3.60407	NA	NA	0.566852	6.10297	NA	NA	4.22078	3.32065	3.66898	5.34547	5.3256	4.24431	NA	-0.286767	NA	NA	3.30623	NA	3.8352	4.80434	3.83347	2.7902	NA	1.64589	1.6335	1.5705	NA	2.62102	2.4412	6.18685	1.59278
pc4_170124_cpp107_sw	NA	NA	NA	NA	NA	NA	NA	-0.682276	6.56529	1.66613	NA	4.91478	NA	4.23529	NA	5.52898	NA	NA	NA	NA	NA	5.28743	NA	NA	3.57829	NA	2.58044	4.73663	3.46606	NA	NA	NA	3.19517	NA	3.60248	2.91594	4.07252	3.05178	3.81242	0.9333	NA	2.46586	NA	NA	NA	2.26088	NA	3.76705	NA
pc4_170124_cpp108_sw	NA	NA	NA	2.40534	NA	NA	NA	1.86041	NA	NA	NA	NA	NA	3.75963	NA	5.03827	1.84508	NA	NA	NA	NA	4.3124	NA	NA	0.521716	NA	NA	3.64755	3.76727	3.13004	3.616	2.19569	4.68987	NA	4.01326	2.6345	4.43941	3.65445	3.42679	2.12983	0.579247	2.20204	NA	2.99481	NA	1.77301	NA	3.43473	NA
pc4_170124_cpp109_sw	0.96996	NA	NA	2.13216	NA	NA	NA	0.885632	NA	NA	NA	NA	5.43326	1.9411	NA	3.45595	NA	NA	NA	NA	-0.909839	3.1424	NA	NA	NA	0.568009	NA	2.77822	NA	NA	2.45454	NA	4.73365	NA	4.10324	1.03641	4.59157	3.6763	4.62905	NA	1.55606	2.92751	NA	0.848746	NA	1.46945	NA	NA	1.77062
pc4_170124_cpp82_sw	NA	NA	0.668776	NA	NA	NA	NA	NA	3.48859	NA	NA	NA	NA	2.8709	NA	3.6824	NA	NA	NA	NA	NA	4.51818	NA	NA	NA	NA	NA	NA	NA	NA	NA	NA	4.52673	NA	3.5097	4.66603	4.13582	4.00648	3.69929	NA	3.44975	2.56244	NA	2.43013	NA	2.21335	NA	3.24973	NA
pc4_170124_cpp83_sw	-0.614043	NA	2.37849	NA	NA	1.71583	3.36246	1.10328	NA	NA	NA	3.20545	NA	3.79673	NA	5.0527	2.13207	NA	NA	NA	NA	4.86852	NA	NA	3.31066	NA	NA	4.0655	NA	3.26132	NA	NA	4.45985	2.5066	2.74871	3.63328	4.02151	4.16671	3.04101	2.59971	2.39375	2.13288	1.40888	2.99655	NA	2.76554	2.23395	4.65146	3.0456
pc4_170124_cpp84_sw	0.452548	NA	NA	NA	NA	NA	NA	2.27268	NA	NA	NA	NA	NA	2.37251	0.873046	4.18515	NA	NA	NA	NA	NA	4.87532	NA	NA	2.96169	NA	NA	NA	2.7043	NA	NA	NA	5.44817	NA	3.99746	NA	4.22781	3.32413	4.29188	1.85363	3.79225	1.38286	NA	1.96106	NA	1.90825	2.73905	NA	2.11162
pc4_170124_cpp85_sw	NA	NA	NA	1.48265	NA	NA	NA	NA	NA	NA	NA	NA	4.22489	2.99008	NA	3.93533	NA	NA	NA	NA	NA	4.13035	NA	NA	2.54087	NA	NA	NA	NA	1.28437	NA	NA	NA	NA	4.29801	3.07972	4.09892	3.29844	4.62641	NA	2.07191	2.22563	NA	1.94692	NA	1.99371	NA	3.09855	0.281957
pc4_170124_cpp86_sw	NA	NA	NA	3.00902	NA	NA	NA	1.16037	4.36108	NA	NA	NA	3.70818	NA	NA	4.75044	NA	NA	NA	2.06315	NA	3.78025	NA	NA	2.19433	3.26585	NA	4.46762	NA	NA	NA	NA	4.02528	NA	NA	NA	3.7995	4.21692	2.55804	0.946166	2.85312	1.07432	2.49236	3.48171	NA	NA	2.39341	NA	1.9808
pc4_170124_cpp87_sw	NA	NA	NA	3.409	NA	1.45042	NA	1.15962	3.83237	-0.599898	NA	NA	NA	3.485	NA	5.24447	NA	NA	NA	NA	NA	4.05694	NA	NA	3.62454	3.67331	NA	5.37658	2.72866	1.04875	NA	NA	NA	1.19269	3.47801	5.22792	3.78299	3.05551	3.51826	1.77269	NA	3.40138	NA	3.55803	NA	NA	NA	4.73475	NA
pc4_170124_cpp88_sw	NA	NA	2.85323	NA	NA	NA	NA	3.1116	3.42135	2.88337	NA	4.92812	NA	3.28939	NA	5.98649	NA	NA	NA	NA	NA	5.57454	NA	NA	6.76509	3.85948	2.91223	4.94258	5.61243	2.95671	NA	NA	3.32523	1.36345	3.08035	3.85985	4.52446	3.94024	4.34025	NA	3.64378	0.991379	NA	3.3263	NA	0.950449	NA	5.11998	NA
pc4_170124_cpp89_sw	NA	NA	2.51714	NA	NA	NA	NA	3.14125	2.88089	NA	NA	4.59532	NA	3.04702	2.14374	5.6323	2.32937	NA	NA	NA	NA	5.29502	NA	NA	6.24712	2.30949	0.928248	4.3164	4.11662	1.82739	NA	NA	3.0939	3.12808	2.52356	3.53344	3.77759	3.91299	4.2476	NA	1.41207	2.43752	NA	3.46687	NA	0.732994	2.73954	4.84577	-0.0932691
pc4_170124_cpp90_sw	NA	NA	NA	NA	NA	NA	NA	NA	NA	NA	NA	NA	NA	NA	NA	3.23337	NA	NA	NA	NA	0.858903	1.7617	NA	NA	2.02429	NA	1.06663	2.12334	NA	-0.0487927	NA	NA	NA	NA	4.06559	0.252458	4.02892	2.96668	3.40295	NA	-0.517099	2.4862	NA	1.16375	1.47396	0.572719	NA	NA	2.62569
pc4_170124_cpp91_sw	NA	NA	3.9894	NA	NA	2.43051	NA	NA	4.76758	NA	NA	NA	NA	3.41383	5.16778	4.51178	NA	NA	NA	NA	NA	4.77247	NA	NA	3.05819	1.98818	NA	4.57025	NA	3.11319	3.88052	NA	3.72284	NA	2.60283	NA	3.61402	4.05	4.08128	1.36292	2.42894	0.893852	NA	3.15402	NA	NA	NA	5.27485	NA
pc4_170124_cpp92_sw	NA	NA	3.90632	NA	-0.5718	2.27414	NA	NA	6.15647	2.93726	NA	4.95883	4.57123	3.8284	6.48211	5.3945	NA	NA	NA	NA	NA	3.94883	NA	NA	4.83749	1.89456	3.2927	5.4973	4.64941	3.73699	4.76943	NA	4.64812	NA	3.81773	2.65586	3.4574	3.59089	3.54535	2.44201	1.17618	3.22206	NA	2.40726	NA	NA	NA	NA	NA
pc4_170124_cpp93_sw	NA	NA	0.471953	3.60213	NA	NA	NA	1.01855	NA	0.213927	NA	NA	3.98913	4.22724	NA	3.75955	NA	NA	NA	NA	1.88508	3.87362	NA	NA	2.64512	2.74035	0.179874	4.07811	3.86771	3.03466	NA	0.919635	NA	NA	3.8503	2.25066	4.19289	3.27133	3.96087	0.733498	NA	2.27226	NA	3.68819	NA	0.879518	NA	NA	1.08113
pc4_170124_cpp94_sw	NA	NA	1.48957	3.94469	NA	NA	NA	2.22191	NA	0.426349	NA	NA	NA	3.93753	NA	3.65436	NA	2.00133	NA	2.33557	NA	4.19155	NA	NA	3.25887	1.57901	-0.202504	4.91183	4.79629	2.5661	NA	NA	5.36391	3.7229	3.37695	2.56306	4.25208	3.37	4.22676	1.27962	1.42682	1.13463	1.3388	3.12799	NA	1.36869	NA	NA	1.59719
pc4_170124_cpp95_sw	NA	NA	3.06072	NA	NA	1.50261	NA	NA	1.21229	NA	NA	NA	NA	4.17318	2.34837	4.31612	NA	NA	NA	NA	NA	4.61361	NA	NA	4.05451	NA	0.714336	NA	NA	2.04028	NA	NA	4.47631	2.76729	4.14055	4.39788	3.96327	3.96706	4.26115	2.43017	3.16089	1.88948	-0.0308159	2.95366	NA	1.33898	3.0399	4.07845	0.566104
pc4_170124_cpp96_sw	NA	NA	0.630819	1.68847	NA	NA	NA	1.39883	NA	NA	NA	4.62577	NA	4.29355	NA	4.14516	NA	NA	NA	NA	NA	3.9824	NA	NA	3.849	NA	1.87178	3.27378	NA	2.79644	NA	NA	NA	NA	3.38383	3.45123	4.633	4.15752	3.77387	NA	2.41587	1.48722	NA	2.04578	NA	2.11459	NA	3.35885	2.79293
pc4_170124_cpp97_sw	NA	NA	NA	4.42539	NA	NA	NA	2.84755	6.50333	3.05069	NA	4.91665	NA	5.2636	0.754484	5.86931	NA	NA	NA	2.33003	NA	5.21233	NA	NA	4.83819	4.02484	1.62409	4.55429	4.72913	2.78606	NA	3.42576	NA	-0.83781	1.6205	3.8687	3.22525	4.24965	2.75152	2.17865	NA	1.88492	2.10526	2.60431	NA	NA	3.4109	4.54746	NA
pc4_170124_cpp98_sw	1.25672	NA	NA	3.19952	NA	NA	NA	1.74109	4.18916	1.83958	NA	NA	3.40888	3.49177	NA	4.74811	NA	NA	NA	NA	NA	4.40711	NA	NA	3.34293	NA	NA	NA	NA	NA	NA	1.49225	4.08664	NA	4.14511	3.05111	5.03781	4.21678	4.01332	-0.971934	1.06573	-1.00469	NA	1.17985	-0.72209	2.22919	NA	NA	1.98668
pc4_170124_cpp99_sw	NA	NA	3.82426	3.85561	0.289979	NA	0.622864	1.05268	4.55586	NA	NA	3.56067	NA	4.53746	NA	4.9888	0.701093	NA	NA	NA	NA	5.32655	NA	NA	3.81312	NA	2.69328	NA	5.04964	NA	4.1086	NA	NA	NA	2.70906	5.38816	4.24328	3.1982	3.34764	0.815518	2.13389	0.79673	NA	4.64274	NA	NA	NA	3.93276	-0.326603
pc4_170124_pcpool4_sw	NA	NA	1.33994	2.90108	NA	0.498911	NA	1.70084	4.56521	3.27376	NA	4.0915	4.61234	3.35831	NA	4.54685	NA	NA	NA	NA	NA	3.7228	NA	NA	3.15981	NA	NA	4.67395	NA	1.06559	NA	NA	NA	NA	4.05168	NA	4.27481	3.97142	3.95025	1.10699	3.51202	3.13258	NA	2.37738	NA	1.85829	NA	2.30049	1.6357
pc4_170127_cpp194_sw	0.487979	NA	0.946482	NA	NA	NA	NA	0.921455	2.77319	NA	NA	NA	NA	2.81251	NA	5.01775	NA	NA	NA	NA	0.436827	4.74541	NA	NA	3.77942	NA	0.953373	NA	3.61947	1.25855	2.44506	NA	3.61498	NA	3.57655	3.18929	4.00045	4.2291	4.05019	NA	NA	2.00514	0.88831	3.0288	NA	1.19045	NA	3.22888	NA
pc4_170127_cpp195_sw	NA	NA	3.93721	4.76379	1.96562	NA	NA	3.18046	6.40512	NA	NA	4.02598	NA	4.34339	2.58768	6.24322	2.16638	NA	5.19113	NA	0.0109673	5.98006	NA	NA	5.70662	2.11118	3.78347	5.51724	3.98363	4.18819	6.35274	NA	NA	NA	NA	NA	3.22965	3.75798	1.51007	2.90412	2.31516	2.21307	NA	2.71673	NA	NA	-0.865945	3.41056	NA
pc4_170127_cpp196_sw	NA	NA	3.62518	3.52601	-0.367751	NA	NA	2.70557	5.15654	3.60093	NA	NA	NA	3.15848	NA	5.32669	NA	NA	2.93869	0.821151	-0.0280381	5.3723	NA	0.202253	4.87484	1.02244	3.50797	4.99206	2.52348	2.95518	5.62982	2.23238	4.61918	NA	3.88179	3.56411	4.41873	3.95128	3.15944	2.28816	1.9617	2.40766	NA	3.17322	NA	NA	NA	2.91191	0.783634
pc4_170127_cpp197_sw	1.37156	NA	3.40009	3.92776	NA	3.01447	NA	NA	3.49364	0.46792	NA	3.93645	4.08173	4.7334	NA	5.28102	NA	NA	NA	NA	NA	5.81439	NA	NA	3.85899	NA	3.42252	4.30322	4.12777	3.30446	NA	NA	NA	0.595952	3.81659	3.54501	3.82715	3.6121	3.66583	1.63895	1.74533	1.54473	NA	2.08125	NA	1.64056	NA	3.82994	1.13352
pc4_170127_cpp198_sw	NA	NA	0.784221	3.60765	NA	2.95588	NA	-0.0308022	NA	NA	NA	3.97394	NA	3.95452	NA	4.95818	NA	2.18395	2.21191	NA	NA	4.43123	NA	NA	4.26144	1.68525	NA	4.33509	3.0983	2.14343	NA	NA	3.98096	3.07356	4.46355	2.81591	4.05597	3.69941	3.93004	0.222577	NA	1.94863	NA	NA	NA	2.07878	NA	NA	0.233995
pc4_170127_cpp199_sw	0.379051	NA	4.20478	6.42024	NA	4.55313	-1.35338	2.3308	3.9311	4.91247	NA	5.66903	NA	5.28003	3.70656	6.96123	NA	4.6408	4.43547	NA	NA	6.54074	NA	NA	5.45515	2.80124	5.15059	5.55342	4.46192	4.16373	6.74649	NA	NA	1.8149	2.88906	NA	4.13924	4.31594	3.61303	1.87614	2.95988	3.26493	1.70278	1.22485	NA	2.43938	NA	4.48503	NA
pc4_170127_cpp200_sw	-2.12874	NA	2.62609	5.52794	NA	3.44021	NA	-0.261802	NA	4.31973	NA	4.89331	NA	4.97077	2.33299	6.43865	NA	3.24995	3.91807	NA	-2.13116	6.22409	NA	NA	4.97046	1.45025	3.94459	5.37606	NA	3.46763	5.83785	NA	NA	NA	3.9553	3.29003	4.04421	3.58185	3.57747	1.79068	1.93271	1.56354	NA	1.28074	NA	1.3486	2.07483	NA	1.56617
pc4_170127_cpp201_sw	-0.59996	NA	NA	3.73024	NA	NA	NA	0.864922	NA	2.06325	NA	NA	NA	3.14256	NA	4.81243	NA	NA	NA	NA	1.98998	3.90317	NA	NA	2.85044	NA	2.74976	4.44854	NA	NA	3.85037	NA	4.64039	NA	4.67088	0.629555	4.5207	2.58629	3.78257	NA	NA	1.65968	NA	NA	NA	2.38741	NA	NA	2.29031
pc4_170127_cpp202_sw	NA	1.34943	3.33975	4.05642	NA	0.543889	NA	0.0807408	3.31343	NA	NA	5.00143	NA	4.79072	3.02452	5.48266	2.25272	4.28127	NA	NA	NA	6.13457	NA	NA	4.30571	2.35255	3.68652	5.27018	NA	2.85239	NA	2.02488	4.42078	NA	4.0588	NA	3.96497	3.54752	3.30881	1.38347	3.0067	2.61962	NA	3.27847	NA	NA	2.30781	3.86784	0.59641
pc4_170127_cpp203_sw	NA	NA	2.28272	2.45951	NA	NA	NA	NA	3.2717	2.9622	NA	4.33786	NA	3.46199	NA	4.95772	NA	NA	NA	NA	NA	5.03237	NA	NA	NA	NA	0.918548	4.31715	4.46289	3.83502	NA	1.06517	NA	NA	3.82848	NA	4.17076	4.21263	2.64649	0.639813	NA	1.86012	NA	2.76868	NA	NA	NA	NA	2.11568
pc4_170127_cpp204_sw	NA	NA	2.33134	2.42356	NA	NA	NA	NA	NA	NA	NA	NA	NA	4.17529	NA	4.70557	-0.369247	NA	NA	NA	1.19149	3.7242	NA	NA	-0.370855	1.29733	NA	NA	NA	2.89749	NA	NA	4.89325	NA	4.02456	3.09704	3.99794	3.73273	3.11416	3.36763	2.14139	2.88191	1.80291	3.11743	NA	1.7841	NA	1.63647	1.72918
pc4_170127_cpp205_sw	NA	NA	NA	3.67439	NA	1.67614	NA	-0.171455	NA	2.29189	NA	NA	NA	5.14161	2.85777	6.00673	NA	NA	NA	NA	NA	4.19896	NA	NA	3.50187	NA	2.90526	NA	NA	1.72123	4.9186	1.17561	3.91232	NA	3.43859	3.6586	3.84043	3.12081	3.49689	NA	2.30461	2.33394	NA	3.37722	NA	2.77298	2.27168	4.58068	2.71509
pc4_170127_cpp206_sw	NA	NA	2.88475	3.09556	NA	NA	NA	0.907996	NA	1.19935	NA	NA	NA	4.25293	NA	4.31309	NA	NA	NA	NA	NA	3.89194	NA	NA	0.927411	NA	3.66333	NA	NA	1.55187	4.12514	NA	3.56816	3.1816	4.37725	2.74409	4.12014	2.91044	4.39535	NA	2.36621	2.65843	NA	2.37193	NA	1.28797	1.72985	4.27387	1.86595
pc4_170127_cpp207_sw	NA	NA	3.07382	4.5051	NA	NA	NA	NA	5.32031	2.85791	NA	4.39912	NA	5.00684	NA	5.45022	NA	3.36122	NA	NA	NA	5.68839	NA	NA	3.78027	2.8238	2.25516	3.51843	3.04162	2.8535	NA	NA	4.70865	NA	3.9421	3.30649	4.15922	3.51672	3.99317	NA	3.31267	2.16398	NA	2.66429	NA	1.2128	NA	3.67502	1.48371
pc4_170127_cpp208_sw	NA	2.60656	4.29696	5.75001	NA	NA	4.06006	0.506972	5.05432	NA	NA	5.20578	NA	5.64491	NA	6.20677	4.09985	NA	NA	NA	0.23625	6.23685	NA	NA	4.35323	3.93085	3.8968	4.86712	3.69306	4.33223	5.81282	0.888122	2.50987	NA	1.8206	3.29136	3.77057	4.30148	2.84362	1.43395	2.37258	NA	-1.07289	2.59947	NA	NA	3.3292	3.87392	0.831093
pc4_170127_cpp209_sw	NA	NA	3.34847	4.12909	NA	2.24274	NA	1.86077	5.43438	2.45841	NA	4.5059	3.23095	3.89789	2.5589	5.86704	NA	NA	NA	NA	NA	5.13213	NA	NA	3.83623	2.74973	2.07307	5.37874	4.27085	1.35118	NA	NA	2.38407	NA	NA	NA	3.37134	3.30965	NA	NA	3.55953	1.71643	2.3559	2.53951	NA	NA	2.36451	4.70497	0.546804
pc4_170127_cpp210_sw	2.10518	NA	1.20429	2.37416	NA	0.775785	NA	-0.23272	3.67165	NA	NA	3.99208	NA	2.73103	NA	7.29031	NA	NA	NA	NA	2.31859	3.82816	NA	NA	2.34316	NA	NA	3.49003	NA	1.25477	NA	-0.339984	3.74649	NA	3.87716	NA	3.74079	2.96764	2.68531	0.932348	1.72499	NA	1.27406	1.49276	NA	NA	NA	NA	2.40699
pc4_170127_cpp211_sw	NA	NA	3.05609	NA	NA	2.38031	NA	NA	2.96948	3.96563	NA	4.19114	NA	4.46331	NA	5.31819	NA	4.07169	NA	NA	NA	5.08546	NA	NA	4.20448	NA	NA	NA	4.82717	3.86905	4.52655	2.26434	4.40042	NA	2.96975	NA	3.50511	4.31007	3.1554	1.61864	2.33866	2.73764	NA	1.93013	NA	1.95074	NA	NA	NA
pc4_170127_cpp212_sw	NA	NA	NA	NA	NA	NA	NA	NA	NA	2.9637	NA	2.55638	NA	NA	NA	4.12051	NA	NA	NA	NA	NA	3.53953	NA	NA	2.20773	NA	0.510902	NA	NA	NA	NA	NA	3.75444	NA	4.63995	3.16344	4.02776	3.6181	3.66129	NA	NA	1.05163	NA	0.809562	NA	2.12191	NA	NA	1.13993
pc4_170127_cpp213_sw	NA	NA	NA	0.627588	NA	NA	NA	NA	NA	1.74594	NA	NA	NA	NA	NA	3.74574	NA	1.87211	NA	NA	1.50478	2.6989	NA	NA	1.71066	1.11633	NA	NA	NA	1.19443	NA	NA	3.28411	NA	4.00067	2.21379	3.88332	3.48853	3.20077	1.14223	2.37962	2.24352	NA	2.77513	NA	2.32821	NA	NA	0.916348
pc4_170127_cpp214_sw	NA	NA	NA	3.66153	NA	2.52513	NA	NA	4.68524	3.42014	NA	NA	NA	3.43142	NA	5.51389	NA	NA	2.2249	NA	NA	4.98431	NA	NA	4.19594	NA	3.75291	4.11466	NA	2.69748	NA	NA	5.13503	NA	3.23562	NA	3.90419	3.49557	3.208	NA	4.01315	1.80411	NA	2.79105	NA	2.30406	1.68088	4.84282	2.17947
pc4_170127_cpp215_sw	NA	NA	NA	NA	NA	NA	NA	NA	NA	NA	NA	NA	NA	NA	NA	NA	NA	NA	NA	NA	NA	NA	NA	NA	NA	NA	NA	NA	NA	NA	NA	NA	NA	NA	NA	NA	NA	NA	NA	NA	NA	NA	NA	NA	NA	NA	NA	NA	NA
pc4_170127_cpp216_sw	NA	NA	NA	NA	NA	NA	NA	NA	NA	NA	NA	NA	NA	NA	NA	NA	NA	NA	NA	NA	NA	NA	NA	NA	NA	NA	NA	NA	NA	NA	NA	NA	NA	NA	NA	NA	NA	NA	NA	NA	NA	5.67818	NA	NA	NA	NA	NA	NA	NA
pc4_170127_cpp217_sw	NA	NA	NA	NA	NA	NA	NA	NA	NA	NA	NA	NA	NA	NA	NA	NA	NA	NA	NA	NA	NA	NA	NA	NA	NA	NA	NA	NA	NA	NA	NA	NA	NA	NA	NA	NA	NA	6.53151	7.21402	NA	NA	NA	NA	NA	NA	NA	NA	NA	NA
pc4_170127_cpp218_sw	NA	NA	NA	4.05187	NA	NA	NA	3.08114	7.52667	NA	NA	4.82586	2.77878	3.79223	NA	5.16901	NA	NA	3.3759	NA	NA	5.40165	NA	NA	4.09375	1.79935	1.53864	5.90814	2.41097	2.43801	5.41337	NA	4.55544	3.28224	2.47698	4.52208	3.67309	3.48431	2.23424	-1.12649	2.70241	3.25572	NA	3.00211	NA	NA	NA	4.31444	NA
pc4_170127_cpp219_sw	NA	NA	2.98791	4.70292	0.249245	NA	NA	2.43735	7.26113	NA	NA	5.07596	NA	4.14554	1.49317	5.95638	NA	NA	2.19475	NA	NA	5.19047	NA	NA	4.60089	NA	2.90553	6.65778	4.68527	2.96057	6.39471	NA	NA	NA	2.67902	4.25946	3.86347	3.91152	3.24148	2.07623	1.73057	1.8287	1.79853	3.03004	NA	NA	NA	4.21063	2.69468
pc4_170127_cpp220_sw	NA	NA	3.00185	4.20898	NA	NA	NA	NA	4.50426	-0.754818	NA	4.16179	NA	4.45841	NA	4.61858	NA	NA	NA	NA	NA	4.30878	NA	NA	3.50898	NA	NA	4.95375	4.16051	NA	3.61136	NA	2.87541	2.72533	4.17497	3.19663	4.19443	3.54491	4.12972	1.57012	2.81473	3.28619	NA	3.39767	NA	2.17209	NA	NA	2.17319
pc4_170127_cpp221_sw	NA	NA	3.05017	3.24747	NA	0.348268	NA	NA	5.26967	NA	NA	4.46757	NA	4.44724	NA	5.00165	2.49901	NA	1.67157	NA	1.18286	4.68238	NA	NA	3.61654	2.54073	2.51347	5.18543	NA	2.58485	4.52148	NA	3.90993	2.8471	3.36618	NA	4.23055	3.89887	3.65829	-0.320162	2.05741	2.79453	NA	3.37407	NA	1.72079	NA	3.86516	1.09724
pc4_170127_pcpool9_sw	-0.094829	NA	3.06729	3.49216	NA	NA	NA	1.98033	4.59885	NA	NA	NA	NA	4.16712	NA	4.70801	1.69278	NA	2.59485	NA	NA	4.05357	NA	NA	4.32177	NA	1.90121	NA	3.61143	2.72187	NA	-2.07691	4.41034	NA	3.88315	3.93948	3.96248	3.29421	3.50914	0.241668	2.77104	1.26191	0.801498	2.65027	NA	2.75551	2.2222	NA	1.3762
pc4_170130_cpp302_sw	NA	NA	2.77981	0.733469	NA	NA	NA	NA	NA	1.81909	NA	NA	3.53014	4.3549	NA	5.07017	NA	NA	NA	NA	NA	4.96061	NA	NA	4.19078	NA	0.389693	NA	NA	NA	NA	NA	NA	NA	NA	3.82609	3.26444	4.15333	2.40838	2.53984	2.39069	1.65727	NA	3.33442	NA	0.486487	1.82879	NA	NA
pc4_170130_cpp303_sw	NA	NA	NA	4.35905	1.11075	NA	NA	1.8477	5.11667	NA	NA	4.66714	NA	4.14864	NA	5.52237	NA	2.08152	6.08053	NA	0.196955	5.47499	NA	NA	5.18492	-0.72935	1.56234	5.00326	5.87615	3.50441	4.30908	NA	NA	2.71904	2.59236	4.50581	3.49693	5.00113	2.07021	2.12504	NA	2.29335	2.18156	3.10701	NA	2.06576	NA	4.60328	1.76221
pc4_170130_cpp304_sw	NA	NA	2.20911	3.23997	NA	NA	NA	NA	3.52392	NA	NA	NA	NA	2.31472	NA	4.09103	NA	NA	4.07821	NA	NA	3.74133	NA	NA	4.32367	NA	2.05462	3.84404	5.41058	NA	3.16307	NA	4.43787	NA	4.19471	2.47631	4.06835	2.90032	3.65611	-0.749718	1.53776	0.0816237	NA	NA	0.449775	1.42916	NA	2.43085	0.90523
pc4_170130_cpp305_sw	NA	NA	2.06607	3.25428	NA	1.41354	NA	1.90395	3.40849	2.47092	NA	3.55693	NA	3.69733	NA	6.85153	NA	0.129592	NA	NA	0.504952	4.6415	NA	NA	3.97599	2.01226	NA	4.98879	NA	2.74251	4.70279	NA	4.58464	1.08792	4.05651	3.03773	3.81846	2.62416	3.04079	0.75115	4.03583	-0.0061207	NA	2.93105	NA	1.55507	NA	4.32115	NA
pc4_170130_cpp306_sw	NA	NA	2.43388	3.2497	NA	1.91358	NA	NA	3.18606	2.03904	NA	NA	NA	3.52713	NA	6.7144	NA	3.01381	NA	NA	0.854871	5.24725	NA	NA	4.29064	2.93764	2.46709	5.30854	NA	0.0218865	4.68133	NA	NA	2.62233	4.15731	NA	3.47059	3.19623	2.79344	2.66198	2.76183	2.38885	NA	2.76554	NA	NA	NA	4.50402	1.52539
pc4_170130_cpp307_sw	NA	NA	NA	1.1096	NA	NA	NA	NA	3.14026	NA	NA	NA	NA	NA	3.4396	2.71551	0.969578	NA	NA	NA	NA	3.21079	NA	NA	3.40084	NA	1.09873	4.40795	NA	NA	NA	NA	4.1294	NA	3.44207	4.96348	3.7665	3.74872	3.66919	NA	2.95026	2.34282	NA	2.36063	NA	2.75484	NA	4.4136	NA
pc4_170130_cpp308_sw	NA	NA	0.340811	3.17669	-0.234057	NA	NA	1.26574	3.92367	3.57918	NA	2.72217	NA	3.25083	3.82104	4.64935	3.07187	NA	NA	0.688893	NA	4.33893	NA	NA	5.18979	-0.232551	2.10052	5.05031	NA	2.27897	NA	NA	NA	NA	NA	2.82754	3.18086	4.27268	NA	0.270717	NA	0.608387	1.62789	2.77933	NA	1.62522	NA	NA	NA
pc4_170130_cpp309_sw	NA	NA	3.22987	4.18191	NA	NA	NA	NA	5.62012	2.13754	NA	4.70914	3.02976	3.04658	4.73526	5.11748	NA	NA	NA	2.93898	1.72958	4.82747	NA	NA	4.45667	NA	2.85221	5.81812	NA	2.22011	NA	NA	NA	NA	NA	3.66884	2.96586	3.60254	NA	NA	NA	0.738861	2.48828	2.98855	NA	NA	NA	NA	NA
pc4_170130_cpp310_sw	NA	NA	0.551672	0.269584	NA	NA	NA	NA	5.5284	1.90855	NA	NA	NA	4.47236	NA	3.93433	NA	NA	NA	NA	NA	4.36146	NA	-0.461231	NA	NA	NA	4.28655	3.45079	2.5309	NA	NA	4.42486	NA	3.25619	4.83151	4.22588	3.97222	3.29626	1.48714	3.68561	3.09906	1.69853	3.55275	NA	NA	NA	4.98344	NA
pc4_170130_cpp311_sw	NA	3.68913	2.37577	3.56679	NA	2.67252	NA	0.940717	7.39416	4.20213	NA	4.632	NA	4.60041	NA	5.25661	NA	3.68675	NA	2.5265	NA	5.43091	NA	NA	5.06043	0.868293	3.86238	5.99948	4.22003	4.05968	3.98966	NA	3.13441	NA	NA	4.86647	3.44132	3.95062	NA	1.08058	2.54144	2.87217	NA	3.4032	NA	1.64505	NA	4.41401	NA
pc4_170130_cpp312_sw	NA	NA	1.664	NA	NA	NA	NA	1.78272	3.75007	NA	NA	NA	NA	3.99768	0.0858206	4.42171	NA	NA	4.49699	NA	2.50056	4.26835	NA	NA	3.90059	NA	1.68874	3.92462	NA	NA	NA	2.14615	NA	NA	2.65829	NA	4.4039	3.78871	3.46114	1.45101	1.80688	2.66358	NA	3.94586	NA	2.6258	NA	4.72539	1.47615
pc4_170130_cpp313_sw	NA	NA	NA	NA	NA	NA	NA	NA	4.03966	1.8021	NA	NA	NA	3.68978	NA	4.76396	NA	NA	2.4774	NA	-0.403512	4.61209	NA	NA	2.24914	NA	NA	2.99594	NA	1.4909	NA	NA	1.89904	2.07243	3.04413	NA	4.11244	4.04861	3.55955	1.54691	2.81354	1.47606	NA	3.84129	NA	2.5633	NA	4.54514	1.10407
pc4_170130_cpp314_sw	NA	NA	NA	-0.250815	NA	NA	NA	0.673995	4.5188	1.20831	NA	3.15348	NA	4.3355	2.34813	5.29083	NA	2.08883	1.62414	NA	NA	4.11008	NA	NA	4.6648	NA	0.796221	4.03353	2.85777	NA	NA	NA	3.89867	NA	3.22867	3.72114	3.76178	3.63137	3.66707	0.0648931	3.17794	0.191276	2.75034	2.36949	NA	3.01662	NA	4.43564	1.42446
pc4_170130_cpp315_sw	NA	NA	2.4338	2.86149	NA	NA	NA	3.25746	5.83757	2.9802	3.5024	5.59167	NA	5.2329	3.176	6.24344	3.24045	3.62056	NA	NA	0.740652	6.1971	NA	NA	5.98356	NA	4.67673	5.42474	5.19278	3.17986	5.87516	2.47198	2.43591	NA	3.42117	3.99187	3.43906	3.00273	3.19334	NA	2.50997	2.83519	2.52219	2.60135	NA	NA	NA	NA	NA
pc4_170130_cpp316_sw	NA	NA	2.70926	NA	NA	1.34513	NA	2.84665	5.21977	NA	NA	4.82006	NA	4.91733	NA	5.02402	3.26595	1.7543	NA	NA	NA	5.34509	NA	NA	5.26373	3.51937	3.62761	4.50735	3.88721	3.49087	5.11764	NA	4.27746	NA	3.27282	4.28928	3.85901	2.69534	4.05567	NA	2.49911	1.05682	NA	2.72175	NA	1.21707	NA	4.27844	1.20978
pc4_170130_cpp317_sw	NA	NA	3.00265	2.27221	NA	NA	NA	NA	NA	2.39794	NA	NA	NA	4.58396	0.581046	4.3844	NA	0.816401	NA	NA	NA	4.81365	NA	NA	2.98543	NA	1.45351	3.97898	2.35672	3.68272	NA	NA	3.71552	NA	2.93427	NA	3.59047	4.03956	1.60229	1.54655	3.34244	2.24331	NA	2.75347	NA	NA	NA	4.94116	NA
pc4_170130_cpp318_sw	NA	NA	3.23785	5.26136	-1.09698	NA	2.78179	1.70918	NA	1.71388	NA	4.38301	NA	4.4454	2.06482	4.88097	NA	NA	NA	NA	NA	5.45882	NA	NA	4.29943	0.475587	1.54357	5.08336	4.59044	3.13677	NA	NA	NA	NA	1.77301	4.55384	3.49638	4.04106	1.49079	-0.822079	1.93261	1.12187	2.65334	0.598376	NA	NA	NA	5.21648	NA
pc4_170130_cpp319_sw	NA	NA	NA	NA	NA	NA	NA	3.44713	4.88339	NA	NA	NA	NA	0.333605	NA	4.95671	NA	NA	NA	NA	NA	2.11073	NA	NA	3.98471	NA	NA	5.67001	5.4864	NA	3.88385	NA	NA	NA	NA	NA	2.75188	2.34493	NA	2.23393	2.31471	1.74131	3.56011	2.9801	0.0613082	NA	NA	4.20421	1.74568
pc4_170130_cpp320_sw	NA	NA	NA	NA	NA	NA	NA	NA	NA	NA	NA	NA	NA	1.66485	NA	NA	NA	NA	1.05864	NA	NA	3.93719	NA	NA	NA	NA	NA	3.03421	3.54551	NA	NA	NA	4.39861	NA	3.82656	2.41679	4.4518	3.47582	4.65309	NA	2.04195	2.83361	2.54093	2.33389	NA	2.00351	NA	NA	2.56181
pc4_170130_cpp321_sw	NA	NA	NA	2.22942	NA	NA	NA	NA	4.8173	NA	NA	NA	NA	NA	NA	5.28854	NA	NA	NA	NA	NA	3.53961	NA	NA	3.75027	NA	NA	NA	3.84704	2.98871	2.66451	NA	4.52723	NA	4.04869	3.84873	4.01097	3.31763	3.43731	NA	3.35071	1.21359	-0.463846	3.80922	NA	NA	NA	5.00249	NA
pc4_170130_cpp322_sw	NA	NA	NA	2.14524	NA	NA	NA	NA	5.08351	NA	NA	NA	NA	2.05883	NA	5.32123	NA	NA	1.5756	NA	NA	3.7726	NA	NA	3.00561	NA	NA	NA	4.02295	NA	2.34712	NA	3.46667	NA	3.01134	3.03867	3.7827	3.00432	2.60741	1.64788	1.83606	2.4516	2.24429	NA	NA	3.35931	NA	4.36463	2.03353
pc4_170130_cpp323_sw	NA	NA	2.07483	3.08245	0.946881	NA	4.52129	-1.07773	3.49839	NA	NA	NA	4.01639	3.01301	NA	5.85808	NA	NA	NA	NA	NA	5.17932	NA	NA	2.3812	NA	NA	4.02553	NA	2.76757	3.44827	NA	NA	NA	2.03663	4.32429	4.05207	4.14995	2.961	2.06931	1.61852	3.12598	NA	3.39115	NA	NA	3.1789	4.22179	1.36052
pc4_170130_cpp324_sw	NA	NA	NA	2.97598	NA	0.160965	2.51947	NA	2.81365	NA	NA	NA	NA	3.52547	NA	5.57709	NA	NA	NA	NA	NA	4.73581	NA	NA	NA	NA	2.85855	3.64002	NA	NA	NA	NA	NA	2.70659	3.30682	1.45473	3.7073	3.8601	3.84895	1.9429	NA	1.2786	2.01191	2.9967	NA	NA	NA	NA	NA
pc4_170130_cpp325_sw	NA	NA	0.0566227	3.0912	NA	NA	NA	1.02174	NA	1.36007	NA	NA	NA	NA	NA	5.06897	NA	NA	NA	NA	1.23707	4.26318	NA	NA	3.14965	NA	NA	3.881	3.85166	NA	NA	NA	4.53834	NA	3.07129	4.43836	3.70716	3.98737	2.95696	1.76315	2.00353	3.05786	NA	3.33238	NA	NA	NA	NA	2.89785
pc4_170130_cpp326_sw	NA	2.21476	2.9934	4.1373	NA	NA	NA	2.21317	NA	-0.461953	NA	NA	NA	2.94577	NA	4.9066	NA	NA	NA	NA	0.500863	4.78223	NA	NA	5.22635	2.09247	NA	4.04188	4.21537	2.77603	NA	NA	NA	NA	2.99918	3.79168	3.92334	3.53311	0.572484	0.334373	3.08409	2.88761	2.18013	1.41445	NA	0.697477	NA	NA	NA
pc4_170130_cpp327_sw	NA	NA	2.13484	4.21201	NA	NA	NA	NA	NA	2.56907	NA	2.96393	NA	3.10574	NA	5.48932	NA	NA	NA	NA	NA	5.10739	NA	NA	4.56206	NA	NA	NA	4.59279	NA	NA	NA	NA	NA	3.89685	3.99188	3.68988	2.65022	3.73196	NA	3.50796	0.246062	NA	2.59971	NA	NA	NA	NA	1.93386
pc4_170130_cpp328_sw	NA	NA	1.59089	NA	NA	NA	NA	0.493074	3.90122	2.42411	NA	3.95578	NA	4.61639	NA	4.85385	-0.230684	NA	NA	NA	NA	4.45682	NA	NA	3.21304	1.5698	NA	5.04097	2.7344	2.16208	NA	NA	4.02817	NA	3.01695	4.45909	3.83528	4.17565	2.58109	NA	2.86604	3.03676	0.573915	2.45497	NA	NA	NA	3.67912	NA
pc4_170130_cpp329_sw	NA	NA	2.54886	0.944602	NA	0.0770532	NA	-0.878044	5.2677	2.18603	NA	NA	NA	4.95231	NA	5.01486	NA	NA	NA	NA	0.972279	4.84099	NA	NA	4.67901	1.67902	NA	5.48735	NA	2.57044	NA	NA	2.87322	NA	3.75176	3.96171	3.62938	3.70126	3.31563	1.92526	2.46047	1.53765	-0.137379	3.284	NA	3.06573	NA	NA	1.63975
pc4_170130_pcpool13_sw	NA	NA	1.72577	1.85311	NA	NA	NA	-0.988736	4.26345	-2.18534	NA	NA	NA	3.16906	NA	3.70425	NA	NA	2.17558	NA	NA	4.64442	NA	NA	3.86939	NA	0.277576	3.75776	4.02153	NA	2.47751	1.74273	3.91681	NA	3.98304	4.34496	4.02717	3.91329	3.57576	NA	1.74286	2.3466	0.393429	1.79518	NA	2.79251	NA	NA	-1.29269
pc4_170201_cpp414_sw	NA	NA	1.83132	2.58719	NA	NA	NA	1.06399	4.18672	NA	NA	NA	3.44896	4.37269	2.45181	6.29846	NA	NA	NA	NA	NA	5.84238	NA	NA	5.22526	NA	5.23373	3.95913	4.60714	3.67519	4.8392	NA	NA	2.8284	3.4449	2.89883	3.78839	4.77636	3.17852	1.76606	1.58021	2.12661	2.63632	3.27988	NA	NA	NA	3.16769	0.712307
pc4_170201_cpp415_sw	NA	NA	3.07514	3.57722	NA	NA	NA	0.753842	5.04463	NA	NA	3.83357	NA	4.36617	NA	5.28513	NA	NA	NA	NA	NA	6.06961	NA	NA	3.80455	2.09155	1.90483	4.5563	3.5986	NA	NA	5.50713	4.90955	NA	2.01656	3.94573	3.92599	4.40169	2.29961	NA	2.81902	3.6299	0.632177	1.98642	NA	NA	2.7019	4.21653	NA
pc4_170201_cpp416_sw	-1.30183	NA	2.46343	2.38146	NA	NA	NA	NA	3.40256	NA	NA	NA	3.24523	4.61702	NA	4.5358	NA	NA	NA	NA	0.985223	4.43076	NA	NA	2.87605	NA	NA	3.52744	3.50762	2.65264	NA	4.05913	NA	NA	3.83082	3.45629	4.10344	3.79436	4.21923	1.92152	2.36419	2.42536	NA	3.42799	NA	2.81974	NA	3.23023	2.0945
pc4_170201_cpp417_sw	NA	NA	4.03789	4.55486	NA	NA	NA	NA	5.70942	3.34825	NA	4.86441	3.76181	5.33315	NA	6.02601	2.50515	2.39734	NA	NA	0.755542	6.56002	NA	NA	5.48313	3.59391	0.513705	5.32507	5.04844	3.75211	NA	5.3722	4.27093	NA	1.84794	4.5602	2.82816	4.39812	1.6758	2.28338	NA	2.36769	2.01207	3.92703	NA	NA	NA	3.49705	1.60678
pc4_170201_cpp418_sw	NA	NA	-0.0144335	2.07223	NA	NA	NA	NA	3.86562	NA	NA	NA	NA	2.89274	NA	4.85656	NA	NA	NA	NA	NA	4.79781	NA	NA	4.54329	NA	NA	3.90853	5.2191	NA	NA	2.49291	NA	NA	2.07146	4.3362	3.72787	3.34678	3.49352	NA	3.3953	NA	NA	2.31225	NA	NA	NA	NA	2.04539
pc4_170201_cpp419_sw	NA	NA	2.06033	3.16357	NA	NA	NA	2.08234	4.14624	NA	NA	5.14429	NA	3.54309	1.76168	5.58675	NA	NA	3.28072	NA	NA	4.99551	NA	NA	5.01558	NA	NA	3.80808	NA	2.88251	4.41304	NA	NA	NA	3.06013	3.96336	3.9098	3.49952	2.85651	NA	2.68755	2.80208	NA	2.21447	NA	NA	NA	4.15525	NA
pc4_170201_cpp420_sw	NA	NA	1.83001	3.56952	NA	NA	NA	NA	NA	NA	NA	4.73369	NA	2.97509	NA	4.54195	NA	NA	1.41007	NA	NA	3.40203	NA	NA	2.20722	NA	NA	NA	NA	NA	2.84004	NA	4.91444	NA	3.628	3.69919	3.90788	3.76207	3.7114	1.37368	2.14156	2.26665	NA	0.0768191	NA	NA	NA	NA	1.46148
pc4_170201_cpp421_sw	NA	NA	NA	2.31637	NA	2.03442	NA	NA	NA	-1.48624	NA	NA	NA	4.1906	NA	6.75685	NA	NA	NA	NA	2.1145	4.88345	NA	NA	3.78929	NA	NA	3.30332	3.10452	1.65745	3.9907	NA	5.19651	2.59215	3.03828	NA	3.67848	2.77834	3.50686	NA	2.81189	3.25262	1.90508	NA	NA	1.47435	NA	3.57142	3.48531
pc4_170201_cpp422_sw	NA	NA	NA	2.67147	NA	NA	NA	NA	NA	NA	NA	NA	NA	3.04594	NA	6.37404	NA	NA	NA	NA	NA	4.192	NA	NA	2.19907	NA	NA	4.60929	NA	NA	NA	NA	4.73652	NA	3.68093	1.9516	4.1215	2.78759	3.21022	NA	NA	NA	0.204804	0.559735	1.79785	NA	NA	NA	3.48905
pc4_170201_cpp423b_sw	NA	NA	1.22037	2.97327	NA	NA	NA	-2.20422	4.25284	NA	NA	NA	5.21333	NA	NA	4.1425	NA	NA	NA	NA	NA	2.7769	NA	NA	1.10669	NA	NA	3.63579	NA	NA	NA	NA	3.43643	NA	4.15405	2.1615	4.06295	3.96972	4.29294	0.398447	2.35458	2.99216	NA	2.75033	NA	3.85004	NA	3.18299	1.66215
pc4_170201_cpp424_sw	NA	NA	NA	4.13133	NA	NA	NA	2.99788	7.16686	1.00367	NA	3.41137	NA	3.3984	NA	5.2474	NA	3.38894	NA	NA	NA	4.89918	NA	NA	3.90817	NA	NA	4.50141	4.99132	2.41115	4.56277	NA	2.47678	NA	NA	NA	3.31237	3.81027	NA	2.49968	2.52982	NA	NA	2.69308	NA	NA	NA	3.85642	NA
pc4_170201_cpp425_sw	NA	NA	1.15176	2.16523	NA	NA	NA	NA	5.31051	NA	NA	3.73175	NA	NA	NA	4.88436	NA	NA	NA	NA	1.28883	3.15389	NA	NA	NA	NA	NA	NA	NA	NA	NA	NA	NA	NA	3.6737	4.79584	4.36529	4.07605	2.59332	NA	NA	NA	NA	0.945928	NA	2.89425	NA	3.35781	2.25068
pc4_170201_cpp426_sw	NA	NA	2.60779	1.29714	NA	NA	NA	1.14649	NA	1.3496	NA	NA	NA	1.82686	NA	4.65418	NA	NA	NA	NA	NA	4.23112	NA	NA	3.49004	NA	NA	3.92688	3.43011	1.72981	3.59058	NA	NA	2.79569	3.62758	4.27284	3.8241	3.81454	3.15265	2.89454	1.59354	1.85041	2.41569	2.74941	NA	-0.355124	2.01061	2.84508	0.562141
pc4_170201_cpp427_sw	NA	NA	0.861566	NA	NA	NA	NA	NA	NA	NA	NA	NA	4.75182	NA	NA	3.85026	NA	NA	NA	NA	NA	4.90733	NA	NA	2.25521	NA	NA	3.73731	NA	NA	NA	NA	3.43423	NA	3.51016	3.68851	4.32065	3.54455	3.77879	1.5941	1.49587	1.4237	NA	3.29404	NA	3.28248	2.57998	3.79323	NA
pc4_170201_cpp428_sw	NA	NA	3.5369	NA	NA	NA	NA	0.748998	NA	NA	NA	NA	NA	2.34102	NA	4.72799	NA	NA	NA	NA	NA	5.31993	NA	NA	4.08278	1.02421	0.94783	4.0772	NA	NA	3.46854	NA	4.33107	NA	4.10782	NA	3.81016	2.86181	3.61012	NA	2.20904	2.6679	NA	2.61079	NA	2.22668	1.9914	NA	0.140212
pc4_170201_cpp429_sw	NA	NA	4.9351	6.01591	NA	1.94926	NA	4.74457	6.87652	NA	NA	4.15041	NA	5.47999	4.14208	6.70228	4.41227	2.24312	NA	NA	NA	6.08821	1.79342	NA	5.71164	4.74223	3.83838	6.61253	4.52751	5.41026	NA	2.44037	4.1655	NA	2.04503	4.17641	3.33847	3.44965	1.79698	2.34735	1.33709	1.0153	0.664457	2.79926	NA	NA	NA	NA	NA
pc4_170201_cpp430_sw	NA	NA	NA	3.82721	NA	NA	NA	2.72452	5.51202	NA	NA	3.20275	NA	NA	NA	4.87824	NA	NA	NA	NA	NA	4.58965	NA	NA	3.3049	NA	NA	4.73596	NA	0.0751243	NA	NA	4.44818	3.12344	4.10997	3.49045	4.06681	3.78972	3.99517	NA	2.33468	1.54012	2.53003	0.896165	NA	1.08136	NA	1.91602	1.6248
pc4_170201_cpp431_sw	NA	NA	-0.781437	NA	NA	NA	NA	NA	4.64927	NA	NA	3.77454	NA	1.22596	NA	5.34958	NA	NA	NA	NA	NA	4.37827	NA	NA	4.7632	NA	NA	4.78475	NA	NA	NA	NA	NA	NA	2.95908	3.06259	3.32128	2.48396	2.68242	NA	3.54217	2.2633	NA	3.11495	NA	0.662532	NA	3.67421	NA
pc4_170201_cpp432_sw	NA	NA	NA	NA	NA	NA	NA	NA	0.582791	NA	NA	NA	3.58276	NA	NA	3.30029	NA	NA	NA	NA	1.23437	2.02489	NA	NA	NA	NA	NA	2.42717	NA	NA	NA	NA	4.35551	NA	3.66931	2.0769	4.08559	3.21335	3.89756	NA	0.472697	2.69414	NA	2.97263	NA	NA	0.485655	NA	2.88319
pc4_170201_cpp433_sw	NA	NA	NA	4.07072	NA	2.6015	NA	NA	6.19005	1.73133	NA	3.34507	NA	4.09507	2.71796	5.5893	NA	NA	NA	2.08788	NA	4.84006	NA	NA	3.30254	3.51523	0.842996	NA	4.05329	2.7967	5.44028	NA	NA	2.63324	3.48745	NA	3.73612	3.27644	3.85383	NA	2.96029	3.42491	NA	0.71969	NA	1.51978	NA	NA	1.10626
pc4_170201_cpp434_sw	NA	NA	2.48996	3.48886	NA	NA	NA	NA	5.39535	NA	NA	NA	5.13131	3.08542	NA	3.70976	NA	NA	2.22409	NA	NA	3.62261	NA	NA	1.02905	1.96246	NA	NA	NA	2.47716	4.18037	NA	4.52876	3.62471	3.9037	2.52604	4.30713	3.91954	1.13247	NA	NA	2.63196	1.42761	1.72071	NA	2.24206	NA	NA	2.03755
pc4_170201_cpp435_sw	NA	NA	NA	3.08764	NA	NA	NA	NA	5.72864	-1.63465	NA	NA	NA	2.86036	NA	4.99397	NA	NA	NA	NA	NA	4.99408	NA	NA	1.40746	0.776045	NA	NA	3.76988	3.1397	3.57491	NA	4.4834	NA	3.75589	NA	3.68266	3.87596	1.70336	NA	NA	2.87495	3.82628	-1.26636	NA	NA	NA	NA	NA
pc4_170201_pcpool17_sw	NA	NA	NA	3.28003	NA	NA	NA	0.993663	4.5569	1.29571	NA	NA	NA	3.85109	NA	4.80015	NA	NA	NA	NA	NA	5.22532	NA	NA	3.30288	-1.02845	NA	3.3605	3.17926	1.81326	NA	NA	NA	2.25423	3.42619	3.14152	4.23512	4.09544	3.4994	NA	1.75355	2.17997	1.82347	1.87312	NA	NA	NA	3.58415	2.48065
pc4_170223_cpp222_sw	NA	1.95466	1.88186	1.70148	NA	NA	NA	1.72362	3.61467	0.303022	NA	3.3987	NA	2.20577	NA	4.82107	NA	NA	NA	NA	1.58709	4.59812	NA	NA	4.13671	NA	1.40692	3.42483	2.678	2.51456	3.17748	NA	4.34766	NA	3.44418	4.59406	3.89181	4.10775	3.28611	1.77549	NA	2.96308	NA	2.87681	NA	NA	2.12717	NA	2.08832
pc4_170223_cpp223_sw	-0.124697	NA	2.38138	NA	0.562807	NA	NA	1.05732	4.63999	1.59978	NA	4.09053	NA	1.58291	NA	4.2566	NA	-0.0848133	NA	NA	0.355602	4.08149	NA	NA	3.91301	NA	1.78346	4.7959	NA	2.59795	3.39682	NA	NA	NA	1.7689	NA	3.7969	4.32423	2.85508	1.20844	2.74387	1.84379	0.925982	2.90606	NA	2.56894	NA	NA	1.56282
pc4_170223_cpp224_sw	1.95571	NA	2.15434	NA	NA	NA	NA	1.57649	4.55183	NA	NA	3.2249	4.5196	2.40853	NA	3.02086	NA	NA	NA	NA	-0.657996	3.76467	NA	NA	3.16255	NA	2.43169	4.08235	NA	NA	NA	NA	4.10487	NA	3.74863	2.37941	3.79677	3.81061	3.56505	NA	1.26374	2.19443	NA	1.60007	NA	2.89922	NA	NA	1.60801
pc4_170223_cpp225_sw	NA	NA	NA	3.80119	NA	1.14615	NA	3.35282	6.01497	1.94382	NA	3.67161	NA	4.06401	NA	4.59477	NA	2.45908	NA	NA	0.852393	4.32317	NA	NA	3.47023	1.56888	1.78363	4.46017	4.95599	1.42137	NA	1.21341	4.3664	NA	3.69355	3.99919	4.12589	3.48141	3.38233	1.38214	1.81511	2.3638	NA	2.95715	-0.437217	2.38537	NA	NA	0.653556
pc4_170223_cpp226_sw	NA	NA	1.33251	4.07807	-1.54326	NA	NA	1.91961	6.40557	NA	NA	3.71119	NA	4.19734	1.46027	4.73324	1.67326	NA	NA	2.02838	-0.12072	3.96018	NA	NA	3.5718	0.422818	3.29575	4.9603	4.81562	1.48671	1.924	-0.757211	3.80849	NA	4.62867	NA	3.96906	3.66242	3.7772	NA	1.99431	2.17147	NA	2.27192	1.12692	1.48504	NA	NA	2.3859
pc4_170223_cpp227_sw	NA	3.29307	2.32456	4.00858	NA	NA	NA	2.59559	6.55435	2.22262	NA	3.95156	NA	4.7033	3.14824	5.36764	NA	2.94728	NA	-1.018	-0.725925	4.55701	NA	NA	4.18787	1.28446	3.44472	5.52732	4.41182	1.324	1.67626	0.761104	4.56613	NA	4.16885	NA	4.11596	3.20718	3.74063	2.34172	2.16574	1.40313	1.86388	1.15049	NA	2.54924	NA	NA	2.29021
pc4_170223_cpp228_sw	NA	NA	2.28464	3.78225	NA	NA	NA	1.93018	6.36318	3.43453	NA	3.90042	NA	4.05301	3.35102	4.97504	NA	3.7452	NA	NA	NA	4.67951	NA	NA	4.42451	0.456644	1.23691	5.749	NA	3.10235	1.74576	NA	NA	NA	3.19106	NA	4.0879	3.57111	2.81049	1.98977	1.92366	1.92144	1.93606	2.99326	NA	1.55122	1.70897	NA	1.80078
pc4_170223_cpp229_sw	NA	NA	2.14375	3.03019	NA	NA	NA	1.27891	5.52546	2.09811	NA	NA	NA	2.7909	NA	3.00948	NA	2.32819	NA	NA	1.7316	4.161	NA	NA	4.05666	-1.64614	1.24957	4.67656	3.12351	2.06171	NA	NA	4.36832	2.13673	4.0559	NA	3.68956	3.5412	3.36759	1.24815	NA	1.82725	NA	2.6531	NA	1.68135	2.2901	NA	0.770603
pc4_170223_cpp230_sw	NA	3.43295	2.41121	2.05802	NA	NA	NA	NA	4.64516	NA	NA	2.75841	NA	3.12068	NA	5.14352	NA	2.09091	5.23576	NA	NA	NA	NA	NA	4.16539	0.771084	NA	4.13359	4.18911	1.73503	NA	2.60451	4.54791	NA	3.92406	NA	3.83379	3.32374	3.85725	0.447241	2.60773	2.73756	1.82442	3.03781	NA	1.66346	NA	NA	0.776751
pc4_170223_cpp231_sw	NA	NA	0.69572	2.16298	NA	NA	NA	NA	3.57636	NA	NA	NA	NA	2.34877	NA	3.63994	NA	NA	3.97885	NA	1.30795	4.03807	NA	NA	3.02154	NA	-0.4188	2.0694	3.00937	NA	NA	1.33839	5.14702	NA	3.7369	2.82536	4.30244	3.46322	3.72988	NA	1.37943	1.95557	1.15149	1.09526	NA	2.4007	NA	NA	1.53572
pc4_170223_cpp232_sw	1.91016	NA	NA	2.20291	NA	NA	NA	NA	4.23235	NA	NA	2.96979	4.12116	2.24281	NA	4.35438	NA	NA	4.90002	NA	1.56323	3.34381	NA	NA	4.23984	NA	0.516186	3.46943	3.19412	NA	NA	1.68964	3.79853	NA	3.38647	1.73909	4.48866	4.01269	3.18327	NA	NA	1.58829	0.673176	1.32502	NA	2.6479	NA	NA	2.77822
pc4_170223_cpp233_sw	NA	NA	2.84303	2.30278	NA	NA	NA	NA	7.14732	0.392461	NA	3.209	NA	4.43516	NA	5.13911	1.82875	3.66046	NA	0.760292	NA	5.22843	NA	NA	4.17578	NA	1.94958	5.23563	3.16883	2.85402	4.41656	1.04174	NA	NA	3.28929	NA	3.43742	3.18569	2.40779	NA	1.28767	2.32336	NA	3.36369	NA	1.526	NA	NA	NA
pc4_170223_cpp234_sw	NA	1.89941	2.72962	3.13628	NA	NA	NA	2.48784	6.54155	1.40328	NA	4.47765	NA	4.23132	NA	4.01617	NA	3.32958	NA	1.38643	-1.90369	5.16739	NA	NA	4.31447	NA	2.29697	4.92618	2.61759	3.42105	4.17352	NA	4.38228	NA	3.71869	NA	4.30293	4.60313	3.23067	1.56814	NA	2.91061	NA	2.00805	0.806845	2.00042	NA	NA	1.63047
pc4_170223_cpp235_sw	NA	NA	2.47412	0.608019	NA	NA	NA	1.9783	3.7174	NA	NA	1.26696	NA	3.46959	3.0614	5.02538	NA	NA	NA	NA	NA	4.32748	NA	NA	3.06626	2.49197	0.194611	NA	3.31332	2.67522	NA	1.69139	3.07988	NA	2.24616	NA	3.92115	3.80156	2.88342	-0.56684	2.32572	2.02951	1.68607	3.09894	NA	2.25637	2.77422	NA	1.73254
pc4_170223_cpp236_sw	NA	NA	NA	NA	NA	NA	NA	1.7224	2.46197	0.709499	NA	3.39969	NA	2.60114	NA	4.30696	NA	2.20573	NA	NA	NA	4.31218	NA	NA	2.24128	NA	-3.56684	NA	2.73926	3.06605	NA	NA	NA	NA	4.59039	NA	3.9513	3.94367	3.40042	1.94642	2.65933	2.86885	NA	2.24648	NA	0.433748	NA	NA	2.399
pc4_170223_cpp237_sw	NA	NA	NA	0.756423	NA	NA	NA	NA	1.42333	NA	NA	3.67557	NA	3.17135	NA	4.51893	NA	NA	3.335	NA	NA	3.93752	NA	NA	3.88658	NA	1.92121	4.31004	3.10792	NA	NA	NA	4.29529	NA	3.73209	0.663655	4.2843	3.34042	3.73569	1.47189	2.48809	2.74779	NA	2.38879	NA	2.30241	NA	NA	0.409514
pc4_170223_cpp238_sw	NA	NA	2.58444	3.69298	NA	NA	NA	NA	3.41986	NA	NA	4.94244	NA	4.82836	1.50415	5.85584	NA	1.79952	4.03132	NA	NA	4.49744	NA	NA	4.83572	1.58884	3.81533	4.96456	2.96998	NA	NA	1.60744	4.53198	2.51503	3.17795	NA	3.54179	3.73078	2.71695	1.45559	1.77427	2.51721	NA	2.72756	NA	1.99369	NA	NA	0.671962
pc4_170223_cpp239_sw	NA	NA	NA	3.24217	NA	NA	NA	NA	4.15748	NA	NA	NA	NA	0.575829	NA	4.709	NA	NA	NA	NA	NA	2.85213	NA	NA	3.44534	NA	1.64118	NA	NA	NA	3.74575	NA	NA	NA	2.60728	4.14811	3.58342	3.50296	2.67684	NA	NA	2.80812	2.19126	2.21677	NA	1.78285	NA	NA	-0.529605
pc4_170223_cpp240_sw	NA	NA	NA	3.80713	NA	NA	NA	NA	3.31824	2.1393	NA	NA	NA	2.18187	NA	5.02388	NA	2.27931	1.3049	NA	1.22467	3.0886	NA	NA	2.58048	NA	2.07462	NA	3.09777	2.25041	5.2202	NA	4.49755	NA	3.7595	NA	3.83925	3.137	3.70198	1.66242	1.15746	2.57717	NA	2.4369	NA	2.41586	NA	3.8798	2.78894
pc4_170223_cpp241_sw	0.0333798	2.67166	2.19908	NA	1.28944	NA	NA	1.69662	5.94238	NA	NA	NA	4.68237	1.47933	NA	5.24178	NA	2.014	1.66807	NA	NA	5.09209	NA	NA	NA	NA	0.730877	NA	4.23113	NA	1.85348	NA	4.02341	NA	4.46248	3.35419	3.83325	3.5358	3.57653	0.466721	3.06438	2.50402	NA	1.73769	NA	1.76656	NA	NA	0.620211
pc4_170223_cpp242_sw	NA	NA	NA	NA	NA	NA	NA	-0.206428	5.79107	0.709939	NA	3.98026	NA	3.48291	NA	5.05899	NA	NA	NA	NA	-0.586421	4.39805	NA	NA	3.11869	NA	0.986979	0.254065	NA	NA	1.87406	-2.16474	5.35963	NA	4.53372	NA	4.32243	3.88563	3.98003	1.17106	NA	2.05423	2.3259	2.51866	NA	2.8916	NA	NA	2.64741
pc4_170223_cpp243_sw	NA	NA	2.10091	0.994967	NA	NA	NA	1.17968	NA	1.77695	NA	4.39622	NA	1.27079	NA	5.57879	NA	1.57305	NA	NA	NA	4.51092	NA	NA	3.16476	0.796587	2.48822	4.39008	3.18485	2.90849	3.84204	NA	NA	NA	2.83816	NA	3.08048	3.68289	2.35964	1.64907	2.44147	2.17454	NA	3.31761	NA	1.74571	NA	NA	NA
pc4_170223_cpp244_sw	NA	NA	0.878792	-0.299425	NA	NA	NA	-1.54335	NA	1.28546	NA	3.26099	NA	-0.0329677	NA	4.66038	1.61375	-0.19629	NA	NA	1.81041	3.44397	NA	NA	1.09824	NA	2.1883	3.8341	2.73306	1.93981	3.76954	NA	3.41763	NA	4.64809	NA	3.49921	3.93728	4.26592	NA	1.94996	0.680025	NA	NA	NA	2.63035	NA	NA	0.320013
pc4_170223_cpp245_sw	NA	NA	NA	1.92146	NA	NA	NA	-0.717371	NA	NA	NA	2.614	NA	1.19937	NA	5.16349	NA	1.41002	NA	NA	NA	4.5786	NA	NA	3.39353	NA	2.683	4.40047	NA	NA	3.35211	NA	NA	NA	4.44832	NA	3.7446	3.34477	3.80356	2.12748	2.98269	3.43805	NA	2.57205	NA	2.29112	NA	NA	1.85435
pc4_170223_cpp246_sw	NA	NA	-0.0628124	2.88539	NA	NA	NA	NA	3.07052	NA	NA	2.9634	NA	3.22196	NA	4.7113	1.05322	1.0676	NA	NA	NA	3.52543	NA	NA	4.05942	NA	0.492235	3.26693	1.50674	NA	4.52315	2.32048	NA	NA	2.78628	1.82672	3.47749	2.58471	2.70045	NA	NA	NA	NA	NA	NA	1.46961	NA	NA	-0.321943
pc4_170223_cpp247_sw	-0.000754083	NA	NA	3.28262	NA	NA	NA	1.046	NA	2.25526	NA	2.94021	NA	1.53936	NA	5.09362	NA	1.9256	0.794467	NA	0.822619	3.52032	NA	NA	4.01073	NA	0.226587	3.69599	2.04834	1.36495	4.21467	2.88167	NA	NA	3.91451	NA	4.12348	3.88631	3.18886	0.633898	0.84886	2.23474	NA	2.3738	NA	2.25339	NA	NA	1.15337
pc4_170223_cpp248_sw	NA	NA	NA	1.75362	NA	NA	NA	NA	3.18017	NA	NA	NA	5.16996	0.467502	NA	4.00392	NA	NA	NA	1.15652	NA	2.48392	NA	NA	2.44994	-1.18867	0.993698	2.37767	NA	NA	1.89823	NA	4.31336	NA	3.67434	NA	4.01505	3.767	3.72148	NA	2.30266	2.41192	NA	2.57564	NA	2.22674	NA	NA	-0.0908687
pc4_170223_cpp249_sw	-0.348076	1.62169	NA	1.52019	NA	NA	NA	NA	NA	NA	NA	NA	NA	0.403782	NA	2.97667	NA	NA	NA	NA	2.60049	2.19142	NA	NA	NA	-0.676568	NA	2.1712	NA	-1.54201	1.70861	NA	3.73327	NA	4.39025	NA	4.56796	3.29336	4.31366	NA	NA	1.41596	NA	1.23089	NA	2.18405	NA	NA	2.09451
pc4_170223_pcpool10_sw	NA	NA	NA	3.22526	NA	NA	NA	1.47262	4.04945	0.280163	NA	3.68885	NA	3.17056	NA	5.03442	1.02436	1.79942	NA	NA	NA	4.9387	NA	NA	3.48875	NA	1.52223	3.54767	2.4062	2.16058	3.62241	NA	NA	NA	3.31335	NA	4.00945	3.79888	3.56579	1.01341	1.88222	2.14836	NA	1.46235	NA	0.190383	NA	NA	2.36396
pc4_170224_cpp166_sw	NA	NA	2.3249	2.1549	NA	NA	NA	NA	4.14703	NA	NA	3.82445	3.55781	3.52528	1.67487	5.51337	NA	NA	NA	NA	NA	4.5007	NA	NA	4.43578	NA	2.26897	3.74574	2.73192	2.09846	4.55776	NA	4.0544	1.28857	NA	NA	3.22436	3.96005	NA	0.32264	NA	1.98169	2.42684	2.60241	NA	NA	NA	NA	NA
pc4_170224_cpp167_sw	NA	NA	1.8531	3.84512	NA	NA	NA	2.05275	3.86152	1.49272	NA	3.00391	NA	2.51494	NA	4.43411	NA	NA	NA	NA	NA	3.62394	NA	NA	3.7188	NA	2.19209	4.99963	4.21599	1.44287	4.58892	NA	3.72575	NA	2.24676	NA	3.82132	4.4025	1.65117	2.55273	1.26056	2.29655	1.39693	2.85345	NA	2.88383	2.14272	NA	2.32528
pc4_170224_cpp168_sw	2.33644	NA	1.3248	2.8954	NA	NA	NA	NA	2.10472	NA	NA	NA	4.12094	1.08195	NA	2.34548	NA	NA	NA	NA	1.98647	2.82023	NA	NA	2.46396	NA	NA	3.26191	3.04991	NA	2.71441	NA	NA	NA	4.0683	NA	3.67023	3.85088	2.89473	NA	0.542095	1.26491	NA	NA	-0.641978	2.52854	NA	NA	0.130453
pc4_170224_cpp169_sw	NA	NA	1.94385	2.97122	NA	NA	NA	-0.293119	3.10727	NA	NA	2.63203	3.85999	1.49191	NA	2.26855	0.695512	NA	NA	NA	2.62465	2.95388	NA	NA	2.91048	NA	NA	3.88515	3.80483	NA	3.09293	NA	4.96922	NA	4.06444	NA	3.57998	4.31127	2.68092	-0.217271	2.55864	2.21041	NA	1.25861	NA	2.12337	NA	NA	1.77334
pc4_170224_cpp170_sw	NA	2.29867	1.31505	4.42024	NA	NA	NA	2.12672	NA	NA	NA	3.99119	NA	3.29657	2.10642	5.99751	NA	1.87862	NA	NA	NA	6.11321	-1.32154	NA	2.94717	2.97788	3.06456	4.52502	3.29381	3.81953	4.86869	-1.12608	4.18646	NA	3.51889	4.5504	3.83183	4.41344	2.41057	2.5994	2.06583	2.70755	2.4722	2.8461	NA	NA	2.72143	NA	NA
pc4_170224_cpp171_sw	NA	2.63729	2.76429	4.47062	NA	-0.74531	NA	1.37757	0.56961	2.16341	NA	4.3835	NA	3.91842	NA	6.20095	2.18433	2.86184	NA	NA	2.32327	5.41165	1.03895	NA	4.37775	3.68384	3.35667	4.90386	4.00882	4.35995	5.07213	NA	4.72021	NA	3.6745	NA	4.16661	3.17053	2.73312	NA	2.6821	1.84172	NA	2.87638	0.934887	2.59237	NA	NA	1.62795
pc4_170224_cpp172_sw	NA	NA	1.17797	3.44316	NA	0.749314	NA	1.34012	4.59315	2.64564	NA	3.8779	NA	5.10736	NA	6.39259	NA	3.89934	1.28942	2.50421	NA	4.81924	NA	NA	5.36579	2.8848	2.67746	NA	4.72625	2.66013	NA	0.548199	NA	NA	0.837007	4.71092	3.11788	4.09312	2.02424	1.87775	0.591575	2.55301	2.29473	2.68602	NA	1.60984	NA	NA	NA
pc4_170224_cpp173_sw	NA	NA	NA	2.45036	NA	NA	NA	NA	3.29595	NA	NA	NA	NA	3.69686	NA	4.79647	0.350752	2.72884	NA	NA	NA	4.19762	NA	NA	3.57298	NA	2.24258	NA	3.74759	1.50431	NA	NA	NA	2.87351	4.18785	NA	3.91696	3.76538	2.77985	NA	2.74743	2.85504	NA	2.38051	NA	2.03027	NA	2.67414	1.44959
pc4_170224_cpp174_sw	NA	NA	0.985321	4.06636	NA	NA	NA	0.282496	NA	1.72002	NA	3.87485	NA	3.63837	NA	4.60232	NA	NA	2.25487	NA	NA	3.9418	NA	NA	2.90853	1.24357	2.14443	4.17657	4.43009	3.32422	4.47908	NA	3.64358	NA	4.03745	2.56251	3.48352	3.42267	3.68621	-0.815367	2.44195	2.61565	NA	3.1207	NA	1.41824	2.55065	NA	1.34956
pc4_170224_cpp175_sw	NA	NA	3.71995	3.89185	NA	NA	NA	1.23318	NA	1.99383	NA	4.1995	NA	3.77552	NA	4.73313	NA	2.25728	2.75378	NA	NA	4.68584	NA	NA	4.05627	1.17032	2.02791	4.29161	4.32377	3.80529	4.71659	NA	4.38762	NA	3.66821	3.7361	3.71481	3.91475	3.29373	1.73826	0.793586	2.08915	0.00762992	1.40988	NA	3.50843	NA	NA	-1.07569
pc4_170224_cpp176_sw	NA	NA	2.42082	4.10448	NA	NA	NA	2.40533	1.81998	NA	NA	3.69356	NA	4.40858	2.2724	5.67476	1.28001	2.73526	2.35807	NA	NA	3.59226	NA	NA	3.23576	3.16096	2.5871	4.00943	4.96387	3.85313	4.28582	1.92511	NA	NA	2.78675	NA	3.77335	3.77088	3.01779	0.95327	NA	2.27368	0.752782	2.30308	NA	2.66035	NA	NA	2.18146
pc4_170224_cpp177_sw	NA	NA	0.747618	3.12464	NA	NA	NA	NA	4.60092	0.943043	NA	3.15509	NA	2.45046	NA	4.73523	NA	2.24529	0.804156	2.03139	NA	3.83162	NA	NA	2.54814	NA	1.87192	4.83412	4.49056	NA	NA	2.69036	3.42876	NA	2.49655	NA	3.79311	4.14106	2.22431	3.41343	2.48448	1.01682	NA	3.06314	NA	NA	4.48575	NA	NA
pc4_170224_cpp178_sw	NA	0.773677	-0.405019	3.61072	NA	NA	NA	NA	4.17359	NA	NA	3.06611	4.35576	2.24337	NA	4.69751	NA	NA	NA	NA	NA	2.81801	NA	NA	2.56861	NA	NA	4.31768	4.34666	NA	NA	NA	3.25151	NA	3.4719	4.18018	4.08084	3.77257	3.3516	1.8721	2.48669	1.93225	NA	3.44805	NA	2.05331	NA	NA	2.20623
pc4_170224_cpp179_sw	NA	NA	3.96853	5.42222	NA	NA	NA	NA	3.18453	1.55441	NA	4.01138	NA	4.18393	2.09036	6.20867	NA	2.90146	NA	NA	NA	4.52646	NA	NA	5.83172	NA	3.82958	5.58715	4.92926	NA	5.95912	NA	NA	0.598021	NA	NA	2.70979	2.42004	2.74681	NA	0.863551	2.36012	NA	2.91971	NA	0.637231	NA	NA	NA
pc4_170224_cpp180_sw	NA	NA	2.63229	4.72277	NA	NA	NA	NA	NA	NA	NA	3.52422	NA	3.88731	1.27632	5.11255	NA	NA	NA	NA	0.210704	3.45802	NA	NA	4.91869	2.92094	2.73929	4.11268	3.43361	2.9913	4.98199	NA	NA	NA	4.10492	4.18586	3.24816	3.97977	3.86098	1.49488	1.17249	1.38495	0.0545232	2.97328	1.04587	2.40432	NA	4.62529	-1.08244
pc4_170224_cpp181_sw	NA	3.34973	3.62596	4.40716	2.00308	NA	NA	2.14886	NA	2.36403	NA	4.36139	NA	4.96823	NA	6.10306	NA	2.33746	NA	NA	1.65617	5.45241	-0.727355	NA	5.32728	3.44247	3.22778	4.47925	4.64087	3.97288	NA	2.52703	NA	1.83461	2.70576	3.10446	3.66871	4.43292	2.84296	1.09268	1.60109	2.44303	2.2584	1.60649	NA	NA	NA	NA	2.11361
pc4_170224_cpp182_sw	NA	NA	0.857755	2.39266	NA	NA	NA	NA	NA	NA	NA	NA	5.11169	2.33233	NA	3.66244	NA	NA	NA	NA	NA	3.20697	NA	NA	-0.589441	0.872179	1.84125	1.92037	2.21496	0.39364	NA	0.167431	4.58894	NA	4.53182	NA	3.97181	3.27185	3.95574	NA	1.55089	1.38211	NA	1.73528	1.08343	1.7702	NA	NA	1.47858
pc4_170224_cpp183_sw	NA	NA	-1.27931	2.78157	-1.1749	NA	-0.00829868	NA	NA	1.00147	NA	3.22686	NA	2.0842	NA	4.0825	NA	NA	NA	NA	1.68529	3.49408	NA	NA	3.28108	1.9159	1.06986	2.63107	0.777815	1.82967	NA	0.297628	NA	NA	4.54089	3.44493	4.01163	3.2724	3.76183	-0.929682	NA	1.9558	NA	NA	NA	2.13552	NA	3.9541	2.20395
pc4_170224_cpp184_sw	NA	2.70829	2.3478	NA	NA	NA	NA	NA	NA	2.11054	NA	3.46731	3.72854	3.6279	NA	6.04616	NA	1.87087	NA	NA	NA	4.91561	NA	NA	5.79714	NA	3.59398	NA	4.05349	2.71121	3.75388	NA	NA	NA	3.14404	4.39423	4.29594	4.02083	3.10576	NA	1.93308	2.60707	NA	2.72901	NA	4.29089	NA	NA	NA
pc4_170224_cpp185_sw	2.06128	1.7998	2.08026	NA	0.881551	NA	NA	NA	NA	NA	NA	3.69558	NA	3.60369	NA	6.08405	NA	NA	NA	NA	NA	4.74544	NA	NA	5.50083	1.18268	3.28714	NA	2.26228	3.01207	2.96237	NA	NA	NA	4.05738	NA	4.19589	3.47566	3.37005	1.35836	1.32085	2.10321	NA	3.01457	NA	2.80389	0.229641	NA	2.60891
pc4_170224_cpp186_sw	NA	-0.347101	1.06749	NA	NA	NA	NA	1.13846	4.1074	2.08673	NA	3.58195	NA	3.73527	1.98569	5.01247	NA	2.97883	NA	NA	1.91126	3.50947	NA	NA	4.15733	1.74215	2.22903	3.56724	4.28753	2.605	NA	NA	3.73579	NA	3.90679	4.16746	3.85951	4.20744	3.15972	1.5616	1.38694	2.83392	1.84847	3.21195	NA	2.37073	NA	NA	NA
pc4_170224_cpp187_sw	NA	NA	NA	0.930722	NA	NA	NA	-0.381938	3.9036	NA	NA	3.06228	NA	3.09747	NA	4.61004	NA	2.37794	NA	NA	1.04728	3.79068	NA	NA	2.76496	NA	NA	2.05164	3.30301	2.16586	NA	NA	4.27219	NA	3.82105	2.63007	4.1697	4.14954	3.38744	NA	-0.948589	2.08468	2.0618	2.02484	NA	1.44046	NA	NA	1.15562
pc4_170224_cpp188_sw	NA	3.28377	3.01797	3.26257	NA	NA	NA	2.25327	6.4025	2.68853	NA	4.90877	NA	4.94326	3.64377	5.78647	2.77599	3.78633	NA	NA	NA	5.6803	NA	NA	5.47632	2.0702	2.79984	5.63458	5.0635	2.54467	2.61272	-0.236954	3.29899	NA	3.11918	NA	3.40226	4.13709	2.26582	2.36324	NA	2.491	NA	3.46493	NA	1.9542	NA	NA	NA
pc4_170224_cpp189_sw	NA	2.32732	1.42598	1.29975	NA	0.252308	NA	0.495237	5.23173	1.40508	NA	3.46732	4.46199	3.0332	NA	4.32906	NA	2.39223	NA	NA	NA	4.05533	NA	NA	4.16012	2.1645	1.91876	4.13451	4.20929	NA	NA	NA	4.803	NA	4.13964	3.82618	3.9675	3.5454	3.24008	1.42428	2.84127	2.00187	NA	2.50099	0.871687	1.93706	2.94038	NA	1.55657
pc4_170224_cpp190_sw	NA	NA	0.690268	2.23121	NA	NA	NA	1.09028	3.49883	2.03008	NA	3.1466	NA	3.00615	NA	3.95158	NA	NA	NA	NA	-0.216922	2.70599	NA	NA	3.60645	NA	-0.789244	4.29434	2.58698	NA	NA	NA	3.74411	NA	3.03902	4.25798	3.69605	4.04674	3.20064	NA	2.15636	3.00517	2.38605	3.20673	NA	2.23369	3.45091	4.47838	0.504644
pc4_170224_cpp191_sw	0.397057	NA	NA	1.25236	NA	NA	NA	NA	2.14787	NA	NA	NA	NA	2.0654	NA	2.97601	NA	NA	NA	0.568923	0.707637	2.07221	NA	NA	2.33277	-0.226234	0.317321	3.59703	1.99552	0.429891	NA	NA	NA	NA	4.61567	NA	4.16637	2.35401	4.07265	1.33236	0.0717004	2.05906	1.43775	NA	NA	2.35371	NA	NA	0.678838
pc4_170224_cpp192_sw	NA	NA	1.72944	3.31916	NA	NA	NA	NA	3.54255	1.80139	NA	NA	NA	2.43251	NA	3.63991	1.7407	NA	NA	NA	NA	3.8096	NA	NA	3.52571	NA	NA	2.57263	NA	0.8071	3.05891	NA	NA	NA	3.24016	1.88581	4.19788	4.03045	3.38354	1.99903	2.38468	2.80643	NA	3.88441	NA	1.38889	1.30154	NA	0.402873
pc4_170224_cpp193_sw	NA	1.03902	1.79166	3.04619	NA	NA	NA	1.65315	4.11841	1.56824	NA	NA	NA	2.97277	NA	3.13706	NA	0.457245	NA	NA	0.994446	3.82474	NA	NA	4.01825	NA	1.08237	2.99297	NA	NA	3.66099	NA	3.24173	NA	2.59163	NA	4.09435	3.99954	3.11961	0.453146	2.14638	2.5215	0.900347	3.33823	-0.298054	2.34331	2.90825	NA	1.17895
pc4_170224_pcpool8_sw	NA	NA	2.2389	1.41312	NA	NA	NA	0.700333	4.17171	NA	NA	3.23792	NA	3.66009	NA	4.8728	NA	NA	NA	NA	NA	4.86428	NA	NA	3.75503	NA	0.531596	3.34328	3.65587	2.27339	2.80492	-2.53569	4.66074	NA	3.76779	3.89619	4.09498	3.36292	2.94326	1.36074	2.14456	1.30311	NA	-0.407959	NA	1.90976	NA	NA	0.651734
pc4_170227_cpp464_sw	NA	NA	0.187197	NA	NA	NA	NA	NA	2.43288	NA	NA	NA	3.98232	3.35139	NA	4.07823	NA	NA	NA	NA	NA	4.43792	NA	NA	3.18719	NA	1.22321	1.53782	NA	NA	3.25138	NA	NA	NA	3.50468	3.92376	4.19412	3.78244	3.55122	NA	2.29406	0.265072	NA	2.74211	NA	2.38	NA	NA	NA
pc4_170227_cpp465_sw	NA	4.17093	3.9185	3.80374	2.58794	NA	NA	0.317042	2.92821	2.76436	NA	3.22681	3.76359	3.03875	NA	6.37513	NA	3.94259	2.83458	NA	NA	5.33987	NA	NA	5.10953	NA	3.93282	5.86838	4.83376	2.54484	4.23718	NA	NA	NA	2.81257	4.20377	3.25326	4.12408	2.90714	1.77685	1.83964	2.33897	3.4611	3.53849	NA	1.36629	NA	NA	1.24774
pc4_170227_cpp466_sw	NA	NA	1.32878	0.349841	NA	NA	NA	NA	NA	NA	NA	NA	NA	0.528648	NA	3.44307	NA	NA	NA	NA	NA	2.2482	NA	NA	NA	NA	NA	2.96207	NA	1.79214	NA	NA	4.84667	NA	3.45291	NA	3.4468	4.06849	4.1548	NA	1.30849	0.637436	2.16222	2.48523	NA	1.92163	NA	NA	0.432156
pc4_170227_cpp467_sw	NA	NA	3.16888	3.70201	0.382465	NA	NA	2.47216	5.83783	1.88026	NA	3.53279	3.66977	4.14485	3.09177	5.90933	NA	2.4418	NA	NA	NA	5.45708	NA	NA	6.35478	2.29517	1.90909	5.63627	4.55649	2.62341	3.88917	NA	NA	NA	1.20825	4.48835	3.09816	4.22337	2.42685	3.07913	NA	1.51089	NA	2.67788	NA	NA	NA	NA	NA
pc4_170227_cpp468_sw	NA	1.66362	3.38129	4.14747	0.940357	NA	NA	2.49557	4.93789	2.42653	NA	2.92767	4.40703	5.10729	2.7728	5.38314	NA	2.67142	3.98461	NA	-1.10534	5.43036	NA	NA	5.81369	3.2094	2.7703	5.2518	3.3988	3.35486	4.6867	0.172148	3.34176	NA	3.45559	1.50175	4.24939	4.74707	3.29638	1.35542	NA	1.829	NA	2.21545	NA	2.32947	NA	NA	0.62286
pc4_170227_cpp469_sw	NA	NA	1.31397	0.396069	NA	NA	NA	NA	2.81589	NA	NA	NA	NA	1.31891	NA	4.80217	-1.75978	NA	NA	NA	NA	3.60078	NA	NA	3.72593	NA	2.03849	4.4219	3.16453	NA	3.1812	NA	4.85877	NA	4.27286	3.33357	3.50193	3.07725	4.20791	NA	2.24385	2.56378	NA	2.18782	NA	NA	NA	NA	2.404
pc4_170227_cpp470_sw	NA	NA	2.51079	2.51269	-0.863797	NA	NA	1.9996	3.87701	0.325404	NA	3.53305	4.19533	3.32623	NA	4.67685	NA	1.74557	0.920945	NA	0.985549	4.57638	NA	NA	3.78816	NA	2.85863	5.02742	NA	2.21602	3.89336	NA	NA	NA	3.55536	NA	3.84484	3.3557	3.8826	0.0195511	1.11366	0.439289	1.88244	2.16673	NA	3.55154	0.818309	NA	2.37466
pc4_170227_cpp471_sw	NA	NA	2.10436	2.8548	NA	NA	NA	NA	1.61993	2.23986	NA	NA	3.53188	1.14393	NA	3.68016	NA	2.47396	1.03167	NA	1.28089	3.65216	NA	NA	3.10708	NA	1.37838	3.75506	2.99355	NA	4.10255	NA	NA	NA	4.48917	2.83553	4.06227	3.22707	3.97801	NA	1.17413	2.24124	1.73388	2.28409	NA	2.43703	NA	3.4353	2.26742
pc4_170227_cpp472_sw	NA	NA	NA	NA	NA	NA	NA	NA	NA	NA	NA	1.22732	NA	2.36669	NA	2.48533	NA	NA	NA	NA	1.23069	2.68959	NA	NA	NA	NA	NA	2.343	2.63413	NA	2.45651	-1.05028	5.09611	NA	3.6185	NA	3.91945	3.70385	3.48011	2.55299	2.32989	2.3957	NA	3.74437	NA	1.94233	NA	NA	0.718499
pc4_170227_cpp473_sw	NA	2.88199	2.29582	4.5974	1.59512	NA	NA	3.88457	NA	3.53518	NA	4.29882	NA	4.83757	NA	5.65325	NA	NA	NA	NA	NA	4.58329	NA	NA	3.50912	NA	0.687393	4.21993	3.83497	3.11011	5.01788	1.59135	3.91695	NA	3.04567	4.40455	4.05282	3.55944	3.52165	1.17284	2.57765	1.53806	0.346122	3.01216	NA	2.8144	2.74045	NA	NA
pc4_170227_cpp474_sw	NA	3.98108	2.79927	4.78881	1.91386	NA	NA	3.78879	0.44381	3.3264	NA	4.89043	NA	5.50254	NA	6.24591	3.57379	2.87289	3.27245	1.85668	NA	5.02976	NA	NA	4.05908	NA	2.49267	4.50819	5.36251	3.37546	6.01185	2.01352	4.24923	0.999042	3.42175	1.70548	3.82451	3.65975	3.32247	2.29615	2.52119	0.778799	1.31803	2.8537	NA	1.57458	3.11186	NA	NA
pc4_170227_cpp475_sw	NA	NA	3.45973	NA	0.385826	2.97997	NA	NA	4.46558	NA	NA	2.92525	NA	3.04301	2.4043	3.03123	NA	NA	NA	NA	NA	4.6903	NA	NA	4.0545	NA	NA	4.17582	3.00304	2.36082	NA	NA	3.45561	NA	3.9103	2.95762	3.55646	4.85949	3.18707	1.14924	NA	1.46561	1.15133	3.24354	NA	NA	NA	NA	NA
pc4_170227_cpp476_sw	NA	NA	2.84694	NA	NA	NA	NA	NA	4.79046	NA	NA	2.91448	4.2501	2.71455	NA	4.31615	NA	NA	NA	NA	NA	3.97745	NA	NA	4.17859	NA	2.25093	4.76679	4.39195	NA	NA	NA	NA	1.36696	1.40645	4.57965	3.88033	4.12222	2.37742	1.46078	2.52424	1.72245	NA	3.02774	NA	1.87107	NA	NA	NA
pc4_170227_cpp477_sw	2.05932	NA	3.64117	NA	1.03201	0.865054	NA	2.1125	6.0926	1.89536	NA	4.03401	3.76903	3.63895	2.22059	4.66447	NA	2.20355	NA	0.725617	NA	4.97751	NA	NA	5.13739	0.242055	1.6522	5.39811	3.67474	2.64698	NA	NA	NA	NA	3.12412	NA	3.51213	4.53164	2.94556	2.07887	0.628654	2.86687	NA	2.45303	NA	2.43907	3.46538	NA	-0.300464
pc4_170227_cpp478_sw	NA	3.17853	2.92102	3.77039	NA	NA	NA	1.13783	NA	NA	NA	3.43756	3.97544	3.90339	NA	4.89986	NA	2.99112	NA	NA	NA	5.18877	NA	NA	4.22723	NA	2.88939	2.9563	4.80914	NA	NA	NA	3.97257	2.95049	3.065	3.12956	3.71248	3.73315	3.20616	0.913082	2.81266	3.07246	NA	3.33947	NA	NA	2.96509	NA	0.27639
pc4_170227_cpp479_sw	NA	NA	2.74445	4.54532	NA	NA	NA	3.34976	2.99861	1.81701	NA	4.7377	3.04253	4.46469	NA	NA	NA	3.5608	NA	NA	NA	5.87797	NA	NA	4.68336	3.35392	2.29385	4.73827	5.32738	2.83409	NA	-2.30053	NA	NA	NA	2.13877	2.99119	4.06288	NA	-0.145403	NA	1.45306	0.491771	2.62496	NA	0.356121	NA	NA	NA
pc4_170227_cpp480_sw	NA	NA	2.7179	3.79929	1.7631	NA	NA	4.00277	5.24092	3.54129	NA	4.3446	NA	4.21116	2.89364	6.0626	NA	3.2915	NA	NA	NA	5.41998	NA	NA	4.25228	2.57405	3.82102	4.8432	3.93485	3.86057	5.56911	1.25257	NA	NA	1.9951	NA	3.51007	3.8683	2.3669	2.49985	NA	3.08076	1.00793	2.82243	NA	2.33402	3.49362	NA	1.10732
pc4_170227_cpp481_sw	NA	NA	3.81255	4.58116	1.35012	NA	NA	3.28438	5.30602	2.88076	NA	5.00805	NA	4.27257	NA	6.8954	NA	3.31826	NA	NA	NA	5.48734	NA	NA	4.70114	2.96471	3.51901	5.19809	5.48993	3.63713	5.409	NA	NA	NA	2.14889	NA	4.08561	3.90473	NA	2.5751	NA	0.0418997	NA	3.15453	NA	0.878014	2.89683	4.88011	2.21421
pc4_170227_cpp482_sw	NA	NA	1.65528	4.24995	-0.189701	NA	NA	NA	5.79157	3.43058	NA	4.87224	NA	3.32948	NA	5.24341	NA	2.23039	NA	NA	NA	4.91564	NA	NA	3.95734	-0.0130467	2.72848	5.12025	3.66608	3.86711	5.08339	4.08727	NA	3.16881	3.23376	NA	3.84506	3.87439	2.69921	1.52778	2.11034	1.17499	0.934837	2.52188	NA	3.04014	2.16661	NA	1.98126
pc4_170227_cpp483_sw	NA	NA	2.3496	4.43404	NA	NA	1.4841	NA	6.0062	2.53327	NA	4.40729	NA	3.86269	NA	5.20701	NA	NA	NA	NA	1.90097	4.86455	NA	NA	4.31553	NA	2.34252	5.38282	4.02207	0.115302	5.18396	2.61414	NA	NA	3.88338	NA	3.82435	2.72913	3.15461	-2.21797	2.30448	1.74517	1.51828	1.8525	NA	2.97568	NA	NA	0.763221
pc4_170227_cpp484_sw	1.33011	NA	1.50073	NA	NA	NA	NA	0.906298	3.48794	1.26324	NA	3.23508	NA	2.4639	NA	4.31462	NA	NA	NA	NA	NA	3.15225	NA	NA	2.45467	-2.11118	NA	3.9217	NA	1.28374	4.7383	NA	NA	NA	4.14432	2.86715	4.36985	3.57561	4.13242	-1.80791	3.08179	1.97677	NA	2.22836	NA	1.93065	NA	NA	2.2209
pc4_170227_cpp485_sw	2.06269	NA	NA	NA	NA	NA	NA	NA	2.04	NA	NA	NA	NA	NA	NA	NA	NA	NA	NA	NA	1.75156	1.85344	NA	NA	NA	NA	NA	1.87829	NA	NA	2.91128	NA	NA	NA	4.19627	NA	3.74352	3.15386	3.77227	NA	-0.91644	1.80026	1.84017	0.513715	NA	1.7288	NA	NA	3.17935
pc4_170227_cpp486_sw	NA	2.85408	-0.518072	4.37964	NA	NA	NA	1.11176	5.38831	NA	NA	3.93926	NA	4.56299	1.3052	5.57631	NA	3.1777	NA	NA	NA	5.37549	NA	NA	5.11315	1.26981	2.88444	4.76062	5.21462	-0.242833	NA	NA	NA	2.49199	3.21134	NA	3.8522	3.08025	2.73036	0.690036	1.7907	2.79703	3.03971	2.95502	-0.694787	NA	NA	NA	1.20595
pc4_170227_cpp487_sw	NA	NA	0.62838	4.01636	NA	NA	NA	NA	5.62423	2.15788	NA	3.98474	NA	4.17557	2.80828	5.9002	NA	2.74077	NA	NA	NA	5.21878	NA	NA	4.42753	3.04664	2.43258	4.1619	4.90451	2.37837	NA	NA	NA	NA	2.62189	NA	3.99457	3.66627	3.24012	2.46988	2.34918	1.8188	0.900052	3.09699	NA	1.89735	NA	NA	2.19759
pc4_170227_cpp488_sw	NA	3.29942	3.66627	NA	0.818191	2.74099	NA	3.08158	6.15023	4.03168	NA	5.05925	NA	5.20193	2.57135	6.8483	NA	3.919	3.89347	NA	NA	4.91042	NA	NA	5.32829	3.2384	3.04599	5.40711	3.62665	3.40749	6.59863	NA	NA	NA	2.63525	5.26461	3.67105	3.39267	0.888361	2.21129	NA	1.84789	1.09072	2.89084	NA	0.873463	2.65456	NA	NA
pc4_170227_cpp489_sw	NA	3.94677	1.69716	NA	NA	NA	NA	-0.451615	5.67901	2.72526	NA	4.29427	NA	3.94174	NA	6.13199	NA	3.20466	NA	NA	NA	5.13463	NA	NA	3.7735	1.44496	1.01027	4.62028	3.02838	2.71357	5.4198	NA	NA	NA	2.35957	4.40063	4.14901	3.39462	2.46722	NA	1.76007	0.726684	NA	3.86709	0.586551	-0.34392	NA	NA	NA
pc4_170227_cpp490_sw	NA	3.03343	1.90844	2.27575	1.17247	2.98097	2.79784	1.43971	NA	NA	NA	4.09615	NA	3.50241	NA	5.43147	1.40577	2.96073	2.72873	NA	NA	4.04924	NA	NA	4.75302	NA	2.59691	5.60783	3.78515	NA	1.91457	NA	3.68138	NA	2.84471	NA	3.71564	3.94415	2.57049	2.82187	2.37002	2.56163	NA	1.25785	NA	2.20181	0.256498	NA	1.00085
pc4_170227_cpp491_sw	NA	3.21048	3.22006	3.43726	3.01173	-0.43156	3.40709	3.01292	NA	NA	NA	4.34555	NA	4.23419	4.84482	5.65075	0.731274	2.60959	3.91893	1.72382	NA	4.36225	NA	NA	5.17396	1.43674	2.8054	6.86214	4.30496	2.58689	2.97272	NA	5.41665	NA	3.90906	1.2391	3.94076	3.83917	3.87974	NA	1.87396	1.76516	NA	0.450067	NA	NA	NA	NA	2.0651
pc4_170227_pcpool19_sw	NA	NA	2.5762	1.96531	NA	NA	NA	0.226789	4.38792	NA	NA	3.27902	NA	3.99487	NA	5.01444	-0.774873	2.29549	NA	NA	0.888528	4.70849	NA	NA	3.69775	2.06867	2.11851	3.59325	2.39524	2.02632	3.83425	0.164845	NA	NA	3.92475	4.44617	3.95533	3.55696	3.6604	2.26391	2.41807	2.34289	NA	2.20351	NA	2.79845	NA	NA	1.53744
pc4_170301_cpp492_sw	NA	NA	2.29332	1.37852	NA	NA	NA	NA	4.18369	1.78601	NA	NA	NA	3.73846	NA	5.26858	NA	NA	NA	NA	NA	4.62393	NA	NA	3.77812	NA	1.55441	3.03219	NA	NA	3.89177	NA	NA	1.57547	2.21366	NA	3.4439	3.7965	2.08483	2.094	3.18494	2.96376	1.97281	3.40736	NA	1.74107	3.15631	4.97398	NA
pc4_170301_cpp493_sw	NA	NA	0.89064	NA	NA	NA	NA	0.885302	NA	NA	NA	3.02701	4.55289	1.01625	NA	4.48766	NA	NA	NA	NA	NA	3.42838	NA	NA	3.64382	NA	2.69619	3.9531	4.00368	NA	3.71995	NA	4.3973	NA	4.27413	4.70746	3.99507	3.83653	2.56616	2.61072	3.10161	1.4135	NA	2.43572	NA	0.96616	NA	NA	0.662833
pc4_170301_cpp494_sw	NA	NA	2.12345	3.01364	NA	1.97343	NA	NA	3.38059	0.03189	NA	2.92831	NA	2.92418	NA	4.87989	NA	1.61393	-0.835859	NA	NA	4.5005	NA	NA	3.8624	NA	2.75584	3.3436	4.26906	NA	3.97188	NA	5.05681	2.85638	3.83101	3.19001	3.91685	3.53875	3.49188	1.72134	2.26838	1.62004	NA	NA	NA	2.37212	NA	NA	2.79335
pc4_170301_cpp495_sw	NA	2.46871	3.38884	4.12625	NA	NA	NA	2.68168	5.58757	3.50908	NA	4.44089	NA	4.46013	1.79769	6.12127	NA	NA	2.61	1.44667	NA	5.4634	NA	NA	5.00711	1.66046	2.46151	5.09496	3.56041	1.69955	6.19567	NA	NA	NA	NA	NA	3.43645	3.60813	2.98679	2.15567	1.56382	2.35663	0.112559	2.92674	NA	NA	NA	NA	NA
pc4_170301_cpp496_sw	NA	3.86412	3.95252	3.72297	-0.737113	NA	NA	3.45642	5.71351	NA	NA	5.33576	NA	5.03344	NA	5.85386	3.75127	2.59238	1.8185	NA	NA	5.72472	NA	NA	5.36306	2.88048	1.77205	6.12962	4.24473	4.52107	5.96689	NA	2.44007	NA	3.71111	3.62826	4.02398	4.41961	2.97936	1.92576	2.1697	NA	NA	2.91645	NA	2.50054	2.46079	NA	0.25276
pc4_170301_cpp497_sw	NA	NA	NA	2.12939	NA	0.0684004	NA	-0.21614	5.06704	-0.931632	NA	3.71862	NA	0.758599	NA	4.66419	NA	NA	NA	NA	1.70406	3.94149	NA	NA	4.0738	NA	1.57207	4.90631	4.99443	2.39374	NA	NA	NA	NA	1.74794	1.89263	3.79796	3.80192	1.6647	0.378078	1.92526	2.79621	1.19514	3.5488	NA	2.58401	2.8373	4.31238	0.414234
pc4_170301_cpp498_sw	NA	NA	NA	2.60621	NA	1.41593	NA	NA	5.17851	1.90952	NA	NA	NA	3.02894	NA	4.72105	1.68198	NA	NA	NA	NA	4.23207	NA	NA	3.93906	1.57366	2.0473	4.85407	1.99211	NA	NA	NA	4.36239	1.72688	2.23596	NA	3.89953	3.5618	2.55201	0.527289	NA	2.88998	0.773697	3.37516	NA	1.98686	NA	NA	NA
pc4_170301_cpp499_sw	-0.93116	NA	NA	0.336065	NA	NA	2.38682	1.73827	4.39074	NA	NA	2.35113	NA	2.69248	NA	3.84518	NA	NA	NA	NA	0.881786	3.20621	NA	NA	3.08709	NA	NA	3.03377	2.52555	NA	NA	NA	5.19822	NA	3.86395	2.13055	3.82294	3.58131	3.47903	1.08302	0.633123	0.301887	2.5036	3.12686	NA	1.97364	0.419139	NA	1.29654
pc4_170301_cpp500_sw	NA	NA	NA	3.38054	NA	NA	NA	NA	5.16833	1.81056	NA	5.0981	2.77761	3.83967	NA	5.08597	NA	-0.532016	3.04415	NA	NA	4.74402	NA	NA	4.2334	0.493536	2.76289	5.08364	3.66864	2.77944	5.82307	NA	NA	NA	NA	3.84109	3.49756	4.07322	NA	2.20176	NA	0.6776	1.35354	3.07017	NA	2.5121	NA	NA	NA
pc4_170301_cpp501_sw	NA	NA	NA	1.52512	NA	NA	NA	NA	2.58116	-2.46777	NA	2.51773	5.06397	NA	0.344303	2.87755	0.133824	NA	NA	NA	NA	0.552225	NA	NA	NA	-0.601396	1.55033	2.25659	NA	NA	2.96306	NA	NA	NA	3.95484	NA	3.81293	3.05298	2.93298	NA	0.816626	2.3395	NA	1.97758	NA	1.52975	NA	NA	3.47849
pc4_170301_cpp502_sw	NA	NA	NA	2.55266	NA	NA	NA	2.20493	2.69593	NA	NA	2.9335	4.60509	1.89131	NA	5.24024	NA	NA	NA	NA	0.233917	4.54869	NA	NA	2.55552	1.2028	NA	NA	3.83282	NA	NA	NA	NA	NA	2.71734	4.28136	3.70368	4.11758	3.10084	2.20604	1.97697	2.60765	1.84115	3.39382	NA	1.3826	3.27175	NA	1.29448
pc4_170301_cpp503_sw	NA	NA	NA	2.8114	NA	NA	NA	2.56916	2.26215	NA	NA	3.22068	4.48476	3.02586	NA	5.47687	NA	NA	NA	NA	1.76818	4.53226	NA	NA	3.47216	NA	NA	NA	NA	NA	2.39016	NA	3.9501	NA	2.35463	4.84445	3.80475	4.18952	1.91619	2.11351	2.06183	0.227704	NA	3.29794	1.41715	1.82962	2.40845	NA	2.24778
pc4_170301_cpp504_sw	NA	NA	0.957129	3.07826	NA	NA	0.254095	1.59646	3.82982	0.930535	NA	NA	NA	4.04477	NA	5.73774	NA	NA	0.169712	NA	NA	4.88914	NA	NA	2.71373	-0.512595	NA	NA	2.65465	1.82019	NA	NA	3.25762	1.3307	2.70722	4.12011	4.06009	3.88603	2.8048	1.86352	NA	2.63206	NA	2.65454	NA	2.55391	NA	NA	1.9572
pc4_170301_cpp505_sw	NA	NA	2.11083	NA	NA	NA	NA	1.59922	5.80607	-2.12109	NA	3.90853	2.70605	1.6568	2.91424	4.19528	NA	NA	4.0911	NA	1.16967	4.17667	NA	NA	3.73153	-1.00562	2.97297	3.93682	NA	NA	NA	NA	NA	NA	2.88764	NA	3.96196	4.80655	2.71798	NA	2.24759	1.73817	2.40403	3.05929	0.473497	1.05327	NA	NA	NA
pc4_170301_cpp506_sw	NA	NA	2.6505	-0.420204	NA	NA	NA	2.21317	5.33434	2.19206	NA	4.17891	4.50915	2.69516	2.81611	4.20281	NA	NA	4.17429	NA	1.27914	4.56061	NA	NA	3.15231	1.68536	1.82345	3.96318	3.43529	NA	NA	NA	4.72336	NA	3.66709	3.37293	3.81251	3.61701	3.24721	2.51132	2.09753	2.89645	1.88834	1.56248	2.78992	2.18216	NA	NA	2.20016
pc4_170301_cpp507_sw	NA	NA	NA	2.77436	NA	NA	NA	NA	5.23278	NA	NA	NA	NA	3.80721	3.38528	6.1516	NA	3.41146	1.92992	NA	0.730301	5.65768	NA	NA	5.32931	NA	2.85369	3.98746	NA	NA	5.5479	3.80119	NA	NA	2.99192	NA	3.57241	2.85416	3.36957	NA	2.68619	4.02174	NA	2.35201	NA	NA	NA	NA	NA
pc4_170301_cpp508_sw	NA	NA	2.16175	3.16015	1.96969	1.97155	NA	0.828533	5.16855	NA	NA	2.99814	NA	4.16366	NA	5.04578	NA	1.96058	2.33159	NA	NA	4.95651	NA	NA	4.92185	0.411984	2.81872	4.06732	3.00829	NA	5.13791	2.02587	4.24052	NA	4.04535	2.76585	3.66773	3.47442	3.35905	NA	3.49035	2.41672	NA	3.03892	NA	2.07796	NA	NA	-1.02185
pc4_170301_cpp509_sw	NA	4.26779	4.10751	4.46223	NA	NA	NA	2.83172	7.35486	2.7395	NA	4.8272	NA	4.526	3.49422	6.32676	NA	3.93266	4.07375	2.34056	NA	6.30248	NA	NA	5.97632	2.96236	4.7138	6.67161	5.86494	2.61722	6.84548	NA	NA	NA	3.04038	NA	3.20758	4.07759	3.26227	1.675	-1.11819	2.59903	NA	3.71848	0.743206	2.47271	NA	4.09392	NA
pc4_170301_cpp510_sw	NA	NA	NA	2.14875	NA	NA	NA	NA	5.10218	NA	NA	3.05583	3.41093	1.24146	NA	3.50138	NA	1.41938	1.9303	NA	NA	3.0696	NA	NA	2.7009	NA	1.46893	3.83026	3.33986	0.812638	3.69628	NA	4.28802	NA	4.36799	0.0336287	3.95606	3.64447	3.39019	2.24821	NA	2.63174	0.961824	1.72131	NA	2.20777	NA	NA	1.80236
pc4_170301_cpp511_sw	NA	2.4996	1.27417	4.02945	NA	NA	NA	NA	4.70018	NA	NA	4.16374	NA	2.59643	NA	4.90052	NA	3.16541	1.97681	NA	NA	4.42743	NA	NA	4.52909	3.03082	-0.377589	6.38528	NA	3.70009	5.59196	-0.657253	4.3933	NA	3.53527	4.38521	3.39435	3.07716	3.31436	NA	2.15587	2.01431	NA	NA	NA	NA	3.88487	NA	NA
pc4_170301_cpp512_sw	NA	NA	4.90893	2.82761	NA	NA	NA	NA	4.35752	3.78555	NA	NA	NA	1.99305	NA	4.48222	2.21689	NA	NA	NA	NA	4.35211	NA	NA	4.76214	NA	2.51517	5.87971	3.03436	2.11616	4.84448	NA	4.43865	NA	4.26258	NA	4.18478	3.49944	4.04073	NA	NA	2.10683	0.772289	2.01289	NA	2.2197	NA	NA	0.0271992
pc4_170301_cpp513_sw	NA	NA	3.50201	2.5491	NA	NA	NA	2.47914	NA	NA	NA	4.14761	3.9664	4.22061	NA	6.07958	2.88008	3.52789	NA	NA	0.325371	5.29969	NA	NA	3.97339	1.38159	3.04704	4.46942	4.18058	0.98258	NA	NA	NA	NA	3.00672	NA	3.76392	3.48308	2.72448	2.29126	3.26168	1.4669	NA	3.11502	NA	-0.485772	NA	NA	NA
pc4_170301_cpp514_sw	NA	NA	3.32609	NA	-0.12313	NA	NA	2.76231	3.50951	NA	NA	4.20575	NA	3.91828	3.29512	6.00164	NA	1.95455	NA	NA	NA	4.72891	NA	NA	4.70112	1.37809	NA	4.25818	4.14471	NA	NA	NA	4.03446	NA	4.1259	3.60198	3.69987	4.24437	3.07567	1.43235	2.42941	2.09567	NA	3.12746	NA	NA	1.57463	NA	1.54594
pc4_170301_cpp515_sw	NA	NA	NA	NA	NA	NA	NA	NA	4.1275	NA	NA	NA	3.92506	3.02839	NA	3.53613	NA	NA	NA	NA	NA	4.1463	NA	NA	3.36841	NA	NA	3.50087	4.43396	NA	NA	NA	4.18268	NA	2.57627	NA	3.80151	4.112	2.55585	2.25814	3.14399	3.59059	NA	2.81997	NA	NA	NA	NA	1.55872
pc4_170301_cpp516_sw	NA	NA	0.68882	NA	NA	NA	NA	1.60595	3.51711	0.201262	NA	NA	NA	2.31323	NA	2.73884	NA	1.05207	NA	NA	NA	4.49932	NA	NA	2.98477	NA	2.3148	3.11632	4.01438	NA	NA	NA	4.60647	1.11581	3.40851	NA	4.11275	4.30017	3.28237	2.58165	2.58321	2.9199	NA	2.75548	-0.0312252	0.199955	2.78135	NA	NA
pc4_170301_cpp517_sw	NA	2.92479	NA	NA	NA	NA	NA	NA	2.76683	NA	NA	3.11207	NA	1.72678	NA	3.33947	NA	NA	NA	NA	NA	3.53812	NA	NA	3.05905	NA	NA	2.81955	NA	NA	NA	NA	5.13991	NA	3.9605	NA	3.72096	3.07378	3.36694	NA	3.11516	2.65428	NA	3.13449	NA	NA	2.26759	NA	NA
pc4_170301_pcpool20_sw	NA	NA	1.10401	3.05301	NA	NA	NA	1.92506	4.05359	NA	NA	3.24605	NA	3.88988	NA	5.14541	NA	1.72319	1.50197	NA	NA	4.53437	NA	NA	3.79618	NA	2.48699	3.9184	2.85925	NA	4.02489	-0.279647	NA	NA	4.34664	4.26891	3.71096	3.82193	3.416	NA	-0.178296	1.15847	NA	2.19397	NA	1.5283	NA	NA	1.96743
pc6_170727_cpp566_sw	NA	1.77392	1.74872	NA	NA	NA	NA	1.02123	3.42064	NA	NA	NA	NA	3.06305	NA	4.733	1.50451	NA	NA	NA	1.49913	4.42887	NA	NA	1.96111	1.68357	0.958494	2.87483	3.16806	1.78332	3.4035	NA	NA	NA	3.66012	3.71726	3.97798	3.95921	3.22166	2.36787	2.07354	2.6383	NA	3.54902	NA	1.82158	3.18511	NA	NA
pc6_170727_cpp567_sw	NA	NA	2.59163	4.41168	NA	NA	NA	2.31621	3.68591	NA	NA	NA	NA	3.91048	NA	5.49758	1.27804	NA	NA	NA	NA	4.73186	NA	NA	4.1259	NA	2.18111	NA	3.85729	2.30056	5.07775	0.200836	3.74392	NA	2.72565	3.68459	4.24885	4.2356	3.67991	0.382198	0.965053	2.34462	0.544745	3.45651	NA	2.01293	3.61174	4.91658	1.64208
pc6_170727_cpp568_sw	2.5093	NA	1.6184	3.85546	NA	NA	NA	0.451279	2.92231	NA	NA	3.1225	NA	2.69604	NA	5.39486	NA	NA	NA	NA	1.76786	4.34781	NA	NA	1.84641	NA	NA	NA	4.59503	NA	4.91392	NA	5.29463	NA	4.37225	0.718608	4.2741	3.89935	3.50434	0.89816	2.98171	0.218129	-0.183945	2.41034	NA	2.00003	NA	NA	2.85771
pc6_170727_cpp569_sw	NA	NA	NA	4.6796	0.32301	NA	NA	0.548381	2.58066	3.49949	NA	3.33807	NA	4.51838	1.83751	5.66192	NA	3.35714	NA	NA	NA	4.89859	NA	NA	3.96428	3.0658	NA	3.82556	2.97475	2.58402	NA	4.42104	3.86841	NA	2.5967	3.66538	3.62832	4.07821	2.77092	2.84353	1.52895	2.725	-0.844201	1.75968	0.104032	NA	3.97258	NA	2.17764
[truncated: 115 more rows]
[truncated: 5,000 more columns]
