# Supplementary material for: Proteomic-based stratification of intermediate-risk prostate cancer patients
Source: Life Sci Alliance. 2023 Dec 4;7(2):e202302146. doi: 10.26508/lsa.202302146 (PMC10698198; doi:10.26508/lsa.202302146)
Supplement: Supplemental Data 3. — A mapping file for the clinical and survival data. [file LSA-2023-02146_Supplemental_Data_3.xlsx]

## Sheet: sample_runs_to_patients_mapping
A mapping file that links Supplementary File 2 to the clinical and survival data in https://doi.org/10.7910/DVN/1RORIX.
Run	ID
170728_pc1_pcpool27_sw	CTRL-B
170730_pc1_pcpool31_sw	CTRL-B
170731_pc1_pcpool29_sw	CTRL-B
170802_pc1_pcpool32_sw	CTRL-B
170803_pc1_pcpool28_sw	CTRL-B
pc1_170127_pcpool1_sw	CTRL-B
pc1_170127_pcpool5_sw	CTRL-B
pc1_170131_pcpool10_sw	CTRL-B
pc1_170202_pcpool14_sw	CTRL-B
pc1_170206_pcpool18_sw	CTRL-B
pc1_170208_pcpool3_sw	CTRL-B
pc1_170210_pcpool6_sw	CTRL-B
pc1_170213_pcpool17_sw	CTRL-B
pc1_170215_pcpool16_sw	CTRL-B
pc1_170217_pcpool11_sw	CTRL-B
pc1_170727_pcpool23_sw	CTRL-B
170728_pc1_cpp582_sw	CTRL-A
170730_pc1_cpp644_sw	CTRL-A
170731_pc1_cpp612_sw	CTRL-A
170802_pc1_cpp660_sw	CTRL-A
170803_pc1_cpp596_sw	CTRL-A
pc1_170125_cpp1_sw	CTRL-A
pc1_170127_cpp110_sw	CTRL-A
pc1_170131_cpp222_sw	CTRL-A
pc1_170202_cpp330_sw	CTRL-A
pc1_170206_cpp436_sw	CTRL-A
pc1_170208_cpp54_sw	CTRL-A
pc1_170210_cpp138_sw	CTRL-A
pc1_170213_cpp414_sw	CTRL-A
pc1_170215_cpp386_sw	CTRL-A
pc1_170217_cpp250_sw	CTRL-A
pc1_170727_cpp518_sw	CTRL-A
170728_pc1_cpp583_sw	PPP0505
170728_pc1_cpp585_sw	PPP0509
170728_pc1_cpp590_sw	PPP0513
170728_pc1_cpp594_sw	PPP0515
170730_pc1_cpp645_sw	PPP0529
170730_pc1_cpp647_sw	PPP0531
170730_pc1_cpp652_sw	PPP0535
170730_pc1_cpp654_sw	PPP0537
170730_pc1_cpp657_sw	PPP0539
170730_pc1_cpp658_sw	PPP0539
170731_pc1_cpp587b_sw	PPP0511
170731_pc1_cpp588b_sw	PPP0511
170731_pc1_cpp591b_sw	PPP0513
170731_pc1_cpp613_sw	PPP0445
170731_pc1_cpp615_sw	PPP0447
170731_pc1_cpp616_sw	PPP0447
170731_pc1_cpp618_sw	PPP0449
170731_pc1_cpp620_sw	PPP0451
170731_pc1_cpp623_sw	PPP0453
170731_pc1_cpp626_sw	PPP0455
170731_pc1_cpp650b_sw	PPP0533
170802_pc1_cpp661_sw	PPP0541
170802_pc1_cpp662_sw	PPP0541
170802_pc1_cpp664_sw	PPP0545
170802_pc1_cpp667_sw	PPP0547
170802_pc1_cpp669_sw	PPP0549
170802_pc1_cpp672_sw	PPP0551
170802_pc1_cpp674_sw	PPP0553
170803_pc1_cpp597_sw	PPP0159
170803_pc1_cpp600_sw	PPP0225
170803_pc1_cpp602_sw	PPP0227
170803_pc1_cpp604_sw	PPP0393
170803_pc1_cpp606_sw	PPP0395
170803_pc1_cpp609_sw	PPP0397
170803_pc1_cpp610_sw	PPP0397
pc1_170125_cpp10_sw	PPP0009
pc1_170125_cpp2_sw	PPP0001
pc1_170125_cpp4_sw	PPP0003
pc1_170125_cpp6_sw	PPP0005
pc1_170125_cpp8_sw	PPP0007
pc1_170127_cpp111_sw	PPP0099
pc1_170127_cpp113_sw	PPP0101
pc1_170127_cpp114_sw	PPP0101
pc1_170127_cpp116_sw	PPP0103
pc1_170127_cpp118_sw	PPP0105
pc1_170127_cpp121_sw	PPP0107
pc1_170127_cpp123_sw	PPP0109
pc1_170127_cpp125_sw	PPP0111
pc1_170127_cpp126_sw	PPP0111
pc1_170127_cpp128_sw	PPP0113
pc1_170127_cpp12b_sw	PPP0013
pc1_170127_cpp130_sw	PPP0115
pc1_170127_cpp132_sw	PPP0117
pc1_170127_cpp134_sw	PPP0119
pc1_170127_cpp136_sw	PPP0121
pc1_170127_cpp14_sw	PPP0015
pc1_170127_cpp16_sw	PPP0017
pc1_170127_cpp18_sw	PPP0019
pc1_170127_cpp20_sw	PPP0021
pc1_170127_cpp21_sw	PPP0021
pc1_170127_cpp24_sw	PPP0023
pc1_170127_cpp27_sw	PPP0025
pc1_170131_cpp223_sw	PPP0223
pc1_170131_cpp225_sw	PPP0229
pc1_170131_cpp226_sw	PPP0229
pc1_170131_cpp228_sw	PPP0231
pc1_170131_cpp230_sw	PPP0233
pc1_170131_cpp233_sw	PPP0235
pc1_170131_cpp235_sw	PPP0237
pc1_170131_cpp237_sw	PPP0239
pc1_170131_cpp239_sw	PPP0241
pc1_170131_cpp241_sw	PPP0243
pc1_170131_cpp243_sw	PPP0245
pc1_170131_cpp246_sw	PPP0247
pc1_170131_cpp248_sw	PPP0249
pc1_170202_cpp331_sw	PPP0319
pc1_170202_cpp333_sw	PPP0321
pc1_170202_cpp336_sw	PPP0323
pc1_170202_cpp338_sw	PPP0325
pc1_170202_cpp340_sw	PPP0327
pc1_170202_cpp342_sw	PPP0329
pc1_170202_cpp344_sw	PPP0331
pc1_170202_cpp345_sw	PPP0331
pc1_170202_cpp347_sw	PPP0333
pc1_170202_cpp349_sw	PPP0335
pc1_170202_cpp351_sw	PPP0337
pc1_170202_cpp352_sw	PPP0337
pc1_170202_cpp354_sw	PPP0339
pc1_170202_cpp356_sw	PPP0341
pc1_170206_cpp437_sw	PPP0153
pc1_170206_cpp439_sw	PPP0157
pc1_170206_cpp441_sw	PPP0163
pc1_170206_cpp443_sw	PPP0167
pc1_170206_cpp444_sw	PPP0167
pc1_170206_cpp446_sw	PPP0169
pc1_170206_cpp448_sw	PPP0171
pc1_170206_cpp451_sw	PPP0177
pc1_170206_cpp453_sw	PPP0187
pc1_170206_cpp455_sw	PPP0189
pc1_170206_cpp457_sw	PPP0191
pc1_170206_cpp458_sw	PPP0191
pc1_170206_cpp460_sw	PPP0193
pc1_170206_cpp462_sw	PPP0195
pc1_170208_cpp55_sw	PPP0051
pc1_170208_cpp57_sw	PPP0053
pc1_170208_cpp59_sw	PPP0055
pc1_170208_cpp60_sw	PPP0055
pc1_170208_cpp62_sw	PPP0057
pc1_170208_cpp63_sw	PPP0057
pc1_170208_cpp65_sw	PPP0059
pc1_170208_cpp67_sw	PPP0061
pc1_170208_cpp69_sw	PPP0063
pc1_170208_cpp71_sw	PPP0065
pc1_170208_cpp73_sw	PPP0067
pc1_170208_cpp75_sw	PPP0069
pc1_170208_cpp78_sw	PPP0071
pc1_170208_cpp80_sw	PPP0073
pc1_170210_cpp139_sw	PPP0123
pc1_170210_cpp141_sw	PPP0125
pc1_170210_cpp143_sw	PPP0127
pc1_170210_cpp144_sw	PPP0127
pc1_170210_cpp146_sw	PPP0129
pc1_170210_cpp149_sw	PPP0131
pc1_170210_cpp151_sw	PPP0133
pc1_170210_cpp153_sw	PPP0135
pc1_170210_cpp156_sw	PPP0137
pc1_170210_cpp158_sw	PPP0139
pc1_170210_cpp160_sw	PPP0141
pc1_170210_cpp162_sw	PPP0143
pc1_170210_cpp164_sw	PPP0145
pc1_170213_cpp415_sw	PPP0049
pc1_170213_cpp417_sw	PPP0049
pc1_170213_cpp419_sw	PPP0123
pc1_170213_cpp421_sw	PPP0129
pc1_170213_cpp423_sw	PPP0133
pc1_170213_cpp426_sw	PPP0137
pc1_170213_cpp427_sw	PPP0137
pc1_170213_cpp429_sw	PPP0139
pc1_170213_cpp431_sw	PPP0141
pc1_170213_cpp433_sw	PPP0145
pc1_170215_cpp387_sw	PPP0369
pc1_170215_cpp390_sw	PPP0371
pc1_170215_cpp393_sw	PPP0373
pc1_170215_cpp395_sw	PPP0375
pc1_170215_cpp396_sw	PPP0375
pc1_170215_cpp398_sw	PPP0377
pc1_170215_cpp400_sw	PPP0379
pc1_170215_cpp402_sw	PPP0381
pc1_170215_cpp404_sw	PPP0383
pc1_170215_cpp406_sw	PPP0385
pc1_170215_cpp408_sw	PPP0387
pc1_170215_cpp410_sw	PPP0389
pc1_170215_cpp412_sw	PPP0391
pc1_170217_cpp251_sw	PPP0251
pc1_170217_cpp253_sw	PPP0253
pc1_170217_cpp254_sw	PPP0253
pc1_170217_cpp256_sw	PPP0255
pc1_170217_cpp259_sw	PPP0257
pc1_170217_cpp261_sw	PPP0259
pc1_170217_cpp263_sw	PPP0261
pc1_170217_cpp265_sw	PPP0263
pc1_170217_cpp266_sw	PPP0263
pc1_170217_cpp268_sw	PPP0265
pc1_170217_cpp270_sw	PPP0267
pc1_170217_cpp272_sw	PPP0269
pc1_170727_cpp519_sw	PPP0457
pc1_170727_cpp520_sw	PPP0457
pc1_170727_cpp523_sw	PPP0459
pc1_170727_cpp525_sw	PPP0461
pc1_170727_cpp526_sw	PPP0461
pc1_170727_cpp528_sw	PPP0463
pc1_170727_cpp530_sw	PPP0465
pc1_170727_cpp532_sw	PPP0467
170728_pc1_cpp584_sw	PPP0506
170728_pc1_cpp586_sw	PPP0510
170728_pc1_cpp592_sw	PPP0514
170728_pc1_cpp593_sw	PPP0514
170728_pc1_cpp595_sw	PPP0516
170730_pc1_cpp646_sw	PPP0530
170730_pc1_cpp648_sw	PPP0532
170730_pc1_cpp649_sw	PPP0532
170730_pc1_cpp651_sw	PPP0534
170730_pc1_cpp653_sw	PPP0536
170730_pc1_cpp655_sw	PPP0538
170730_pc1_cpp656_sw	PPP0538
170730_pc1_cpp659_sw	PPP0540
170731_pc1_cpp589b_sw	PPP0512
170731_pc1_cpp614_sw	PPP0446
170731_pc1_cpp617_sw	PPP0448
170731_pc1_cpp619_sw	PPP0450
170731_pc1_cpp621_sw	PPP0452
170731_pc1_cpp622_sw	PPP0452
170731_pc1_cpp624_sw	PPP0454
170731_pc1_cpp625_sw	PPP0454
170731_pc1_cpp627_sw	PPP0456
170802_pc1_cpp663_sw	PPP0542
170802_pc1_cpp665_sw	PPP0546
170802_pc1_cpp666_sw	PPP0546
170802_pc1_cpp668_sw	PPP0548
170802_pc1_cpp670_sw	PPP0550
170802_pc1_cpp671_sw	PPP0550
170802_pc1_cpp673_sw	PPP0552
170802_pc1_cpp675_sw	PPP0554
170803_pc1_cpp598_sw	PPP0160
170803_pc1_cpp599_sw	PPP0160
170803_pc1_cpp601_sw	PPP0226
170803_pc1_cpp603_sw	PPP0228
170803_pc1_cpp605_sw	PPP0394
170803_pc1_cpp607_sw	PPP0396
170803_pc1_cpp608_sw	PPP0396
170803_pc1_cpp611_sw	PPP0398
pc1_170125_cpp11_sw	PPP0010
pc1_170125_cpp3_sw	PPP0002
pc1_170125_cpp5_sw	PPP0004
pc1_170125_cpp7_sw	PPP0006
pc1_170125_cpp9_sw	PPP0008
pc1_170127_cpp112_sw	PPP0100
pc1_170127_cpp115_sw	PPP0102
pc1_170127_cpp117_sw	PPP0104
pc1_170127_cpp119_sw	PPP0106
pc1_170127_cpp120_sw	PPP0106
pc1_170127_cpp122_sw	PPP0108
pc1_170127_cpp124_sw	PPP0110
pc1_170127_cpp127_sw	PPP0112
pc1_170127_cpp129_sw	PPP0114
pc1_170127_cpp13_sw	PPP0014
pc1_170127_cpp131_sw	PPP0116
pc1_170127_cpp133_sw	PPP0118
pc1_170127_cpp135_sw	PPP0120
pc1_170127_cpp137_sw	PPP0122
pc1_170127_cpp15_sw	PPP0016
pc1_170127_cpp17_sw	PPP0018
pc1_170127_cpp19_sw	PPP0020
pc1_170127_cpp22_sw	PPP0022
pc1_170127_cpp23_sw	PPP0022
pc1_170127_cpp25_sw	PPP0024
pc1_170127_cpp26_sw	PPP0024
pc1_170127_cpp28_sw	PPP0026
pc1_170131_cpp224_sw	PPP0224
pc1_170131_cpp227_sw	PPP0230
pc1_170131_cpp229_sw	PPP0232
pc1_170131_cpp231_sw	PPP0234
pc1_170131_cpp232_sw	PPP0234
pc1_170131_cpp234_sw	PPP0236
pc1_170131_cpp236_sw	PPP0238
pc1_170131_cpp238_sw	PPP0240
pc1_170131_cpp240_sw	PPP0242
pc1_170131_cpp242_sw	PPP0244
pc1_170131_cpp244_sw	PPP0246
pc1_170131_cpp245_sw	PPP0246
pc1_170131_cpp247_sw	PPP0248
pc1_170131_cpp249_sw	PPP0250
pc1_170202_cpp332_sw	PPP0320
pc1_170202_cpp334_sw	PPP0322
pc1_170202_cpp335_sw	PPP0322
pc1_170202_cpp337_sw	PPP0324
pc1_170202_cpp339_sw	PPP0326
pc1_170202_cpp341_sw	PPP0328
pc1_170202_cpp343_sw	PPP0330
pc1_170202_cpp346_sw	PPP0332
pc1_170202_cpp348_sw	PPP0334
pc1_170202_cpp350_sw	PPP0336
pc1_170202_cpp353_sw	PPP0338
pc1_170202_cpp355_sw	PPP0340
pc1_170202_cpp357_sw	PPP0342
pc1_170206_cpp438_sw	PPP0154
pc1_170206_cpp440_sw	PPP0158
pc1_170206_cpp442_sw	PPP0164
pc1_170206_cpp445_sw	PPP0168
pc1_170206_cpp447_sw	PPP0170
pc1_170206_cpp449_sw	PPP0172
pc1_170206_cpp450_sw	PPP0172
pc1_170206_cpp452_sw	PPP0178
pc1_170206_cpp454_sw	PPP0188
pc1_170206_cpp456_sw	PPP0190
pc1_170206_cpp459_sw	PPP0192
pc1_170206_cpp461_sw	PPP0194
pc1_170206_cpp463_sw	PPP0196
pc1_170208_cpp56_sw	PPP0052
pc1_170208_cpp58_sw	PPP0054
pc1_170208_cpp61_sw	PPP0056
pc1_170208_cpp64_sw	PPP0058
pc1_170208_cpp66_sw	PPP0060
pc1_170208_cpp68_sw	PPP0062
pc1_170208_cpp70_sw	PPP0064
pc1_170208_cpp72_sw	PPP0066
pc1_170208_cpp74_sw	PPP0068
pc1_170208_cpp76_sw	PPP0070
pc1_170208_cpp77_sw	PPP0070
pc1_170208_cpp79_sw	PPP0072
pc1_170208_cpp81_sw	PPP0074
pc1_170210_cpp140_sw	PPP0124
pc1_170210_cpp142_sw	PPP0126
pc1_170210_cpp145_sw	PPP0128
pc1_170210_cpp147_sw	PPP0130
pc1_170210_cpp148_sw	PPP0130
pc1_170210_cpp150_sw	PPP0132
pc1_170210_cpp152_sw	PPP0134
pc1_170210_cpp154_sw	PPP0136
pc1_170210_cpp155_sw	PPP0136
pc1_170210_cpp157_sw	PPP0138
pc1_170210_cpp159_sw	PPP0140
pc1_170210_cpp161_sw	PPP0142
pc1_170210_cpp163_sw	PPP0144
pc1_170210_cpp165_sw	PPP0146
pc1_170213_cpp416_sw	PPP0050
pc1_170213_cpp418_sw	PPP0050
pc1_170213_cpp420_sw	PPP0124
pc1_170213_cpp422_sw	PPP0130
pc1_170213_cpp424_sw	PPP0134
pc1_170213_cpp425_sw	PPP0134
pc1_170213_cpp428_sw	PPP0138
pc1_170213_cpp430_sw	PPP0140
pc1_170213_cpp432_sw	PPP0142
pc1_170213_cpp434_sw	PPP0146
pc1_170213_cpp435_sw	PPP0146
pc1_170215_cpp388_sw	PPP0370
pc1_170215_cpp389_sw	PPP0370
pc1_170215_cpp391_sw	PPP0372
pc1_170215_cpp392_sw	PPP0372
pc1_170215_cpp394_sw	PPP0374
pc1_170215_cpp397_sw	PPP0376
pc1_170215_cpp399_sw	PPP0378
pc1_170215_cpp401_sw	PPP0380
pc1_170215_cpp403_sw	PPP0382
pc1_170215_cpp405_sw	PPP0384
pc1_170215_cpp407_sw	PPP0386
pc1_170215_cpp409_sw	PPP0388
pc1_170215_cpp411_sw	PPP0390
pc1_170215_cpp413_sw	PPP0392
pc1_170217_cpp252_sw	PPP0252
pc1_170217_cpp255_sw	PPP0254
pc1_170217_cpp257_sw	PPP0256
pc1_170217_cpp258_sw	PPP0256
pc1_170217_cpp260_sw	PPP0258
pc1_170217_cpp262_sw	PPP0260
pc1_170217_cpp264_sw	PPP0262
pc1_170217_cpp267_sw	PPP0264
pc1_170217_cpp269_sw	PPP0266
pc1_170217_cpp271_sw	PPP0268
pc1_170217_cpp273_sw	PPP0270
pc1_170727_cpp521_sw	PPP0458
pc1_170727_cpp522_sw	PPP0458
pc1_170727_cpp524_sw	PPP0460
pc1_170727_cpp527_sw	PPP0462
pc1_170727_cpp529_sw	PPP0464
pc1_170727_cpp531_sw	PPP0466
pc1_170727_cpp533_sw	PPP0468
pc2_170127_pcpool2_sw	CTRL-B
pc2_170130_pcpool6_sw	CTRL-B
pc2_170201_pcpool11_sw	CTRL-B
pc2_170203_pcpool15_sw	CTRL-B
pc2_170206_pcpool19_sw	CTRL-B
pc2_170208_pcpool5_sw	CTRL-B
pc2_170213_pcpool4_sw	CTRL-B
pc2_170215_pcpool12_sw	CTRL-B
pc2_170220_pcpool13_sw	CTRL-B
pc2_170220_pcpool18_sw	CTRL-B
pc2_170127_cpp29_sw	CTRL-A
pc2_170130_cpp138_sw	CTRL-A
pc2_170201_cpp250_sw	CTRL-A
pc2_170203_cpp358_sw	CTRL-A
pc2_170206_cpp464_sw	CTRL-A
pc2_170208_cpp110_sw	CTRL-A
pc2_170210_cpp82_sw	CTRL-A
pc2_170215_cpp274_sw	CTRL-A
pc2_170217_cpp436_sw	CTRL-A
pc2_170220_cpp302_sw	CTRL-A
pc2_170127_cpp30_sw	PPP0027
pc2_170127_cpp36_sw	PPP0033
pc2_170127_cpp38_sw	PPP0035
pc2_170127_cpp40_sw	PPP0037
pc2_170127_cpp42_sw	PPP0039
pc2_170127_cpp44_sw	PPP0041
pc2_170127_cpp47_sw	PPP0043
pc2_170127_cpp48_sw	PPP0043
pc2_170127_cpp50_sw	PPP0045
pc2_170127_cpp51_sw	PPP0047
pc2_170127_cpp53_sw	PPP0049
pc2_170130_cpp139_sw	PPP0123
pc2_170130_cpp141_sw	PPP0125
pc2_170130_cpp143_sw	PPP0127
pc2_170130_cpp144_sw	PPP0127
pc2_170130_cpp146_sw	PPP0129
pc2_170130_cpp149_sw	PPP0131
pc2_170130_cpp151_sw	PPP0133
pc2_170130_cpp153_sw	PPP0135
pc2_170130_cpp156_sw	PPP0137
pc2_170130_cpp158_sw	PPP0139
pc2_170130_cpp160_sw	PPP0141
pc2_170130_cpp162_sw	PPP0143
pc2_170130_cpp164_sw	PPP0145
pc2_170130_cpp32b_sw	PPP0029
pc2_170130_cpp34b_sw	PPP0031
pc2_170201_cpp251_sw	PPP0251
pc2_170201_cpp253_sw	PPP0253
pc2_170201_cpp254_sw	PPP0253
pc2_170201_cpp256_sw	PPP0255
pc2_170201_cpp259_sw	PPP0257
pc2_170201_cpp261_sw	PPP0259
pc2_170201_cpp263_sw	PPP0261
pc2_170201_cpp265_sw	PPP0263
pc2_170201_cpp266_sw	PPP0263
pc2_170201_cpp268_sw	PPP0265
pc2_170201_cpp270_sw	PPP0267
pc2_170201_cpp272_sw	PPP0269
pc2_170203_cpp359_sw	PPP0343
pc2_170203_cpp361_sw	PPP0345
pc2_170203_cpp363_sw	PPP0347
pc2_170203_cpp365_sw	PPP0349
pc2_170203_cpp368_sw	PPP0351
pc2_170203_cpp370_sw	PPP0353
pc2_170203_cpp372_sw	PPP0355
pc2_170203_cpp374_sw	PPP0357
pc2_170203_cpp375_sw	PPP0357
pc2_170203_cpp377_sw	PPP0359
pc2_170203_cpp379_sw	PPP0361
pc2_170203_cpp381_sw	PPP0365
pc2_170203_cpp383_sw	PPP0367
pc2_170206_cpp465_sw	PPP0399
pc2_170206_cpp467_sw	PPP0401
pc2_170206_cpp469_sw	PPP0403
pc2_170206_cpp472_sw	PPP0405
pc2_170206_cpp475_sw	PPP0407
pc2_170206_cpp476_sw	PPP0407
pc2_170206_cpp478_sw	PPP0409
pc2_170206_cpp480_sw	PPP0411
pc2_170206_cpp482_sw	PPP0413
pc2_170206_cpp484_sw	PPP0415
pc2_170206_cpp486_sw	PPP0417
pc2_170206_cpp488_sw	PPP0419
pc2_170206_cpp490_sw	PPP0421
pc2_170208_cpp111_sw	PPP0099
pc2_170208_cpp113_sw	PPP0101
pc2_170208_cpp114_sw	PPP0101
pc2_170208_cpp116_sw	PPP0103
pc2_170208_cpp118_sw	PPP0105
pc2_170208_cpp121_sw	PPP0107
pc2_170208_cpp123_sw	PPP0109
pc2_170208_cpp125_sw	PPP0111
pc2_170208_cpp126_sw	PPP0111
pc2_170208_cpp128_sw	PPP0113
pc2_170208_cpp130_sw	PPP0115
pc2_170208_cpp132_sw	PPP0117
pc2_170208_cpp134_sw	PPP0119
pc2_170208_cpp136_sw	PPP0121
pc2_170210_cpp83_sw	PPP0075
pc2_170210_cpp86_sw	PPP0077
pc2_170210_cpp88_sw	PPP0079
pc2_170210_cpp89_sw	PPP0079
pc2_170210_cpp91_sw	PPP0081
pc2_170213_cpp101_sw	PPP0091
pc2_170213_cpp104_sw	PPP0093
pc2_170213_cpp106_sw	PPP0095
pc2_170213_cpp108_sw	PPP0097
pc2_170213_cpp93_sw	PPP0083
pc2_170213_cpp95_sw	PPP0085
pc2_170213_cpp97_sw	PPP0087
pc2_170213_cpp99_sw	PPP0089
pc2_170215_cpp275_sw	PPP0271
pc2_170215_cpp277_sw	PPP0273
pc2_170215_cpp279_sw	PPP0275
pc2_170215_cpp281_sw	PPP0277
pc2_170215_cpp282_sw	PPP0277
pc2_170215_cpp284_sw	PPP0279
pc2_170215_cpp287_sw	PPP0281
pc2_170215_cpp289_sw	PPP0283
pc2_170215_cpp291_sw	PPP0285
pc2_170215_cpp292_sw	PPP0285
pc2_170215_cpp294_sw	PPP0287
pc2_170215_cpp296_sw	PPP0289
pc2_170215_cpp298_sw	PPP0291
pc2_170215_cpp300_sw	PPP0293
pc2_170217_cpp437_sw	PPP0153
pc2_170217_cpp439_sw	PPP0157
pc2_170217_cpp441_sw	PPP0163
pc2_170217_cpp443_sw	PPP0167
pc2_170217_cpp444_sw	PPP0167
pc2_170217_cpp446_sw	PPP0169
pc2_170217_cpp448_sw	PPP0171
pc2_170217_cpp451_sw	PPP0177
pc2_170217_cpp453_sw	PPP0187
pc2_170217_cpp455_sw	PPP0189
pc2_170217_cpp457_sw	PPP0191
pc2_170220_cpp303_sw	PPP0295
pc2_170220_cpp305_sw	PPP0297
pc2_170220_cpp307_sw	PPP0299
pc2_170220_cpp310_sw	PPP0301
pc2_170220_cpp312_sw	PPP0303
pc2_170220_cpp313b_sw	PPP0303
pc2_170220_cpp315_sw	PPP0305
pc2_170220_cpp317_sw	PPP0307
pc2_170220_cpp319_sw	PPP0309
pc2_170220_cpp321b_sw	PPP0311
pc2_170220_cpp323b_sw	PPP0313
pc2_170220_cpp325b_sw	PPP0315
pc2_170220_cpp326_sw	PPP0315
pc2_170220_cpp328_sw	PPP0317
pc2_170220_cpp458b_sw	PPP0191
pc2_170220_cpp460_sw	PPP0193
pc2_170220_cpp462_sw	PPP0195
pc2_170127_cpp31_sw	PPP0028
pc2_170127_cpp35_sw	PPP0032
pc2_170127_cpp37_sw	PPP0034
pc2_170127_cpp39_sw	PPP0036
pc2_170127_cpp41_sw	PPP0038
pc2_170127_cpp43_sw	PPP0040
pc2_170127_cpp45_sw	PPP0042
pc2_170127_cpp46_sw	PPP0042
pc2_170127_cpp49_sw	PPP0044
pc2_170127_cpp52_sw	PPP0048
pc2_170130_cpp140_sw	PPP0124
pc2_170130_cpp142_sw	PPP0126
pc2_170130_cpp145_sw	PPP0128
pc2_170130_cpp147_sw	PPP0130
pc2_170130_cpp148_sw	PPP0130
pc2_170130_cpp150_sw	PPP0132
pc2_170130_cpp152_sw	PPP0134
pc2_170130_cpp154_sw	PPP0136
pc2_170130_cpp155_sw	PPP0136
pc2_170130_cpp157_sw	PPP0138
pc2_170130_cpp159_sw	PPP0140
pc2_170130_cpp161_sw	PPP0142
pc2_170130_cpp163_sw	PPP0144
pc2_170130_cpp165_sw	PPP0146
pc2_170130_cpp33b_sw	PPP0030
pc2_170201_cpp252_sw	PPP0252
pc2_170201_cpp255_sw	PPP0254
pc2_170201_cpp257_sw	PPP0256
pc2_170201_cpp258_sw	PPP0256
pc2_170201_cpp260_sw	PPP0258
pc2_170201_cpp262_sw	PPP0260
pc2_170201_cpp264_sw	PPP0262
pc2_170201_cpp267_sw	PPP0264
pc2_170201_cpp269_sw	PPP0266
pc2_170201_cpp271_sw	PPP0268
pc2_170201_cpp273_sw	PPP0270
pc2_170203_cpp360_sw	PPP0344
pc2_170203_cpp362_sw	PPP0346
pc2_170203_cpp364_sw	PPP0348
pc2_170203_cpp366_sw	PPP0350
pc2_170203_cpp367_sw	PPP0350
pc2_170203_cpp369_sw	PPP0352
pc2_170203_cpp371_sw	PPP0354
pc2_170203_cpp373_sw	PPP0356
pc2_170203_cpp376_sw	PPP0358
pc2_170203_cpp378_sw	PPP0360
pc2_170203_cpp380_sw	PPP0362
pc2_170203_cpp382_sw	PPP0366
pc2_170203_cpp384_sw	PPP0368
pc2_170203_cpp385_sw	PPP0368
pc2_170206_cpp466_sw	PPP0400
pc2_170206_cpp468_sw	PPP0402
pc2_170206_cpp470_sw	PPP0404
pc2_170206_cpp471_sw	PPP0404
pc2_170206_cpp473_sw	PPP0406
pc2_170206_cpp474_sw	PPP0406
pc2_170206_cpp477_sw	PPP0408
pc2_170206_cpp479_sw	PPP0410
pc2_170206_cpp481_sw	PPP0412
pc2_170206_cpp483_sw	PPP0414
pc2_170206_cpp485_sw	PPP0416
pc2_170206_cpp487_sw	PPP0418
pc2_170206_cpp489_sw	PPP0420
pc2_170206_cpp491_sw	PPP0422
pc2_170208_cpp112_sw	PPP0100
pc2_170208_cpp115_sw	PPP0102
pc2_170208_cpp117_sw	PPP0104
pc2_170208_cpp119_sw	PPP0106
pc2_170208_cpp120_sw	PPP0106
pc2_170208_cpp122_sw	PPP0108
pc2_170208_cpp124_sw	PPP0110
pc2_170208_cpp127_sw	PPP0112
pc2_170208_cpp129_sw	PPP0114
pc2_170208_cpp131_sw	PPP0116
pc2_170208_cpp133_sw	PPP0118
pc2_170208_cpp135_sw	PPP0120
pc2_170208_cpp137_sw	PPP0122
pc2_170210_cpp84_sw	PPP0076
pc2_170210_cpp85_sw	PPP0076
pc2_170210_cpp87_sw	PPP0078
pc2_170210_cpp90_sw	PPP0080
pc2_170213_cpp100_sw	PPP0090
pc2_170213_cpp102_sw	PPP0092
pc2_170213_cpp103_sw	PPP0092
pc2_170213_cpp105_sw	PPP0094
pc2_170213_cpp107_sw	PPP0096
pc2_170213_cpp109_sw	PPP0098
pc2_170213_cpp92b_sw	PPP0082
pc2_170213_cpp94_sw	PPP0084
pc2_170213_cpp96_sw	PPP0086
pc2_170213_cpp98_sw	PPP0088
pc2_170215_cpp276_sw	PPP0272
pc2_170215_cpp278_sw	PPP0274
pc2_170215_cpp280_sw	PPP0276
pc2_170215_cpp283_sw	PPP0278
pc2_170215_cpp285_sw	PPP0280
pc2_170215_cpp286_sw	PPP0280
pc2_170215_cpp288_sw	PPP0282
pc2_170215_cpp290_sw	PPP0284
pc2_170215_cpp293_sw	PPP0286
pc2_170215_cpp295_sw	PPP0288
pc2_170215_cpp297_sw	PPP0290
pc2_170215_cpp299_sw	PPP0292
pc2_170215_cpp301_sw	PPP0294
pc2_170217_cpp438_sw	PPP0154
pc2_170217_cpp440_sw	PPP0158
pc2_170217_cpp442_sw	PPP0164
pc2_170217_cpp445_sw	PPP0168
pc2_170217_cpp447_sw	PPP0170
pc2_170217_cpp449_sw	PPP0172
pc2_170217_cpp450_sw	PPP0172
pc2_170217_cpp452_sw	PPP0178
pc2_170217_cpp454_sw	PPP0188
pc2_170217_cpp456_sw	PPP0190
pc2_170220_cpp304b_sw	PPP0296
pc2_170220_cpp306b_sw	PPP0298
pc2_170220_cpp308_sw	PPP0300
pc2_170220_cpp309_sw	PPP0300
pc2_170220_cpp311_sw	PPP0302
pc2_170220_cpp314_sw	PPP0304
pc2_170220_cpp316c_sw	PPP0306
pc2_170220_cpp318b_sw	PPP0308
pc2_170220_cpp320_sw	PPP0310
pc2_170220_cpp322_sw	PPP0312
pc2_170220_cpp324_sw	PPP0314
pc2_170220_cpp327b_sw	PPP0316
pc2_170220_cpp329b_sw	PPP0318
pc2_170220_cpp459_sw	PPP0192
pc2_170220_cpp461_sw	PPP0194
pc2_170220_cpp463_sw	PPP0196
pc3_161121_sw_2ug_1	CTRL-B
pc3_161121_sw_2ug_3	CTRL-B
pc3_170130_pcpool3_sw	CTRL-B
pc3_170130_pcpool8_sw	CTRL-B
pc3_170202_pcpool12_sw	CTRL-B
pc3_170206_pcpool16_sw	CTRL-B
pc3_170213_pcpool2_sw	CTRL-B
pc3_170213_pcpool20b_sw	CTRL-B
pc3_170215_pcpool15_sw	CTRL-B
pc3_170217_pcpool9_sw	CTRL-B
pc3_170220_pcpool14_sw	CTRL-B
pc3_170125_cpp54_sw	CTRL-A
pc3_170130_cpp166_sw	CTRL-A
pc3_170202_cpp274_sw	CTRL-A
pc3_170206_cpp386_sw	CTRL-A
pc3_170210_cpp492_sw	CTRL-A
pc3_170213_cpp29_sw	CTRL-A
pc3_170215_cpp358_sw	CTRL-A
pc3_170217_cpp194_sw	CTRL-A
pc3_170220_cpp330_sw	CTRL-A
pc3_170125_cpp55_sw	PPP0051
pc3_170125_cpp59_sw	PPP0055
pc3_170125_cpp60_sw	PPP0055
pc3_170125_cpp62_sw	PPP0057
pc3_170125_cpp63_sw	PPP0057
pc3_170125_cpp67_sw	PPP0061
pc3_170125_cpp69_sw	PPP0063
pc3_170125_cpp71_sw	PPP0065
pc3_170125_cpp78_sw	PPP0071
pc3_170127_cpp80_sw	PPP0073
pc3_170130_cpp167_sw	PPP0173
pc3_170130_cpp170_sw	PPP0175
pc3_170130_cpp172_sw	PPP0177
pc3_170130_cpp174_sw	PPP0179
pc3_170130_cpp175_sw	PPP0179
pc3_170130_cpp177_sw	PPP0181
pc3_170130_cpp179_sw	PPP0183
pc3_170130_cpp181_sw	PPP0185
pc3_170130_cpp184_sw	PPP0187
pc3_170130_cpp186_sw	PPP0189
pc3_170130_cpp188_sw	PPP0191
pc3_170130_cpp190_sw	PPP0193
pc3_170130_cpp192_sw	PPP0195
pc3_170130_cpp57b_sw	PPP0053
pc3_170130_cpp65b_sw	PPP0059
pc3_170130_cpp73b_sw	PPP0067
pc3_170130_cpp75b_sw	PPP0069
pc3_170202_cpp275_sw	PPP0271
pc3_170202_cpp277_sw	PPP0273
pc3_170202_cpp279_sw	PPP0275
pc3_170202_cpp281_sw	PPP0277
pc3_170202_cpp282_sw	PPP0277
pc3_170202_cpp284_sw	PPP0279
pc3_170202_cpp287_sw	PPP0281
pc3_170202_cpp289_sw	PPP0283
pc3_170202_cpp291_sw	PPP0285
pc3_170202_cpp292_sw	PPP0285
pc3_170202_cpp294_sw	PPP0287
pc3_170202_cpp296_sw	PPP0289
pc3_170202_cpp298_sw	PPP0291
pc3_170202_cpp300_sw	PPP0293
pc3_170206_cpp387_sw	PPP0369
pc3_170206_cpp390_sw	PPP0371
pc3_170206_cpp393_sw	PPP0373
pc3_170206_cpp395_sw	PPP0375
pc3_170206_cpp396_sw	PPP0375
pc3_170206_cpp398_sw	PPP0377
pc3_170206_cpp400_sw	PPP0379
pc3_170206_cpp402_sw	PPP0381
pc3_170206_cpp404_sw	PPP0383
pc3_170206_cpp406_sw	PPP0385
pc3_170206_cpp408_sw	PPP0387
pc3_170206_cpp410_sw	PPP0389
pc3_170206_cpp412_sw	PPP0391
pc3_170210_cpp493_sw	PPP0423
pc3_170210_cpp495_sw	PPP0425
pc3_170210_cpp497_sw	PPP0427
pc3_170210_cpp498_sw	PPP0427
pc3_170210_cpp500_sw	PPP0429
pc3_170210_cpp502_sw	PPP0431
pc3_170210_cpp505_sw	PPP0433
pc3_170210_cpp507_sw	PPP0435
pc3_170210_cpp509_sw	PPP0437
pc3_170210_cpp511_sw	PPP0439
pc3_170210_cpp513_sw	PPP0441
pc3_170210_cpp515_sw	PPP0443
pc3_170213_cpp30_sw	PPP0027
pc3_170213_cpp32_sw	PPP0029
pc3_170213_cpp34_sw	PPP0031
pc3_170213_cpp36_sw	PPP0033
pc3_170213_cpp38_sw	PPP0035
pc3_170213_cpp40_sw	PPP0037
pc3_170213_cpp44_sw	PPP0041
pc3_170213_cpp47_sw	PPP0043
pc3_170213_cpp48_sw	PPP0043
pc3_170213_cpp50_sw	PPP0045
pc3_170213_cpp51_sw	PPP0047
pc3_170213_cpp516b_sw	PPP0443
pc3_170213_cpp53_sw	PPP0049
pc3_170215_cpp359_sw	PPP0343
pc3_170215_cpp361_sw	PPP0345
pc3_170215_cpp363_sw	PPP0347
pc3_170215_cpp365_sw	PPP0349
pc3_170215_cpp368_sw	PPP0351
pc3_170215_cpp370_sw	PPP0353
pc3_170215_cpp372_sw	PPP0355
pc3_170215_cpp374_sw	PPP0357
pc3_170215_cpp375_sw	PPP0357
pc3_170215_cpp377_sw	PPP0359
pc3_170215_cpp379_sw	PPP0361
pc3_170215_cpp381_sw	PPP0365
pc3_170215_cpp383_sw	PPP0367
pc3_170215_cpp42b_sw	PPP0039
pc3_170217_cpp195_sw	PPP0197
pc3_170217_cpp197_sw	PPP0199
pc3_170217_cpp199_sw	PPP0201
pc3_170217_cpp200_sw	PPP0201
pc3_170217_cpp202_sw	PPP0203
pc3_170217_cpp204_sw	PPP0205
pc3_170217_cpp207_sw	PPP0207
pc3_170217_cpp209_sw	PPP0211
pc3_170217_cpp211_sw	PPP0213
pc3_170217_cpp214_sw	PPP0215
pc3_170217_cpp216_sw	PPP0217
pc3_170217_cpp218_sw	PPP0219
pc3_170217_cpp220_sw	PPP0221
pc3_170220_cpp331_sw	PPP0319
pc3_170220_cpp333_sw	PPP0321
pc3_170220_cpp336_sw	PPP0323
pc3_170220_cpp338_sw	PPP0325
pc3_170220_cpp340_sw	PPP0327
pc3_170220_cpp342_sw	PPP0329
pc3_170220_cpp344_sw	PPP0331
pc3_170220_cpp345_sw	PPP0331
pc3_170220_cpp347_sw	PPP0333
pc3_170220_cpp349_sw	PPP0335
pc3_170220_cpp351_sw	PPP0337
pc3_170220_cpp352_sw	PPP0337
pc3_170220_cpp354_sw	PPP0339
pc3_170220_cpp356_sw	PPP0341
pc3_170125_cpp58_sw	PPP0054
pc3_170125_cpp61_sw	PPP0056
pc3_170125_cpp66_sw	PPP0060
pc3_170125_cpp68_sw	PPP0062
pc3_170125_cpp70_sw	PPP0064
pc3_170125_cpp72_sw	PPP0066
pc3_170125_cpp76_sw	PPP0070
pc3_170125_cpp77_sw	PPP0070
pc3_170130_cpp168_sw	PPP0174
pc3_170130_cpp169_sw	PPP0174
pc3_170130_cpp171_sw	PPP0176
pc3_170130_cpp173_sw	PPP0178
pc3_170130_cpp176_sw	PPP0180
pc3_170130_cpp178_sw	PPP0182
pc3_170130_cpp180_sw	PPP0184
pc3_170130_cpp182_sw	PPP0186
pc3_170130_cpp183_sw	PPP0186
pc3_170130_cpp185_sw	PPP0188
pc3_170130_cpp187_sw	PPP0190
pc3_170130_cpp189_sw	PPP0192
pc3_170130_cpp191_sw	PPP0194
pc3_170130_cpp193_sw	PPP0196
pc3_170130_cpp56b_sw	PPP0052
pc3_170130_cpp64b_sw	PPP0058
pc3_170130_cpp74b_sw	PPP0068
pc3_170130_cpp79b_sw	PPP0072
pc3_170130_cpp81_sw	PPP0074
pc3_170202_cpp276_sw	PPP0272
pc3_170202_cpp278_sw	PPP0274
pc3_170202_cpp280_sw	PPP0276
pc3_170202_cpp283_sw	PPP0278
pc3_170202_cpp285_sw	PPP0280
pc3_170202_cpp286_sw	PPP0280
pc3_170202_cpp288_sw	PPP0282
pc3_170202_cpp290_sw	PPP0284
pc3_170202_cpp293_sw	PPP0286
pc3_170202_cpp295_sw	PPP0288
pc3_170202_cpp297_sw	PPP0290
pc3_170202_cpp299_sw	PPP0292
pc3_170202_cpp301_sw	PPP0294
pc3_170206_cpp388_sw	PPP0370
pc3_170206_cpp389_sw	PPP0370
pc3_170206_cpp391_sw	PPP0372
pc3_170206_cpp392_sw	PPP0372
pc3_170206_cpp394_sw	PPP0374
pc3_170206_cpp397_sw	PPP0376
pc3_170206_cpp399_sw	PPP0378
pc3_170206_cpp401_sw	PPP0380
pc3_170206_cpp403_sw	PPP0382
pc3_170206_cpp405_sw	PPP0384
pc3_170206_cpp407_sw	PPP0386
pc3_170206_cpp409_sw	PPP0388
pc3_170206_cpp411_sw	PPP0390
pc3_170206_cpp413_sw	PPP0392
pc3_170210_cpp494_sw	PPP0424
pc3_170210_cpp496_sw	PPP0426
pc3_170210_cpp499_sw	PPP0428
pc3_170210_cpp501_sw	PPP0430
pc3_170210_cpp503_sw	PPP0432
pc3_170210_cpp504_sw	PPP0432
pc3_170210_cpp506_sw	PPP0434
pc3_170210_cpp508_sw	PPP0436
pc3_170210_cpp510_sw	PPP0438
pc3_170210_cpp512_sw	PPP0440
pc3_170210_cpp514_sw	PPP0442
pc3_170213_cpp31_sw	PPP0028
pc3_170213_cpp33_sw	PPP0030
pc3_170213_cpp35_sw	PPP0032
pc3_170213_cpp37_sw	PPP0034
pc3_170213_cpp39_sw	PPP0036
pc3_170213_cpp43_sw	PPP0040
pc3_170213_cpp45_sw	PPP0042
pc3_170213_cpp46_sw	PPP0042
pc3_170213_cpp49_sw	PPP0044
pc3_170213_cpp517b_sw	PPP0444
pc3_170213_cpp52_sw	PPP0048
pc3_170215_cpp360_sw	PPP0344
pc3_170215_cpp362_sw	PPP0346
pc3_170215_cpp364_sw	PPP0348
pc3_170215_cpp366_sw	PPP0350
pc3_170215_cpp367_sw	PPP0350
pc3_170215_cpp369_sw	PPP0352
pc3_170215_cpp371_sw	PPP0354
pc3_170215_cpp373_sw	PPP0356
pc3_170215_cpp376_sw	PPP0358
pc3_170215_cpp378_sw	PPP0360
pc3_170215_cpp380_sw	PPP0362
pc3_170215_cpp382_sw	PPP0366
pc3_170215_cpp384_sw	PPP0368
pc3_170215_cpp385_sw	PPP0368
pc3_170215_cpp41b_sw	PPP0038
pc3_170217_cpp196_sw	PPP0198
pc3_170217_cpp198_sw	PPP0200
pc3_170217_cpp201_sw	PPP0202
pc3_170217_cpp203_sw	PPP0204
pc3_170217_cpp205_sw	PPP0206
pc3_170217_cpp206_sw	PPP0206
pc3_170217_cpp208_sw	PPP0208
pc3_170217_cpp210_sw	PPP0212
pc3_170217_cpp212_sw	PPP0214
pc3_170217_cpp213_sw	PPP0214
pc3_170217_cpp215_sw	PPP0216
pc3_170217_cpp217_sw	PPP0218
pc3_170217_cpp219_sw	PPP0220
pc3_170217_cpp221_sw	PPP0222
pc3_170220_cpp332_sw	PPP0320
pc3_170220_cpp334_sw	PPP0322
pc3_170220_cpp335_sw	PPP0322
pc3_170220_cpp337_sw	PPP0324
pc3_170220_cpp339_sw	PPP0326
pc3_170220_cpp341_sw	PPP0328
pc3_170220_cpp343_sw	PPP0330
pc3_170220_cpp346_sw	PPP0332
pc3_170220_cpp348_sw	PPP0334
pc3_170220_cpp350_sw	PPP0336
pc3_170220_cpp353_sw	PPP0338
pc3_170220_cpp355_sw	PPP0340
pc3_170220_cpp357_sw	PPP0342
pc4_161121_sw_2ug_1	CTRL-B
pc4_161121_sw_2ug_3	CTRL-B
pc4_170124_pcpool4_sw	CTRL-B
pc4_170127_pcpool9_sw	CTRL-B
pc4_170130_pcpool13_sw	CTRL-B
pc4_170201_pcpool17_sw	CTRL-B
pc4_170206_pcpool1b_sw	CTRL-B
pc4_170223_pcpool10_sw	CTRL-B
pc4_170224_pcpool8_sw	CTRL-B
pc4_170227_pcpool19_sw	CTRL-B
pc4_170301_pcpool20_sw	CTRL-B
pc4_170711_pcpool24_sw	CTRL-B
pc4_170712_pcpool28_sw	CTRL-B
pc4_170714_pcpool32_sw	CTRL-B
pc4_170715_pcpool23_sw	CTRL-B
pc4_170716_pcpool25_sw	CTRL-B
pc4_170718_pcpool27_sw	CTRL-B
pc4_170124_cpp82_sw	CTRL-A
pc4_170127_cpp194_sw	CTRL-A
pc4_170130_cpp302_sw	CTRL-A
pc4_170201_cpp414_sw	CTRL-A
pc4_170203_cpp1_sw	CTRL-A
pc4_170223_cpp222_sw	CTRL-A
pc4_170224_cpp166_sw	CTRL-A
pc4_170227_cpp464_sw	CTRL-A
pc4_170301_cpp492_sw	CTRL-A
pc4_170711_cpp534_sw	CTRL-A
pc4_170712_cpp596_sw	CTRL-A
pc4_170715_cpp518_sw	CTRL-A
pc4_170716_cpp550_sw	CTRL-A
pc4_170718_cpp582_sw	CTRL-A
pc4_170124_cpp101_sw	PPP0091
pc4_170124_cpp104_sw	PPP0093
pc4_170124_cpp106_sw	PPP0095
pc4_170124_cpp108_sw	PPP0097
pc4_170124_cpp83_sw	PPP0075
pc4_170124_cpp86_sw	PPP0077
pc4_170124_cpp88_sw	PPP0079
pc4_170124_cpp89_sw	PPP0079
pc4_170124_cpp91_sw	PPP0081
pc4_170124_cpp93_sw	PPP0083
pc4_170124_cpp95_sw	PPP0085
pc4_170124_cpp97_sw	PPP0087
pc4_170124_cpp99_sw	PPP0089
pc4_170127_cpp195_sw	PPP0197
pc4_170127_cpp197_sw	PPP0199
pc4_170127_cpp199_sw	PPP0201
pc4_170127_cpp200_sw	PPP0201
pc4_170127_cpp202_sw	PPP0203
pc4_170127_cpp204_sw	PPP0205
pc4_170127_cpp207_sw	PPP0207
pc4_170127_cpp209_sw	PPP0211
pc4_170127_cpp211_sw	PPP0213
pc4_170127_cpp214_sw	PPP0215
pc4_170127_cpp216_sw	PPP0217
pc4_170127_cpp218_sw	PPP0219
pc4_170127_cpp220_sw	PPP0221
pc4_170130_cpp303_sw	PPP0295
pc4_170130_cpp305_sw	PPP0297
pc4_170130_cpp307_sw	PPP0299
pc4_170130_cpp310_sw	PPP0301
pc4_170130_cpp312_sw	PPP0303
pc4_170130_cpp313_sw	PPP0303
pc4_170130_cpp315_sw	PPP0305
pc4_170130_cpp317_sw	PPP0307
pc4_170130_cpp319_sw	PPP0309
pc4_170130_cpp321_sw	PPP0311
pc4_170130_cpp323_sw	PPP0313
pc4_170130_cpp325_sw	PPP0315
pc4_170130_cpp326_sw	PPP0315
pc4_170130_cpp328_sw	PPP0317
pc4_170201_cpp415_sw	PPP0049
pc4_170201_cpp417_sw	PPP0049
pc4_170201_cpp419_sw	PPP0123
pc4_170201_cpp421_sw	PPP0129
pc4_170201_cpp423b_sw	PPP0133
pc4_170201_cpp426_sw	PPP0137
pc4_170201_cpp427_sw	PPP0137
pc4_170201_cpp429_sw	PPP0139
pc4_170201_cpp431_sw	PPP0141
pc4_170201_cpp433_sw	PPP0145
pc4_170203_cpp10_sw	PPP0009
pc4_170203_cpp12_sw	PPP0013
pc4_170203_cpp14_sw	PPP0015
pc4_170203_cpp16_sw	PPP0017
pc4_170203_cpp18_sw	PPP0019
pc4_170203_cpp2_sw	PPP0001
pc4_170203_cpp20_sw	PPP0021
pc4_170203_cpp21_sw	PPP0021
pc4_170203_cpp24_sw	PPP0023
pc4_170203_cpp27_sw	PPP0025
pc4_170203_cpp4_sw	PPP0003
pc4_170203_cpp6_sw	PPP0005
pc4_170203_cpp8_sw	PPP0007
pc4_170223_cpp223_sw	PPP0223
pc4_170223_cpp225_sw	PPP0229
pc4_170223_cpp226_sw	PPP0229
pc4_170223_cpp228_sw	PPP0231
pc4_170223_cpp230_sw	PPP0233
pc4_170223_cpp233_sw	PPP0235
pc4_170223_cpp235_sw	PPP0237
pc4_170223_cpp237_sw	PPP0239
pc4_170223_cpp239_sw	PPP0241
pc4_170223_cpp241_sw	PPP0243
pc4_170223_cpp243_sw	PPP0245
pc4_170223_cpp246_sw	PPP0247
pc4_170223_cpp248_sw	PPP0249
pc4_170224_cpp167_sw	PPP0173
pc4_170224_cpp170_sw	PPP0175
pc4_170224_cpp172_sw	PPP0177
pc4_170224_cpp174_sw	PPP0179
pc4_170224_cpp175_sw	PPP0179
pc4_170224_cpp177_sw	PPP0181
pc4_170224_cpp179_sw	PPP0183
pc4_170224_cpp181_sw	PPP0185
pc4_170224_cpp184_sw	PPP0187
pc4_170224_cpp186_sw	PPP0189
pc4_170224_cpp188_sw	PPP0191
pc4_170224_cpp190_sw	PPP0193
pc4_170224_cpp192_sw	PPP0195
pc4_170227_cpp465_sw	PPP0399
pc4_170227_cpp467_sw	PPP0401
pc4_170227_cpp469_sw	PPP0403
pc4_170227_cpp472_sw	PPP0405
pc4_170227_cpp475_sw	PPP0407
pc4_170227_cpp476_sw	PPP0407
pc4_170227_cpp478_sw	PPP0409
pc4_170227_cpp480_sw	PPP0411
pc4_170227_cpp482_sw	PPP0413
pc4_170227_cpp484_sw	PPP0415
pc4_170227_cpp486_sw	PPP0417
pc4_170227_cpp488_sw	PPP0419
pc4_170227_cpp490_sw	PPP0421
pc4_170301_cpp493_sw	PPP0423
pc4_170301_cpp495_sw	PPP0425
pc4_170301_cpp497_sw	PPP0427
pc4_170301_cpp498_sw	PPP0427
pc4_170301_cpp500_sw	PPP0429
pc4_170301_cpp502_sw	PPP0431
pc4_170301_cpp505_sw	PPP0433
pc4_170301_cpp507_sw	PPP0435
pc4_170301_cpp509_sw	PPP0437
pc4_170301_cpp511_sw	PPP0439
pc4_170301_cpp513_sw	PPP0441
pc4_170301_cpp515_sw	PPP0443
pc4_170301_cpp516_sw	PPP0443
pc4_170711_cpp535_sw	PPP0469
pc4_170711_cpp537_sw	PPP0471
pc4_170711_cpp539_sw	PPP0473
pc4_170711_cpp540_sw	PPP0473
pc4_170711_cpp542_sw	PPP0475
pc4_170711_cpp543_sw	PPP0475
pc4_170711_cpp545_sw	PPP0477
pc4_170711_cpp547_sw	PPP0479
pc4_170711_cpp548_sw	PPP0479
pc4_170712_cpp597_sw	PPP0159
pc4_170712_cpp600_sw	PPP0225
pc4_170712_cpp602_sw	PPP0227
pc4_170712_cpp604_sw	PPP0393
pc4_170712_cpp606_sw	PPP0395
pc4_170712_cpp609_sw	PPP0397
pc4_170712_cpp610_sw	PPP0397
pc4_170714_cpp667_sw	PPP0547
pc4_170714_cpp669_sw	PPP0549
pc4_170714_cpp672_sw	PPP0551
pc4_170714_cpp674_sw	PPP0553
pc4_170715_cpp519_sw	PPP0457
pc4_170715_cpp520_sw	PPP0457
pc4_170715_cpp523_sw	PPP0459
pc4_170715_cpp525_sw	PPP0461
pc4_170715_cpp526_sw	PPP0461
pc4_170715_cpp528_sw	PPP0463
pc4_170715_cpp530_sw	PPP0465
pc4_170715_cpp532_sw	PPP0467
pc4_170716_cpp551_sw	PPP0481
pc4_170716_cpp554_sw	PPP0483
pc4_170716_cpp556_sw	PPP0485
pc4_170716_cpp558_sw	PPP0487
pc4_170716_cpp560_sw	PPP0489
pc4_170716_cpp562_sw	PPP0491
pc4_170716_cpp563_sw	PPP0491
pc4_170718_cpp583_sw	PPP0505
pc4_170718_cpp585_sw	PPP0509
pc4_170718_cpp587_sw	PPP0511
pc4_170718_cpp588_sw	PPP0511
pc4_170718_cpp590_sw	PPP0513
pc4_170718_cpp591_sw	PPP0513
pc4_170718_cpp594_sw	PPP0515
pc4_170124_cpp100_sw	PPP0090
pc4_170124_cpp102_sw	PPP0092
pc4_170124_cpp103_sw	PPP0092
pc4_170124_cpp105_sw	PPP0094
pc4_170124_cpp107_sw	PPP0096
pc4_170124_cpp109_sw	PPP0098
pc4_170124_cpp84_sw	PPP0076
pc4_170124_cpp85_sw	PPP0076
pc4_170124_cpp87_sw	PPP0078
pc4_170124_cpp90_sw	PPP0080
pc4_170124_cpp92_sw	PPP0082
pc4_170124_cpp94_sw	PPP0084
pc4_170124_cpp96_sw	PPP0086
pc4_170124_cpp98_sw	PPP0088
pc4_170127_cpp196_sw	PPP0198
pc4_170127_cpp198_sw	PPP0200
pc4_170127_cpp201_sw	PPP0202
pc4_170127_cpp203_sw	PPP0204
pc4_170127_cpp205_sw	PPP0206
pc4_170127_cpp206_sw	PPP0206
pc4_170127_cpp208_sw	PPP0208
pc4_170127_cpp210_sw	PPP0212
pc4_170127_cpp212_sw	PPP0214
pc4_170127_cpp213_sw	PPP0214
pc4_170127_cpp215_sw	PPP0216
pc4_170127_cpp217_sw	PPP0218
pc4_170127_cpp219_sw	PPP0220
pc4_170127_cpp221_sw	PPP0222
pc4_170130_cpp304_sw	PPP0296
pc4_170130_cpp306_sw	PPP0298
pc4_170130_cpp308_sw	PPP0300
pc4_170130_cpp309_sw	PPP0300
pc4_170130_cpp311_sw	PPP0302
pc4_170130_cpp314_sw	PPP0304
pc4_170130_cpp316_sw	PPP0306
pc4_170130_cpp318_sw	PPP0308
pc4_170130_cpp320_sw	PPP0310
pc4_170130_cpp322_sw	PPP0312
pc4_170130_cpp324_sw	PPP0314
pc4_170130_cpp327_sw	PPP0316
pc4_170130_cpp329_sw	PPP0318
pc4_170201_cpp416_sw	PPP0050
pc4_170201_cpp418_sw	PPP0050
pc4_170201_cpp420_sw	PPP0124
pc4_170201_cpp422_sw	PPP0130
pc4_170201_cpp424_sw	PPP0134
pc4_170201_cpp425_sw	PPP0134
pc4_170201_cpp428_sw	PPP0138
pc4_170201_cpp430_sw	PPP0140
pc4_170201_cpp432_sw	PPP0142
pc4_170201_cpp434_sw	PPP0146
pc4_170201_cpp435_sw	PPP0146
pc4_170203_cpp11_sw	PPP0010
pc4_170203_cpp13_sw	PPP0014
pc4_170203_cpp15_sw	PPP0016
pc4_170203_cpp17_sw	PPP0018
pc4_170203_cpp19_sw	PPP0020
pc4_170203_cpp22_sw	PPP0022
pc4_170203_cpp23_sw	PPP0022
pc4_170203_cpp25_sw	PPP0024
pc4_170203_cpp26_sw	PPP0024
pc4_170203_cpp28_sw	PPP0026
pc4_170203_cpp3_sw	PPP0002
pc4_170203_cpp5_sw	PPP0004
pc4_170203_cpp7_sw	PPP0006
pc4_170203_cpp9_sw	PPP0008
pc4_170223_cpp224_sw	PPP0224
pc4_170223_cpp227_sw	PPP0230
pc4_170223_cpp229_sw	PPP0232
pc4_170223_cpp231_sw	PPP0234
pc4_170223_cpp232_sw	PPP0234
pc4_170223_cpp234_sw	PPP0236
pc4_170223_cpp236_sw	PPP0238
pc4_170223_cpp238_sw	PPP0240
pc4_170223_cpp240_sw	PPP0242
pc4_170223_cpp242_sw	PPP0244
pc4_170223_cpp244_sw	PPP0246
pc4_170223_cpp245_sw	PPP0246
pc4_170223_cpp247_sw	PPP0248
pc4_170223_cpp249_sw	PPP0250
pc4_170224_cpp168_sw	PPP0174
pc4_170224_cpp169_sw	PPP0174
pc4_170224_cpp171_sw	PPP0176
pc4_170224_cpp173_sw	PPP0178
pc4_170224_cpp176_sw	PPP0180
pc4_170224_cpp178_sw	PPP0182
pc4_170224_cpp180_sw	PPP0184
pc4_170224_cpp182_sw	PPP0186
pc4_170224_cpp183_sw	PPP0186
pc4_170224_cpp185_sw	PPP0188
pc4_170224_cpp187_sw	PPP0190
pc4_170224_cpp189_sw	PPP0192
pc4_170224_cpp191_sw	PPP0194
pc4_170224_cpp193_sw	PPP0196
pc4_170227_cpp466_sw	PPP0400
pc4_170227_cpp468_sw	PPP0402
pc4_170227_cpp470_sw	PPP0404
pc4_170227_cpp471_sw	PPP0404
pc4_170227_cpp473_sw	PPP0406
pc4_170227_cpp474_sw	PPP0406
pc4_170227_cpp477_sw	PPP0408
pc4_170227_cpp479_sw	PPP0410
pc4_170227_cpp481_sw	PPP0412
pc4_170227_cpp483_sw	PPP0414
pc4_170227_cpp485_sw	PPP0416
pc4_170227_cpp487_sw	PPP0418
pc4_170227_cpp489_sw	PPP0420
pc4_170227_cpp491_sw	PPP0422
pc4_170301_cpp494_sw	PPP0424
pc4_170301_cpp496_sw	PPP0426
pc4_170301_cpp499_sw	PPP0428
pc4_170301_cpp501_sw	PPP0430
pc4_170301_cpp503_sw	PPP0432
pc4_170301_cpp504_sw	PPP0432
pc4_170301_cpp506_sw	PPP0434
pc4_170301_cpp508_sw	PPP0436
pc4_170301_cpp510_sw	PPP0438
pc4_170301_cpp512_sw	PPP0440
pc4_170301_cpp514_sw	PPP0442
pc4_170301_cpp517_sw	PPP0444
pc4_170711_cpp536_sw	PPP0470
pc4_170711_cpp538_sw	PPP0472
pc4_170711_cpp541_sw	PPP0474
pc4_170711_cpp544_sw	PPP0476
pc4_170711_cpp546_sw	PPP0478
pc4_170711_cpp549_sw	PPP0480
pc4_170712_cpp598_sw	PPP0160
pc4_170712_cpp599_sw	PPP0160
pc4_170712_cpp601_sw	PPP0226
pc4_170712_cpp603_sw	PPP0228
pc4_170712_cpp605_sw	PPP0394
pc4_170712_cpp607_sw	PPP0396
pc4_170712_cpp608_sw	PPP0396
pc4_170712_cpp611_sw	PPP0398
pc4_170714_cpp665_sw	PPP0546
pc4_170714_cpp666_sw	PPP0546
pc4_170714_cpp668_sw	PPP0548
pc4_170714_cpp670_sw	PPP0550
pc4_170714_cpp671_sw	PPP0550
pc4_170714_cpp673_sw	PPP0552
pc4_170714_cpp675_sw	PPP0554
pc4_170715_cpp521_sw	PPP0458
pc4_170715_cpp522_sw	PPP0458
pc4_170715_cpp524_sw	PPP0460
pc4_170715_cpp527_sw	PPP0462
pc4_170715_cpp529_sw	PPP0464
pc4_170715_cpp531_sw	PPP0466
pc4_170715_cpp533_sw	PPP0468
pc4_170716_cpp552_sw	PPP0482
pc4_170716_cpp553_sw	PPP0482
pc4_170716_cpp555_sw	PPP0484
pc4_170716_cpp557_sw	PPP0486
pc4_170716_cpp559_sw	PPP0488
pc4_170716_cpp561_sw	PPP0490
pc4_170716_cpp564_sw	PPP0492
pc4_170716_cpp565_sw	PPP0492
pc4_170718_cpp584_sw	PPP0506
pc4_170718_cpp586_sw	PPP0510
pc4_170718_cpp589_sw	PPP0512
pc4_170718_cpp592_sw	PPP0514
pc4_170718_cpp593_sw	PPP0514
pc4_170718_cpp595_sw	PPP0516
pc5_170726_pcpool25_sw	CTRL-B
pc5_170727_pcpool29_sw	CTRL-B
pc5_170729_pcpool33_sw	CTRL-B
pc5_170730_pcpool26_sw	CTRL-B
pc5_170731_pcpool30_sw	CTRL-B
pc5_170802_pcpool34	CTRL-B
pc5_170726_cpp550_sw	CTRL-A
pc5_170727_cpp612_sw	CTRL-A
pc5_170729_cpp676_sw	CTRL-A
pc5_170730_cpp566_sw	CTRL-A
pc5_170731_cpp628_sw	CTRL-A
pc5_170802_cpp692	CTRL-A
pc5_170726_cpp551_sw	PPP0481
pc5_170726_cpp554_sw	PPP0483
pc5_170726_cpp556_sw	PPP0485
pc5_170726_cpp558_sw	PPP0487
pc5_170726_cpp560_sw	PPP0489
pc5_170726_cpp562_sw	PPP0491
pc5_170726_cpp563_sw	PPP0491
pc5_170727_cpp613_sw	PPP0445
pc5_170727_cpp615_sw	PPP0447
pc5_170727_cpp616_sw	PPP0447
pc5_170727_cpp618_sw	PPP0449
pc5_170727_cpp620_sw	PPP0451
pc5_170727_cpp623_sw	PPP0453
pc5_170727_cpp626_sw	PPP0455
pc5_170729_cpp677_sw	PPP0555
pc5_170729_cpp679_sw	PPP0557
pc5_170729_cpp681_sw	PPP0559
pc5_170729_cpp683_sw	PPP0561
pc5_170729_cpp684_sw	PPP0561
pc5_170729_cpp686_sw	PPP0563
pc5_170729_cpp687_sw	PPP0563
pc5_170729_cpp689_sw	PPP0565
pc5_170730_cpp567_sw	PPP0493
pc5_170730_cpp569_sw	PPP0495
pc5_170730_cpp570_sw	PPP0495
pc5_170730_cpp572_sw	PPP0497
pc5_170730_cpp574_sw	PPP0499
pc5_170730_cpp577_sw	PPP0501
pc5_170730_cpp580_sw	PPP0503
pc5_170731_cpp629_sw	PPP0517
pc5_170731_cpp631_sw	PPP0519
pc5_170731_cpp634_sw	PPP0521
pc5_170731_cpp637_sw	PPP0523
pc5_170731_cpp639_sw	PPP0525
pc5_170731_cpp642_sw	PPP0527
pc5_170802_cpp693	PPP0569
pc5_170802_cpp695	PPP0571
pc5_170802_cpp698	PPP0573
pc5_170802_cpp701	PPP0575
pc5_170802_cpp703	PPP0577
pc5_170802_cpp705	PPP0579
pc5_170802_cpp706	PPP0579
pc5_170726_cpp552_sw	PPP0482
pc5_170726_cpp553_sw	PPP0482
pc5_170726_cpp555_sw	PPP0484
pc5_170726_cpp557_sw	PPP0486
pc5_170726_cpp559_sw	PPP0488
pc5_170726_cpp561_sw	PPP0490
pc5_170726_cpp564_sw	PPP0492
pc5_170726_cpp565_sw	PPP0492
pc5_170727_cpp614_sw	PPP0446
pc5_170727_cpp617_sw	PPP0448
pc5_170727_cpp619_sw	PPP0450
pc5_170727_cpp621_sw	PPP0452
pc5_170727_cpp622_sw	PPP0452
pc5_170727_cpp624_sw	PPP0454
pc5_170727_cpp625_sw	PPP0454
pc5_170727_cpp627_sw	PPP0456
pc5_170729_cpp678_sw	PPP0556
pc5_170729_cpp680_sw	PPP0558
pc5_170729_cpp682_sw	PPP0560
pc5_170729_cpp685_sw	PPP0562
pc5_170729_cpp688_sw	PPP0564
pc5_170729_cpp690_sw	PPP0566
pc5_170729_cpp691_sw	PPP0566
pc5_170730_cpp568_sw	PPP0494
pc5_170730_cpp571_sw	PPP0496
pc5_170730_cpp573_sw	PPP0498
pc5_170730_cpp575_sw	PPP0500
pc5_170730_cpp576_sw	PPP0500
pc5_170730_cpp578_sw	PPP0502
pc5_170730_cpp579_sw	PPP0502
pc5_170730_cpp581_sw	PPP0504
pc5_170731_cpp630_sw	PPP0518
pc5_170731_cpp632_sw	PPP0520
pc5_170731_cpp633_sw	PPP0520
pc5_170731_cpp635_sw	PPP0522
pc5_170731_cpp636_sw	PPP0522
pc5_170731_cpp638_sw	PPP0524
pc5_170731_cpp640_sw	PPP0526
pc5_170731_cpp641_sw	PPP0526
pc5_170731_cpp643_sw	PPP0528
pc5_170802_cpp694	PPP0570
pc5_170802_cpp696	PPP0572
pc5_170802_cpp697	PPP0572
pc5_170802_cpp699	PPP0574
pc5_170802_cpp700	PPP0574
pc5_170802_cpp702	PPP0576
pc5_170802_cpp704	PPP0578
pc5_170802_cpp707	PPP0580
170728_pc6_pcpool30_sw	CTRL-B
170730_pc6_pcpool34_sw	CTRL-B
170731_pc6_pcpool31_sw	CTRL-B
170801_pc6_pcpool24_sw	CTRL-B
170803_pc6_pcpool33_sw	CTRL-B
pc6_170727_pcpool26_sw	CTRL-B
170728_pc6_cpp628_sw	CTRL-A
170730_pc6_cpp692_sw	CTRL-A
170731_pc6_cpp644_sw	CTRL-A
170801_pc6_cpp534_sw	CTRL-A
170803_pc6_cpp676_sw	CTRL-A
pc6_170727_cpp566_sw	CTRL-A
170728_pc6_cpp629_sw	PPP0517
170728_pc6_cpp631_sw	PPP0519
170728_pc6_cpp634_sw	PPP0521
170728_pc6_cpp637_sw	PPP0523
170728_pc6_cpp639_sw	PPP0525
170728_pc6_cpp642_sw	PPP0527
170730_pc6_cpp693_sw	PPP0569
170730_pc6_cpp695_sw	PPP0571
170730_pc6_cpp698_sw	PPP0573
170730_pc6_cpp701_sw	PPP0575
170730_pc6_cpp703_sw	PPP0577
170730_pc6_cpp705_sw	PPP0579
170730_pc6_cpp706_sw	PPP0579
170731_pc6_cpp645_sw	PPP0529
170731_pc6_cpp647_sw	PPP0531
170731_pc6_cpp650_sw	PPP0533
170731_pc6_cpp652_sw	PPP0535
170731_pc6_cpp654_sw	PPP0537
170731_pc6_cpp657_sw	PPP0539
170731_pc6_cpp658_sw	PPP0539
170801_pc6_cpp535_sw	PPP0469
170801_pc6_cpp537_sw	PPP0471
170801_pc6_cpp539_sw	PPP0473
170801_pc6_cpp540_sw	PPP0473
170801_pc6_cpp542_sw	PPP0475
170801_pc6_cpp543_sw	PPP0475
170801_pc6_cpp545_sw	PPP0477
170801_pc6_cpp547_sw	PPP0479
170801_pc6_cpp548_sw	PPP0479
170803_pc6_cpp677_sw	PPP0555
170803_pc6_cpp679_sw	PPP0557
170803_pc6_cpp681_sw	PPP0559
170803_pc6_cpp683_sw	PPP0561
170803_pc6_cpp684_sw	PPP0561
170803_pc6_cpp686_sw	PPP0563
170803_pc6_cpp687_sw	PPP0563
170803_pc6_cpp689_sw	PPP0565
pc6_170727_cpp567_sw	PPP0493
pc6_170727_cpp569_sw	PPP0495
pc6_170727_cpp570_sw	PPP0495
pc6_170727_cpp572_sw	PPP0497
pc6_170727_cpp574_sw	PPP0499
pc6_170727_cpp577_sw	PPP0501
pc6_170727_cpp580_sw	PPP0503
170728_pc6_cpp630_sw	PPP0518
170728_pc6_cpp632_sw	PPP0520
170728_pc6_cpp633_sw	PPP0520
170728_pc6_cpp635_sw	PPP0522
170728_pc6_cpp636_sw	PPP0522
170728_pc6_cpp638_sw	PPP0524
170728_pc6_cpp640_sw	PPP0526
170728_pc6_cpp641_sw	PPP0526
170728_pc6_cpp643_sw	PPP0528
170730_pc6_cpp694_sw	PPP0570
170730_pc6_cpp696_sw	PPP0572
170730_pc6_cpp697_sw	PPP0572
170730_pc6_cpp699_sw	PPP0574
170730_pc6_cpp700_sw	PPP0574
170730_pc6_cpp702_sw	PPP0576
170730_pc6_cpp704_sw	PPP0578
170730_pc6_cpp707_sw	PPP0580
170731_pc6_cpp646_sw	PPP0530
170731_pc6_cpp648_sw	PPP0532
170731_pc6_cpp649_sw	PPP0532
170731_pc6_cpp651_sw	PPP0534
170731_pc6_cpp653_sw	PPP0536
170731_pc6_cpp655_sw	PPP0538
170731_pc6_cpp656_sw	PPP0538
170731_pc6_cpp659_sw	PPP0540
170801_pc6_cpp536_sw	PPP0470
170801_pc6_cpp538_sw	PPP0472
170801_pc6_cpp541_sw	PPP0474
170801_pc6_cpp544_sw	PPP0476
170801_pc6_cpp546_sw	PPP0478
170801_pc6_cpp549_sw	PPP0480
170803_pc6_cpp678_sw	PPP0556
170803_pc6_cpp680_sw	PPP0558
170803_pc6_cpp682_sw	PPP0560
170803_pc6_cpp685_sw	PPP0562
170803_pc6_cpp688_sw	PPP0564
170803_pc6_cpp690_sw	PPP0566
170803_pc6_cpp691_sw	PPP0566
pc6_170727_cpp568_sw	PPP0494
pc6_170727_cpp571_sw	PPP0496
pc6_170727_cpp573_sw	PPP0498
pc6_170727_cpp575_sw	PPP0500
pc6_170727_cpp576_sw	PPP0500
pc6_170727_cpp578_sw	PPP0502
pc6_170727_cpp579_sw	PPP0502
pc6_170727_cpp581_sw	PPP0504
